# Supplementary material for: Human alveolar progenitors generate dual lineage bronchioalveolar organoids
Source: Commun Biol. 2022 Aug 25;5:875. doi: 10.1038/s42003-022-03828-5 (PMC9409623; doi:10.1038/s42003-022-03828-5)
Supplement: Supplementary file 4 — Supplementary Data 1 [file 42003_2022_3828_MOESM4_ESM.xlsx]

## Sheet: Clusters HTII-280
p_val	avg_log2FC	pct.1	pct.2	p_val_adj	cluster	gene
0	0.785	0.823	0.498	0	0	MIR22HG
0	0.731	0.853	0.589	0	0	STK17A
0	0.715	0.87	0.617	0	0	ERRFI1
0	0.624	0.9	0.711	0	0	H2AZ1
0	0.622	0.956	0.805	0	0	EZR
0	0.601	0.942	0.845	0	0	ANXA1
0	0.542	0.858	0.647	0	0	TOP1
0	0.52	0.7	0.46	0	0	TNFRSF12A
0	0.484	0.843	0.635	0	0	TIPARP
0	0.474	0.939	0.787	0	0	DNAJA1
0	0.474	0.727	0.512	0	0	SGMS2
0	0.448	0.901	0.706	0	0	SERTAD1
0	0.445	0.862	0.695	0	0	MAP1LC3B
0	0.38	0.999	0.956	0	0	NFKBIA
5.99e-302	0.56	0.849	0.694	2.16e-297	0	TM4SF1
5.87e-301	0.421	0.62	0.39	2.11e-296	0	MAFF
2.22e-287	0.327	0.273	0.11	8.01e-283	0	DUSP14
2.76e-282	0.552	0.897	0.751	9.94e-278	0	AREG
1.61e-275	0.448	0.713	0.512	5.81e-271	0	KLF5
1.94e-275	0.452	0.951	0.818	6.99e-271	0	KLF6
1.41e-254	0.396	0.792	0.61	5.08e-250	0	ZFAND5
3.44e-252	0.418	0.955	0.853	1.24e-247	0	C11orf96
9.42e-225	0.379	0.624	0.428	3.39e-234	0	ETF1
6.78e-233	0.375	0.626	0.434	2.44e-228	0	PARD6B
1.04e-214	0.326	0.534	0.334	3.76e-210	0	ZC3H12A
4.78e-212	0.326	0.931	0.827	1.72e-207	0	PPP1R15A
2.47e-203	0.338	0.444	0.269	8.89e-199	0	AL121944.2
3.66e-203	0.352	0.74	0.573	1.32e-198	0	ETS2
9.32e-202	0.356	0.594	0.413	3.36e-197	0	DEGS1
1.67e-201	0.35	0.874	0.746	6.03e-197	0	HERPUD1
9.95e-194	0.306	0.96	0.902	3.59e-189	0	BTG1
2.09e-191	0.341	0.701	0.539	7.55e-187	0	NFE2L2
2.51e-189	0.255	0.222	0.098	9.03e-185	0	SPSB1
1.36e-182	0.322	0.349	0.198	4.91e-178	0	LURAP1L
1.14e-178	0.319	0.729	0.573	4.11e-174	0	BZW1
4.19e-167	0.306	0.785	0.652	1.51e-162	0	SPAG9
5.48e-163	0.282	0.921	0.838	1.98e-158	0	CALM2
1.09e-162	0.281	0.387	0.237	3.94e-158	0	FEM1C
3.32e-159	0.284	0.427	0.272	1.2e-154	0	TP53BP2
1.49e-157	0.295	0.537	0.374	5.36e-153	0	UBE2S
2.77e-156	0.292	0.593	0.424	1e-151	0	SKIL
4.16e-155	0.313	0.432	0.281	1.5e-150	0	AOPEP
1.77e-154	0.259	0.937	0.815	6.39e-150	0	CXCL2
1.23e-153	0.277	0.923	0.844	4.42e-149	0	NCL
3.17e-153	0.282	0.867	0.748	1.14e-148	0	BTG3
1.43e-148	0.371	0.633	0.489	5.16e-144	0	TACC2
5.48e-146	0.307	0.426	0.28	1.98e-141	0	RAB32
1.85e-145	0.262	0.434	0.281	6.68e-141	0	CDKN1A
3.27e-144	0.271	0.79	0.658	1.18e-139	0	SFPQ
2.07e-141	0.279	0.807	0.689	7.44e-137	0	GLS
1.29e-140	0.286	0.698	0.549	4.63e-136	0	TUBA1C
4.99e-138	0.27	0.428	0.281	1.8e-133	0	CAVIN1
1.53e-137	0.272	0.345	0.211	5.53e-133	0	PTTG1
3.22e-137	0.28	0.651	0.486	1.16e-132	0	BMP2
6.37e-137	0.271	0.431	0.284	2.3e-132	0	TGIF1
3.78e-135	0.258	0.592	0.441	1.36e-130	0	EML4
1.15e-133	0.27	0.771	0.64	4.15e-129	0	DDX3X
6.12e-133	0.278	0.361	0.228	2.21e-128	0	CTNNAL1
4.45e-132	0.251	0.395	0.257	1.6e-127	0	CHKA
5.59e-132	0.268	0.908	0.824	2.01e-127	0	NPM1
1.44e-130	0.26	0.492	0.342	5.19e-126	0	ANKRD28
5.99e-130	0.281	0.698	0.556	2.16e-125	0	TMEM165
9.68e-130	0.282	0.621	0.477	3.49e-125	0	SLC3A2
3.41e-129	0.259	0.413	0.274	1.23e-124	0	DNAJB9
1.86e-124	0.251	0.463	0.32	6.71e-120	0	NFIL3
6.49e-123	0.29	0.658	0.528	2.34e-118	0	MRPS6
2.46e-120	0.264	0.755	0.632	8.86e-116	0	POLR1D
4.19e-118	0.251	0.553	0.413	1.51e-113	0	PPP2R2A
8.51e-117	0.289	0.513	0.377	3.07e-112	0	ODC1
6.33e-112	0.257	0.737	0.624	2.28e-107	0	SLC25A36
1.74e-111	0.274	0.877	0.786	6.28e-107	0	H1-10
9.55e-108	0.252	0.469	0.333	3.44e-103	0	EIF4E
1.22e-104	0.257	0.47	0.34	4.39e-100	0	EIF4A3
1.16e-96	0.303	0.34	0.229	4.17e-92	0	PLIN2
4.82e-91	0.288	0.565	0.447	1.74e-86	0	PHLDA2
0	2022-02-01	0.996	0.892	0	1	FOS
0	2016-01-01	0.755	0.418	0	1	GADD45G
0	2022-11-01	0.807	0.477	0	1	EGR1
0	2022-07-01	0.998	0.951	0	1	JUN
0	2022-03-01	0.993	0.896	0	1	GADD45B
0	0.995	0.991	0.89	0	1	IER2
0	0.887	0.765	0.536	0	1	ID3
0	0.843	0.957	0.802	0	1	JUNB
0	0.813	0.98	0.902	0	1	DNAJB1
0	0.68	0.883	0.685	0	1	DUSP1
0	0.634	0.945	0.821	0	1	HSPA1A
0	0.516	0.503	0.288	0	1	ID2
0	0.495	0.847	0.665	0	1	HSPA1B
0	0.462	0.933	0.816	0	1	ZFP36
3.28e-299	0.546	0.842	0.672	1.18e-294	1	TXNIP
3.09e-291	0.479	0.419	0.221	1.11e-286	1	DDIT3
6.5e-282	0.524	0.662	0.459	2.34e-277	1	CITED2
3.19e-271	0.501	0.667	0.471	1.15e-266	1	RGS16
1.04e-256	0.498	0.578	0.373	3.75e-252	1	ID1
2.72e-239	0.342	0.999	0.988	9.8e-235	1	CEBPD
7.11e-237	0.432	0.467	0.276	2.56e-232	1	SOCS3
4.38e-212	0.394	0.898	0.754	1.58e-207	1	ATF3
1.45e-209	0.436	0.658	0.484	5.23e-205	1	IRX3
4.38e-203	0.457	0.748	0.593	1.58e-198	1	RHOB
8.01e-197	0.385	0.903	0.802	2.89e-192	1	TSC22D1
1.21e-196	0.443	0.56	0.386	4.37e-192	1	CCN1
3.43e-195	0.466	0.558	0.388	1.24e-190	1	MAFB
2.91e-187	0.398	0.297	0.152	1.05e-182	1	DDIT4
7.64e-183	0.405	0.998	0.972	2.75e-178	1	FABP5
8.12e-183	0.306	0.979	0.934	2.93e-178	1	UBB
9.25e-169	0.481	0.538	0.383	3.33e-164	1	ID4
1.24e-166	0.372	0.639	0.483	4.45e-162	1	NR4A1
4e-153	0.337	0.854	0.736	1.44e-148	1	NRGN
8.24e-140	0.452	0.541	0.396	2.97e-135	1	TSC22D3
6.53e-131	0.298	0.821	0.729	2.35e-126	1	CCNL1
5.02e-125	0.26	0.871	0.758	1.81e-120	1	FOSB
2.51e-121	0.46	0.502	0.363	9.04e-117	1	RASD1
1.68e-118	0.434	0.419	0.292	6.05e-114	1	KLF2
1.05e-114	0.353	0.745	0.635	3.8e-110	1	BTG2
1.25e-111	0.302	0.308	0.191	4.49e-107	1	GEM
2.42e-102	0.259	0.933	0.874	8.73e-98	1	SELENBP1
4.01e-102	0.263	0.505	0.383	1.45e-97	1	HHIP-AS1
2.9e-98	0.256	0.295	0.186	1.04e-93	1	PRR15L
1.71e-96	0.383	0.165	0.082	6.18e-92	1	LTF
4.01e-91	0.25	0.858	0.766	1.44e-86	1	AGPAT2
4.54e-88	0.266	0.616	0.505	1.64e-83	1	IFRD1
7.21e-87	0.27	0.527	0.415	2.6e-82	1	INSIG1
4.42e-86	0.322	0.579	0.467	1.59e-81	1	LGALSL
1.64e-83	0.266	0.8	0.707	5.9e-79	1	MID1IP1
3.67e-83	0.297	0.801	0.74	1.32e-78	1	TCIM
7.66e-82	0.267	0.902	0.843	2.76e-77	1	HSPA8
1.52e-81	0.25	0.713	0.614	5.47e-77	1	CA2
4.29e-80	0.291	0.556	0.451	1.55e-75	1	GLUL
7.77e-80	0.256	0.706	0.609	2.8e-75	1	SECISBP2L
7.08e-77	0.282	0.653	0.551	2.55e-72	1	HMGCS1
8.03e-74	0.253	0.629	0.534	2.89e-69	1	AP003498.3
1.64e-72	0.755	0.271	0.185	5.92e-68	1	HSPA6
2.35e-64	0.254	0.716	0.628	8.48e-60	1	CEBPB
1.11e-61	0.35	0.557	0.467	3.99e-57	1	ZDHHC3
5.45e-58	0.294	0.194	0.124	1.97e-53	1	AGTR2
1.61e-52	0.306	0.725	0.65	5.81e-48	1	SCGB3A1
1.16e-276	0.301	1	0.994	4.17e-272	2	NAPSA
2.46e-183	0.313	0.988	0.905	8.87e-179	2	FOS
1.02e-155	0.305	1	0.99	3.68e-151	2	SFTPA1
1.64e-112	0.366	0.882	0.773	5.91e-108	2	AGPAT2
5.3e-105	0.289	0.991	0.951	1.91e-100	2	CTSH
3.25e-97	0.27	0.971	0.918	1.17e-92	2	DBI
4.58e-97	0.277	0.337	0.193	1.65e-92	2	PRR15L
1.87e-95	0.27	0.992	0.969	6.74e-91	2	SLC34A2
4.64e-87	0.349	0.655	0.504	1.67e-82	2	IRX3
1.42e-86	0.342	0.557	0.4	5.11e-82	2	ID1
5.87e-78	0.343	0.815	0.695	2.11e-73	2	TXNIP
6.84e-78	0.264	0.808	0.684	2.46e-73	2	P4HB
5.86e-77	0.405	0.964	0.92	2.11e-72	2	PGC
9.64e-75	0.28	0.631	0.474	3.47e-70	2	GADD45G
1.24e-73	0.255	0.909	0.821	4.47e-69	2	NUPR1
1.46e-62	0.254	0.53	0.394	5.27e-58	2	HHIP-AS1
2.85e-62	0.286	0.939	0.88	1.03e-57	2	SELENBP1
2.74e-53	0.268	0.774	0.671	9.87e-49	2	FDPS
7.83e-33	0.395	0.196	0.129	2.82e-28	2	HP
3.42e-31	0.44	0.15	0.093	1.23e-26	2	LTF
1.27e-27	0.27	0.193	0.132	4.59e-23	2	AGTR2
2.15e-27	0.347	0.56	0.477	7.74e-23	2	ZDHHC3
0	2022-09-02	0.662	0.223	0	3	CXCL1
0	2022-05-02	0.585	0.166	0	3	CXCL8
0	1988-01-01	0.288	0.066	0	3	CCL20
0	1983-01-01	0.739	0.364	0	3	CXCL3
0	1953-01-01	0.54	0.108	0	3	CSF3
0	2027-01-01	0.989	0.828	0	3	CXCL2
0	2022-03-01	0.911	0.696	0	3	SERPINB1
0	0.992	0.983	0.866	0	3	C11orf96
0	0.982	0.834	0.453	0	3	ICAM1
0	0.91	0.757	0.453	0	3	IER3
0	0.889	0.743	0.341	0	3	ZC3H12A
0	0.858	0.56	0.223	0	3	CD83
0	0.852	1	0.963	0	3	NFKBIA
0	0.851	0.799	0.534	0	3	STEAP4
0	0.685	0.912	0.674	0	3	TOP1
0	0.682	0.943	0.741	0	3	SOD2
0	0.553	0.996	0.96	0	3	SAT1
1.07e-293	0.67	0.894	0.677	3.85e-289	3	NCOA7
3.9e-292	0.447	0.332	0.112	1.41e-287	3	TNFAIP3
6.1e-291	0.863	0.946	0.768	2.2e-286	3	AREG
3.86e-290	0.603	0.21	0.05	1.39e-285	3	G0S2
1.3e-289	0.532	0.346	0.121	4.68e-285	3	TNFAIP8
4.39e-280	0.75	0.219	0.055	1.58e-275	3	CCL2
7.31e-270	0.655	0.767	0.49	2.63e-265	3	TNFRSF12A
9.46e-262	0.729	0.887	0.714	3.41e-257	3	TM4SF1
3.53e-254	0.751	0.684	0.412	1.27e-249	3	RRAD
1.25e-252	0.805	0.476	0.231	4.51e-248	3	PLIN2
8.44e-233	0.575	0.818	0.55	3.04e-242	3	MIR22HG
5.88e-245	0.642	0.533	0.276	2.12e-240	3	SLC6A14
1.21e-234	0.549	0.699	0.417	4.37e-230	3	MAFF
1.2e-233	0.34	0.217	0.061	4.32e-229	3	PLAUR
6.77e-228	0.698	0.606	0.344	2.44e-223	3	CHI3L2
1.3e-219	0.555	0.76	0.5	4.69e-215	3	BMP2
1.61e-215	0.316	0.208	0.06	5.79e-211	3	MED24
4.05e-215	0.588	0.873	0.657	1.46e-210	3	ERRFI1
9.52e-201	0.538	0.851	0.631	3.43e-210	3	STK17A
2.97e-204	0.469	0.307	0.121	1.07e-199	3	RND1
2.29e-197	0.692	0.681	0.452	8.25e-193	3	PHLDA2
1.44e-187	0.441	0.443	0.222	5.18e-183	3	CLDN1
1.78e-185	0.323	0.297	0.119	6.43e-181	3	SGPP2
5.71e-183	0.473	0.797	0.571	2.06e-178	3	TACSTD2
3.44e-182	0.286	1	0.993	1.24e-177	3	EIF1
1.9e-176	0.48	0.831	0.617	6.84e-172	3	IRF1
3.12e-175	0.427	0.415	0.209	1.12e-170	3	RDH10
2.1e-174	0.423	0.514	0.287	7.57e-170	3	TP53BP2
2.79e-174	0.434	0.912	0.735	1e-169	3	SERTAD1
3.23e-170	0.471	0.769	0.541	1.16e-165	3	SGMS2
4.41e-170	0.41	0.592	0.354	1.59e-165	3	ANKRD28
3.19e-168	0.43	0.668	0.436	1.15e-163	3	REL
6.34e-166	0.413	0.932	0.802	2.28e-161	3	ELF3
2.9e-164	0.358	0.387	0.185	1.05e-159	3	BIRC3
2.62e-154	0.432	0.828	0.634	9.44e-150	3	ZFAND5
3.76e-153	0.35	0.463	0.254	1.36e-148	3	BCL3
3.81e-153	0.401	0.688	0.457	1.37e-148	3	PARD6B
5.44e-153	0.361	0.976	0.909	1.96e-148	3	BTG1
2.09e-152	0.373	0.957	0.828	7.54e-148	3	EZR
1.64e-150	0.361	0.379	0.187	5.9e-146	3	ITPKC
1.28e-149	0.435	0.628	0.418	4.62e-145	3	HIF1A
1.89e-149	0.451	0.892	0.742	6.82e-145	3	H2AZ1
3.6e-147	0.475	0.172	0.057	1.3e-142	3	FGA
5.27e-145	0.421	0.793	0.593	1.9e-140	3	ETS2
6.58e-145	0.498	0.976	0.908	2.37e-140	3	SDC4
6.14e-144	0.364	0.968	0.874	2.21e-139	3	PNRC1
1.71e-143	0.365	0.948	0.81	6.18e-139	3	DNAJA1
4.8e-143	0.393	0.758	0.538	1.73e-138	3	KLF5
6.21e-143	0.341	0.406	0.215	2.24e-138	3	NFKB1
3.48e-142	0.446	0.861	0.681	1.25e-137	3	F3
1.68e-139	0.28	0.263	0.113	6.06e-135	3	SPSB1
1.13e-133	0.37	0.142	0.043	4.06e-129	3	PTX3
4.9e-133	0.373	0.659	0.443	1.77e-128	3	SKIL
7.27e-130	0.373	0.664	0.457	2.62e-125	3	EML4
5.72e-128	0.358	0.907	0.762	2.06e-123	3	BTG3
4.28e-125	0.452	0.88	0.739	1.54e-120	3	TCIM
1.04e-124	0.379	0.79	0.594	3.75e-120	3	NFKBIZ
5.24e-122	0.293	0.318	0.158	1.89e-117	3	UPP1
1.51e-121	0.304	0.394	0.218	5.44e-117	3	MAP2K3
4.27e-117	0.304	0.366	0.196	1.54e-112	3	ICAM4
9.33e-117	0.285	0.39	0.215	3.36e-112	3	KDM6B
1.25e-116	0.342	0.598	0.398	4.5e-112	3	NAMPT
1.38e-116	0.325	0.954	0.841	4.98e-112	3	PPP1R15A
2.8e-116	0.342	0.753	0.573	1.01e-111	3	TMEM165
3.14e-116	0.453	0.209	0.087	1.13e-111	3	EDN1
3.93e-115	0.35	0.442	0.26	1.42e-110	3	ERN1
1.67e-114	0.344	0.482	0.292	6.01e-110	3	AL121944.2
1.99e-114	0.305	0.491	0.298	7.18e-110	3	CDKN1A
1.57e-109	0.37	0.645	0.457	5.66e-105	3	IL1R1
4.97e-107	0.318	0.654	0.456	1.79e-102	3	ETF1
9.31e-107	0.41	0.942	0.828	3.36e-102	3	PIGR
1.53e-106	2022-11-01	0.427	0.272	5.5e-102	3	FGG
2.13e-106	0.336	0.533	0.345	7.67e-102	3	BAZ1A
2.48e-106	0.3	0.445	0.265	8.93e-102	3	DUSP6
3.17e-105	0.413	0.937	0.861	1.14e-100	3	ANXA1
4.86e-105	0.366	0.574	0.392	1.75e-100	3	ODC1
4.99e-105	0.348	0.67	0.489	1.8e-100	3	SDCBP
6.92e-105	0.365	0.67	0.476	2.49e-100	3	B4GALT1
1.21e-104	0.318	0.847	0.668	4.36e-100	3	TIPARP
2.22e-103	0.316	0.419	0.248	7.99e-99	3	CPB2
2.46e-101	0.34	0.743	0.567	8.86e-97	3	TUBA1C
9.19e-101	0.322	0.765	0.594	3.31e-96	3	BZW1
3.67e-100	0.328	0.862	0.722	1.32e-95	3	MAP1LC3B
1.16e-99	0.81	0.638	0.521	4.19e-95	3	NNMT
1.47e-99	0.324	0.533	0.354	5.31e-95	3	RAB27A
1.47e-99	0.324	0.738	0.56	5.31e-95	3	NFE2L2
3.43e-98	0.309	0.48	0.302	1.24e-93	3	TGIF1
7.2e-97	0.265	0.258	0.128	2.59e-92	3	GADD45A
1.51e-96	0.305	0.437	0.272	5.44e-92	3	CFL2
1.64e-96	0.306	0.491	0.313	5.92e-92	3	CEMIP2
2.89e-96	0.368	0.824	0.695	1.04e-91	3	PIM3
1.44e-95	0.315	0.718	0.534	5.19e-91	3	DDX21
1.66e-95	0.294	0.377	0.219	5.97e-91	3	LURAP1L
9.4e-95	0.271	0.474	0.299	3.39e-90	3	CAVIN1
3.31e-94	0.253	0.425	0.255	1.19e-89	3	IER5
4e-91	0.308	0.829	0.668	1.44e-86	3	MFSD2A
5.8e-91	0.362	0.489	0.326	2.09e-86	3	ARID5B
3.33e-90	0.301	0.856	0.717	1.2e-85	3	YBX3
1.36e-89	0.343	0.493	0.322	4.91e-85	3	SGK1
6.29e-89	0.342	0.88	0.763	2.27e-84	3	TFPI
7.45e-89	0.31	0.775	0.622	2.69e-84	3	CD44
1.7e-83	0.303	0.782	0.628	6.12e-79	3	GSPT1
7.55e-82	0.25	0.455	0.29	2.72e-77	3	PELI1
1.47e-81	0.269	0.377	0.231	5.3e-77	3	BCL10
7.68e-81	0.307	0.599	0.437	2.77e-76	3	FAM107B
4.24e-80	0.279	0.567	0.397	1.53e-75	3	CMAHP
9.77e-80	0.254	0.41	0.258	3.52e-75	3	UGCG
1.92e-78	0.275	0.817	0.675	6.92e-74	3	SFPQ
5.56e-76	0.307	0.546	0.381	2e-71	3	BAG3
4.84e-74	0.258	0.885	0.776	1.74e-69	3	CLIC1
2.13e-72	0.285	0.666	0.515	7.67e-68	3	PNRC2
2e-71	0.267	0.452	0.302	7.21e-67	3	AOPEP
9.2e-71	0.253	0.385	0.246	3.31e-66	3	EFNB2
1.7e-69	0.309	0.527	0.377	6.14e-65	3	JDP2
2.35e-68	0.29	0.588	0.442	8.47e-64	3	DEGS1
2.97e-67	0.276	0.826	0.694	1.07e-62	3	ANXA5
1.07e-65	0.278	0.948	0.839	3.87e-61	3	KLF6
4.01e-64	0.295	0.495	0.352	1.44e-59	3	EIF4E
3.64e-61	0.254	0.215	0.117	1.31e-56	3	FOXQ1
6.29e-61	0.261	0.77	0.62	2.27e-56	3	CA2
1.82e-59	0.287	0.927	0.835	6.54e-55	3	AQP3
4.32e-59	0.326	0.275	0.165	1.55e-54	3	AZGP1
2.45e-53	0.263	0.77	0.652	8.84e-49	3	XBP1
2.61e-53	0.256	0.89	0.799	9.42e-49	3	H1-10
6.89e-38	0.277	0.493	0.382	2.48e-33	3	RASD1
1.28e-32	0.296	0.253	0.173	4.61e-28	3	FGFBP1
3.94e-11	0.253	0.697	0.663	0.00000142	3	SCGB3A1
0	2022-04-02	0.752	0.286	0	4	CAV1
0	1997-01-01	0.602	0.152	0	4	AGER
0	1942-01-01	0.944	0.79	0	4	EMP2
0	1939-01-01	0.824	0.448	0	4	KRT7
0	2027-01-01	0.986	0.929	0	4	S100A10
0	2025-01-01	0.52	0.146	0	4	ANXA3
0	2018-01-01	0.61	0.287	0	4	MYL9
0	2017-01-01	0.546	0.19	0	4	CAV2
0	2022-01-01	0.716	0.43	0	4	PLAAT4
0	2022-04-01	0.757	0.47	0	4	ANXA2
0	0.995	0.828	0.6	0	4	AQP4
0	0.918	1	0.996	0	4	B2M
0	0.913	0.436	0.133	0	4	TNNC1
0	0.854	0.874	0.689	0	4	IFT57
0	0.848	0.377	0.112	0	4	CEACAM6
0	0.83	0.642	0.333	0	4	C19orf33
0	0.753	1	0.997	0	4	S100A6
0	0.737	0.98	0.932	0	4	TMSB4X
0	0.735	0.143	0.014	0	4	NTM
0	0.713	0.993	0.97	0	4	MYL6
0	0.695	0.286	0.056	0	4	CLIC5
0	0.639	0.323	0.093	0	4	GAS6
4.2e-286	0.693	0.325	0.098	1.51e-281	4	CTSE
2.94e-280	2022-09-01	0.413	0.157	1.06e-275	4	IL32
2.41e-272	0.863	0.919	0.804	8.67e-268	4	CLDN18
4.44e-269	2013-01-01	0.616	0.332	1.6e-264	4	IFI27
7.19e-269	0.433	0.175	0.033	2.59e-264	4	SCEL
3.88e-267	0.619	0.272	0.076	1.4e-262	4	IGFBP7
1.16e-252	2014-01-01	0.524	0.259	4.19e-248	4	CYP4B1
9.78e-240	0.62	0.975	0.937	3.52e-235	4	RPS19
2.39e-234	0.866	0.843	0.659	8.61e-230	4	CLIC3
4.58e-229	0.72	0.956	0.894	1.65e-224	4	FOLR1
1.71e-226	0.679	0.892	0.77	6.18e-222	4	PRDX1
4.12e-221	0.538	0.984	0.957	1.49e-216	4	LGALS3
1.37e-219	0.648	0.25	0.074	4.92e-215	4	CD24
1.48e-209	0.635	0.984	0.955	5.32e-205	4	TMSB10
7.47e-209	0.716	0.865	0.735	2.69e-204	4	CD151
5.94e-208	0.655	0.862	0.723	2.14e-203	4	CD47
2.32e-203	0.719	0.906	0.773	8.37e-199	4	GPRC5A
1.35e-199	0.777	0.82	0.66	4.85e-195	4	KRT19
3.09e-199	0.666	0.996	0.987	1.12e-194	4	ACTB
6.99e-199	0.784	0.904	0.784	2.52e-194	4	CD55
3.72e-195	0.701	0.366	0.154	1.34e-190	4	CAVIN2
2.94e-189	0.493	0.285	0.102	1.06e-184	4	CRIP2
2.69e-186	0.815	0.775	0.589	9.7e-182	4	ADIRF
2.15e-185	0.718	0.801	0.643	7.75e-181	4	HLA-A
2.06e-184	0.54	0.965	0.937	7.42e-180	4	MYL12B
5.46e-181	0.515	0.318	0.126	1.97e-176	4	LBH
2.57e-178	0.386	0.995	0.992	9.26e-174	4	PTMA
2.64e-177	0.402	0.997	0.992	9.51e-173	4	RPL28
4.75e-177	0.734	0.877	0.749	1.71e-172	4	RAB11FIP1
1.25e-175	0.698	0.964	0.907	4.5e-171	4	ACTG1
7.6e-175	0.382	0.996	0.987	2.74e-170	4	GSTP1
1.77e-168	0.696	0.476	0.258	6.36e-164	4	ANKRD29
3.11e-168	0.639	0.667	0.462	1.12e-163	4	SOD3
1.16e-166	0.772	0.859	0.737	4.19e-162	4	HLA-B
7.84e-165	0.43	0.982	0.961	2.82e-160	4	DSTN
2.22e-157	0.643	0.508	0.292	7.98e-153	4	LY6E
9.26e-156	0.528	0.385	0.187	3.34e-151	4	GALNT5
2.06e-153	0.402	0.254	0.095	7.42e-149	4	CRIP1
5.17e-152	0.702	0.308	0.131	1.86e-147	4	BST2
5.46e-151	0.627	0.543	0.333	1.97e-146	4	NDNF
1.62e-150	0.644	0.816	0.678	5.84e-146	4	HLA-C
2.15e-150	0.748	0.695	0.509	7.73e-146	4	MT1E
1.15e-148	0.546	0.39	0.193	4.14e-144	4	PSMB9
5.44e-144	0.61	0.541	0.346	1.96e-139	4	TMOD3
1.24e-141	0.366	0.999	0.994	4.45e-137	4	RPS8
2.08e-141	0.479	0.985	0.96	7.48e-137	4	CD9
1.01e-137	0.413	0.995	0.984	3.63e-133	4	RNASE1
5.13e-134	0.507	0.835	0.719	1.85e-129	4	PSME1
9.91e-132	0.508	0.911	0.837	3.57e-127	4	TAGLN2
2.58e-128	0.487	0.363	0.185	9.3e-124	4	PDLIM2
1.04e-125	0.374	0.996	0.984	3.75e-121	4	HOPX
1.01e-124	0.408	0.929	0.881	3.62e-120	4	POLR2L
1.83e-124	0.524	0.916	0.837	6.6e-120	4	AGR3
3.36e-121	0.306	0.184	0.064	1.21e-116	4	ABLIM1
9.49e-120	0.71	0.645	0.457	3.42e-115	4	SOX4
1.11e-118	0.705	0.604	0.419	4.02e-114	4	MT2A
5.43e-118	0.315	0.996	0.988	1.96e-113	4	RPS27A
2.59e-117	0.662	0.726	0.579	9.34e-113	4	LMO7
7.23e-117	0.512	0.961	0.916	2.6e-112	4	KRT18
1.28e-111	0.352	0.212	0.085	4.62e-107	4	GGTLC1
1.38e-110	0.25	0.14	0.043	4.98e-106	4	ABCA7
8.3e-108	0.563	0.198	0.077	2.99e-103	4	IFI6
1.51e-107	0.49	0.855	0.782	5.45e-103	4	MYL12A
8.63e-106	0.288	0.125	0.037	3.11e-101	4	AL022098.1
3.94e-105	0.609	0.845	0.78	1.42e-100	4	ATF3
1.21e-104	0.341	0.995	0.986	4.36e-100	4	RPL39
1.13e-103	0.369	0.261	0.121	4.07e-99	4	EPS8L2
1.59e-103	0.356	0.967	0.941	5.74e-99	4	ATP5F1E
6.5e-103	0.524	0.817	0.725	2.34e-98	4	HLA-E
1.24e-102	0.627	0.499	0.326	4.48e-98	4	MSLN
1.74e-102	0.265	0.995	0.991	6.26e-98	4	RPS28
2.96e-102	0.304	0.994	0.986	1.07e-97	4	RPL37
2.37e-99	0.435	0.869	0.802	8.56e-95	4	VAMP8
3.89e-99	0.359	0.255	0.119	1.4e-94	4	PAPSS2
3.63e-95	0.384	0.921	0.865	1.31e-90	4	RPL26
5.91e-95	0.429	0.885	0.837	2.13e-90	4	HMGN3
1.13e-94	0.286	0.187	0.075	4.07e-90	4	OPTN
3.21e-94	0.362	0.945	0.899	1.16e-89	4	PPDPF
1.12e-93	0.274	0.996	0.988	4.05e-89	4	RPL14
1.58e-93	0.462	0.65	0.498	5.7e-89	4	CLDN3
1.15e-92	0.328	0.173	0.068	4.16e-88	4	ARHGEF26
2.9e-92	0.365	0.268	0.133	1.04e-87	4	ALDH3B1
9.2e-92	0.345	0.935	0.9	3.31e-87	4	ATP5MC2
2.69e-91	2022-03-01	0.403	0.247	9.68e-87	4	S100A4
2.94e-90	0.26	0.989	0.984	1.06e-85	4	RPS7
1.65e-89	0.432	0.641	0.491	5.95e-85	4	YPEL3
2.2e-89	0.535	0.732	0.606	7.91e-85	4	TSPAN13
1.07e-88	0.458	0.804	0.721	3.85e-84	4	RPL13A
4.9e-88	0.402	0.85	0.721	1.77e-83	4	TM4SF1
5.97e-85	0.444	0.557	0.406	2.15e-80	4	RRAS
1.06e-84	0.257	0.999	0.993	3.83e-80	4	RPL10
4.84e-84	0.387	0.964	0.932	1.74e-79	4	ITM2B
7.12e-84	0.301	0.989	0.985	2.57e-79	4	RPL7A
3.81e-81	0.456	0.589	0.446	1.37e-76	4	CKB
5.38e-81	0.439	0.473	0.324	1.94e-76	4	PLS3
2.95e-80	0.391	0.306	0.169	1.06e-75	4	AHNAK
3.13e-80	0.325	0.977	0.96	1.13e-75	4	SNHG29
4.83e-80	0.265	0.987	0.983	1.74e-75	4	RPS23
7.19e-80	0.339	0.297	0.161	2.59e-75	4	RAB27B
4.97e-79	0.404	0.436	0.281	1.79e-74	4	PARP14
1.29e-78	0.448	0.9	0.866	4.64e-74	4	RPS26
1.81e-78	0.407	0.495	0.345	6.51e-74	4	PSMB8
2.72e-75	0.317	0.191	0.087	9.81e-71	4	MDK
4.93e-75	0.409	0.816	0.741	1.78e-70	4	MRPL14
2.82e-74	0.264	0.988	0.972	1.02e-69	4	CD63
2.16e-72	0.316	0.188	0.086	7.78e-68	4	ARL4C
8.7e-72	0.403	0.417	0.277	3.13e-67	4	HLA-F
1.01e-71	0.606	0.532	0.395	3.64e-67	4	PEG10
1.28e-71	0.365	0.976	0.949	4.6e-67	4	IFITM3
3.33e-71	0.392	0.36	0.226	1.2e-66	4	HCFC1R1
4.25e-71	0.446	0.745	0.647	1.53e-66	4	SMARCA5
5.14e-71	0.401	0.354	0.219	1.85e-66	4	RNF213
1.71e-70	0.256	0.981	0.969	6.16e-66	4	RPS21
6.27e-70	0.304	0.224	0.113	2.26e-65	4	CCDC68
1.37e-69	0.371	0.387	0.248	4.92e-65	4	CCDC6
2.63e-69	0.254	0.137	0.054	9.46e-65	4	RANBP17
2.07e-66	0.259	0.982	0.969	7.46e-62	4	TMBIM6
3.83e-66	0.318	0.967	0.966	1.38e-61	4	MUC1
1.86e-65	0.394	0.671	0.564	6.69e-61	4	KRT8
5.24e-65	0.375	0.926	0.863	1.89e-60	4	ANXA1
3.17e-64	0.322	0.86	0.811	1.14e-59	4	YBX1
4.51e-64	0.366	0.33	0.203	1.62e-59	4	GSN
7.67e-64	0.382	0.905	0.855	2.76e-59	4	CLDN4
1.03e-63	0.303	0.257	0.143	3.72e-59	4	MACC1
2.08e-63	0.27	0.944	0.921	7.51e-59	4	COX4I1
6.19e-63	0.33	0.286	0.168	2.23e-58	4	CAPG
6.87e-63	0.365	0.927	0.904	2.48e-58	4	HSP90AA1
9.85e-63	0.279	0.198	0.099	3.55e-58	4	C1orf167
1.13e-62	0.352	0.352	0.227	4.06e-58	4	SPATS2L
2.13e-61	0.306	0.246	0.136	7.66e-57	4	RAB31
2.51e-61	0.314	0.938	0.923	9.06e-57	4	SELENOW
4.7e-61	0.397	0.506	0.38	1.69e-56	4	CADM1
6.49e-61	0.266	0.942	0.929	2.34e-56	4	RPS5
1.37e-60	0.253	0.993	0.985	4.94e-56	4	H3-3B
3.16e-60	0.271	0.962	0.948	1.14e-55	4	RPL37A
1.18e-59	0.362	0.783	0.713	4.25e-55	4	CLDN7
2.72e-59	0.367	0.523	0.403	9.81e-55	4	ANXA11
8.22e-59	0.327	0.311	0.194	2.96e-54	4	PLEKHJ1
1.6e-58	0.414	0.645	0.542	5.77e-54	4	BCAM
2.39e-58	0.348	0.368	0.243	8.61e-54	4	SP100
4.83e-58	0.362	0.561	0.446	1.74e-53	4	CAPN2
5.85e-57	0.343	0.173	0.085	2.11e-52	4	TIMP1
7.49e-57	0.37	0.582	0.471	2.7e-52	4	MMP24OS
2.05e-55	0.402	0.542	0.424	7.37e-51	4	SPTBN1
1.44e-54	0.281	0.918	0.89	5.19e-50	4	UBA52
2.12e-54	0.411	0.803	0.73	7.63e-50	4	EFNA1
3.47e-54	0.261	0.925	0.896	1.25e-49	4	NDUFA4
8.69e-54	0.31	0.275	0.164	3.13e-49	4	GJA1
2.14e-53	0.589	0.661	0.581	7.71e-49	4	VIM
4.34e-53	0.305	0.91	0.875	1.57e-48	4	LINC01578
1.03e-52	0.408	0.52	0.406	3.7e-48	4	HSD17B11
2.29e-52	0.326	0.412	0.291	8.24e-48	4	ABHD2
2.55e-52	0.282	0.907	0.887	9.2e-48	4	RPSA
2.52e-51	0.321	0.356	0.24	9.09e-47	4	TYMP
3.31e-51	0.277	0.21	0.115	1.19e-46	4	OTULINL
3.36e-51	0.333	0.442	0.322	1.21e-46	4	TAPBP
3.51e-51	0.346	0.698	0.616	1.27e-46	4	PDLIM1
6.22e-51	0.313	0.786	0.705	2.24e-46	4	NKX2-1
2.13e-50	0.274	0.891	0.857	7.68e-46	4	GNAS
2.29e-50	0.29	0.902	0.869	8.26e-46	4	PFN1
5.75e-50	0.349	0.655	0.555	2.07e-45	4	SNHG8
1.18e-49	0.288	0.857	0.813	4.27e-45	4	CAST
1.39e-49	0.333	0.688	0.601	5.02e-45	4	HSBP1
1.79e-49	0.295	0.354	0.239	6.45e-45	4	TM7SF3
2.13e-49	0.375	0.42	0.301	7.69e-45	4	NRP2
8.47e-49	0.305	0.312	0.203	3.05e-44	4	ARHGAP29
1.12e-48	0.342	0.706	0.627	4.02e-44	4	PHPT1
2.14e-48	0.254	0.272	0.168	7.7e-44	4	PRKCZ
1.98e-47	0.314	0.345	0.236	7.12e-43	4	CXCL16
5.77e-47	0.388	0.687	0.612	2.08e-42	4	TRAM1
8.15e-47	0.289	0.818	0.763	2.94e-42	4	SUMO2
8.55e-47	0.338	0.904	0.878	3.08e-42	4	GAPDH
1.38e-46	0.314	0.664	0.571	4.98e-42	4	ZFAS1
9.68e-46	0.317	0.437	0.328	3.49e-41	4	DPYSL2
4.51e-45	0.284	0.253	0.157	1.62e-40	4	DAPK2
7.75e-45	0.326	0.641	0.557	2.79e-40	4	ITGB1
8.54e-45	0.299	0.77	0.718	3.08e-40	4	TSPO
5.49e-44	0.284	0.817	0.766	1.98e-39	4	TKT
1.45e-43	0.369	0.506	0.397	5.22e-39	4	GKN2
5.57e-43	0.306	0.393	0.285	2.01e-38	4	IRX2
6.61e-43	0.404	0.663	0.592	2.38e-38	4	RPS27L
9.49e-43	0.283	0.706	0.635	3.42e-38	4	COX5A
1.1e-42	0.265	0.915	0.894	3.95e-38	4	TXN
1.12e-42	0.307	0.602	0.503	4.05e-38	4	TSPAN4
2.34e-42	0.276	0.78	0.727	8.43e-38	4	EDF1
3.17e-42	0.314	0.486	0.375	1.14e-37	4	CFLAR
3.59e-42	0.348	0.488	0.388	1.29e-37	4	PLP2
7.34e-42	0.272	0.323	0.218	2.64e-37	4	SVIL
1.17e-41	0.281	0.833	0.787	4.23e-37	4	PPA1
2.2e-41	0.318	0.599	0.511	7.93e-37	4	ARPC5
3.33e-41	0.317	0.359	0.255	1.2e-36	4	PPP1R14B
3.81e-41	0.318	0.487	0.379	1.37e-36	4	SUSD2
3.99e-41	0.288	0.267	0.168	1.44e-36	4	PDLIM3
4.78e-41	0.285	0.684	0.607	1.72e-36	4	CLTA
6.33e-41	0.257	0.854	0.823	2.28e-36	4	ARPC2
8.3e-41	0.271	0.311	0.209	2.99e-36	4	STAT1
8.74e-41	0.255	0.265	0.17	3.15e-36	4	C1orf116
1.14e-40	0.252	0.253	0.16	4.11e-36	4	UBE2L6
1.24e-40	0.262	0.835	0.802	4.46e-36	4	RHOA
1.88e-40	0.262	0.289	0.191	6.78e-36	4	NPNT
2.61e-40	0.256	0.27	0.174	9.41e-36	4	PTPRE
3.69e-40	0.253	0.86	0.833	1.33e-35	4	COX6C
1.88e-39	0.298	0.624	0.546	6.76e-35	4	PTTG1IP
2.62e-39	0.275	0.773	0.71	9.43e-35	4	TMEM238
3.17e-39	0.352	0.356	0.255	1.14e-34	4	H1-2
5.37e-39	0.257	0.272	0.18	1.93e-34	4	DHRS3
5.78e-39	0.283	0.293	0.197	2.08e-34	4	FLNA
1.11e-38	0.306	0.379	0.279	4e-34	4	WWC2
1.74e-38	0.309	0.53	0.438	6.26e-34	4	LEPROT
3.73e-38	0.285	0.347	0.249	1.34e-33	4	TUBB
7.67e-38	0.255	0.805	0.77	2.76e-33	4	ARPC3
9.3e-38	0.272	0.55	0.456	3.35e-33	4	CAPNS1
1.35e-37	0.258	0.295	0.2	4.87e-33	4	FARP1
1.49e-37	0.302	0.616	0.528	5.38e-33	4	CPM
3.18e-37	0.27	0.73	0.674	1.14e-32	4	CFL1
6.82e-37	0.281	0.55	0.465	2.46e-32	4	BAG1
1.18e-36	0.276	0.333	0.233	4.26e-32	4	COL8A1
1.41e-36	0.293	0.476	0.375	5.06e-32	4	UTRN
2.77e-36	0.305	0.605	0.513	9.97e-32	4	CYP2B7P
4.87e-36	0.293	0.494	0.403	1.75e-31	4	OCIAD2
7.79e-36	0.281	0.381	0.283	2.81e-31	4	RNF5
3.33e-35	0.262	0.284	0.193	1.2e-30	4	SEPTIN10
3.74e-35	0.41	0.603	0.511	1.35e-30	4	TNFRSF12A
6.71e-35	0.26	0.345	0.249	2.42e-30	4	TP53I3
7.84e-35	0.328	0.166	0.094	2.82e-30	4	EDN1
2.54e-34	0.308	0.294	0.206	9.15e-30	4	EFEMP1
3.23e-34	0.271	0.648	0.572	1.16e-29	4	CNN3
3.66e-34	0.297	0.993	0.997	1.32e-29	4	SLPI
4.25e-34	0.32	0.516	0.43	1.53e-29	4	PSME2
5.43e-34	0.267	0.614	0.542	1.96e-29	4	DMKN
6.65e-34	0.265	0.763	0.708	2.4e-29	4	RABAC1
1.07e-33	0.293	0.244	0.16	3.86e-29	4	PDGFA
1.52e-33	0.275	0.599	0.509	5.49e-29	4	PTPN1
5.7e-33	0.332	0.741	0.683	2.05e-28	4	HLA-DRB1
1.22e-32	0.279	0.549	0.469	4.4e-28	4	LGALS3BP
2.65e-32	0.273	0.535	0.448	9.53e-28	4	H2AJ
2.03e-31	0.258	0.848	0.834	7.33e-27	4	RPS29
4.14e-31	0.256	0.673	0.61	1.49e-26	4	GUK1
7.95e-31	0.25	0.645	0.569	2.86e-26	4	MZT2B
8.31e-31	0.271	0.57	0.486	2.99e-26	4	AFDN
1.15e-30	0.286	0.932	0.918	4.15e-26	4	DNAJB1
6.95e-30	0.263	0.613	0.541	2.51e-25	4	TMEM50A
1.21e-29	0.26	0.428	0.342	4.35e-25	4	RAD21
2.63e-29	0.272	0.415	0.328	9.48e-25	4	TJP1
3.97e-29	0.256	0.566	0.486	1.43e-24	4	C5orf38
1.3e-28	0.267	0.555	0.476	4.68e-24	4	FKBP1A
1.41e-28	0.279	0.442	0.355	5.09e-24	4	C12orf49
2.02e-28	0.256	0.605	0.542	7.29e-24	4	RAB25
2.03e-28	0.27	0.528	0.452	7.3e-24	4	CLTB
4.48e-28	0.272	0.378	0.294	1.61e-23	4	S100A16
1.75e-27	0.264	0.399	0.314	6.29e-23	4	PHACTR2
7.65e-27	0.256	0.44	0.36	2.76e-22	4	ALCAM
8.95e-27	0.253	0.633	0.575	3.22e-22	4	S100A13
1.01e-26	0.375	0.278	0.2	3.63e-22	4	BIRC3
1.57e-26	0.271	0.587	0.503	5.64e-22	4	FLRT3
2.33e-26	0.261	0.576	0.485	8.38e-22	4	ICAM1
3.06e-26	0.259	0.574	0.512	1.1e-21	4	POMP
4.17e-26	0.291	0.535	0.46	1.5e-21	4	TPM4
4.77e-26	0.256	0.561	0.5	1.72e-21	4	VDAC2
5.51e-26	0.256	0.216	0.145	1.98e-21	4	AC008268.1
1.88e-25	0.259	0.413	0.334	6.77e-21	4	QKI
2.22e-25	0.28	0.389	0.309	7.99e-21	4	RAB32
3.19e-25	0.289	0.404	0.326	1.15e-20	4	BAX
9.31e-25	0.342	0.699	0.634	3.35e-20	4	IRF1
2.14e-24	0.251	0.389	0.31	7.72e-20	4	CAVIN1
5.85e-24	0.354	0.654	0.604	2.11e-19	4	HSPH1
1.42e-23	0.259	0.447	0.37	5.11e-19	4	C1R
3.27e-23	0.258	0.606	0.542	1.18e-18	4	LIMCH1
4.59e-23	0.542	0.201	0.138	1.66e-18	4	MMP7
2.31e-22	0.297	0.986	0.993	8.31e-18	4	CD74
3.18e-22	0.27	0.399	0.33	1.15e-17	4	CCND1
2.32e-21	0.28	0.373	0.304	8.36e-17	4	TPPP3
5.03e-21	0.313	0.276	0.208	1.81e-16	4	ICAM4
1.11e-20	0.254	0.378	0.306	3.99e-16	4	RDX
1.6e-18	0.279	0.586	0.534	5.75e-14	4	SFN
1.91e-17	0.278	0.81	0.804	6.88e-13	4	HSPB1
7.29e-17	0.256	0.412	0.347	2.62e-12	4	TUBA1A
2.4e-14	0.291	0.389	0.33	8.64e-10	4	GDF15
9.87e-13	0.321	0.72	0.724	3.55e-8	4	C4BPA
3.62e-12	0.268	0.475	0.432	1.3e-7	4	H1-0
4.68e-7	0.439	0.15	0.122	0.0169	4	RGCC
9.24e-100	0.587	0.841	0.779	3.33e-95	5	LRRK2
3.6e-89	0.255	1	0.994	1.3e-84	5	NAPSA
5.54e-71	0.366	0.977	0.972	2e-66	5	SLC34A2
1.11e-66	0.268	0.995	0.992	4e-62	5	CD74
6e-62	0.305	0.998	0.983	2.16e-57	5	SFTPA2
8.79e-55	0.309	0.985	0.985	3.17e-50	5	RNASE1
6.2e-49	0.264	0.957	0.967	2.23e-44	5	MUC1
7.3e-47	0.26	0.939	0.944	2.63e-42	5	ATP5F1E
1.91e-39	0.273	0.92	0.924	6.87e-35	5	SELENOW
7.13e-36	0.322	0.804	0.79	2.57e-31	5	LAMP3
6.32e-34	0.298	0.848	0.83	2.28e-29	5	NUPR1
7.05e-32	0.39	0.669	0.626	2.54e-27	5	C3
2.23e-29	0.302	0.455	0.348	8.04e-25	5	IFI27
1.13e-28	0.329	0.763	0.746	4.08e-24	5	HLA-B
3.07e-28	0.355	0.692	0.65	1.1e-23	5	ABCA3
1.82e-25	0.264	0.871	0.877	6.56e-21	5	SFTPD
4.43e-25	0.338	0.614	0.571	1.6e-20	5	SCD
5.58e-23	0.252	0.716	0.688	2.01e-18	5	HLA-C
4.85e-20	0.269	0.67	0.629	1.75e-15	5	MT-ND5
2.41e-18	0.252	0.691	0.676	8.68e-14	5	SLC22A31
1.01e-14	0.368	0.276	0.215	3.65e-10	5	DMBT1
6.76e-14	0.27	0.922	0.925	2.43e-9	5	PGC
0	1961-01-01	0.531	0.158	0	6	IL32
0	1955-01-01	0.764	0.333	0	6	IFI27
0	1954-01-01	0.819	0.434	0	6	PLAAT4
0	1937-01-01	0.533	0.114	0	6	WARS1
0	2024-01-01	0.634	0.186	0	6	PSMB9
0	2019-01-01	0.806	0.417	0	6	PSME2
0	2014-01-01	0.5	0.126	0	6	BST2
0	2013-01-01	0.998	0.949	0	6	IFITM3
0	1	0.577	0.198	0	6	STAT1
0	0.921	1	0.997	0	6	B2M
0	0.658	0.264	0.043	0	6	GBP1
0	0.507	0.258	0.026	0	6	EPSTI1
0	0.42	0.198	0.019	0	6	IFI44L
0	0.417	0.15	0.01	0	6	GBP4
0	0.274	0.157	0.014	0	6	TNFSF13B
4e-304	0.709	0.257	0.046	1.44e-299	6	IFIT3
6.73e-289	0.403	0.233	0.039	2.42e-284	6	ETV7
3.72e-273	0.901	0.695	0.339	1.34e-268	6	PSMB8
8.05e-266	2026-01-01	0.974	0.878	2.9e-261	6	SERPINA1
4.55e-263	0.932	0.527	0.201	1.64e-258	6	LAP3
3.09e-254	0.773	0.735	0.357	1.11e-249	6	C1R
5.98e-251	0.592	0.459	0.152	2.15e-246	6	UBE2L6
4.93e-248	0.457	0.278	0.062	1.77e-243	6	TAP1
1.6e-237	0.737	0.61	0.271	5.76e-233	6	HLA-F
3.22e-236	0.92	0.882	0.644	1.16e-231	6	HLA-A
1.78e-233	0.746	0.302	0.076	6.41e-229	6	IFI6
2.92e-230	0.911	0.91	0.677	1.05e-225	6	HLA-C
9.5e-229	0.854	0.92	0.722	3.42e-224	6	HLA-E
1.21e-220	0.639	0.999	0.992	4.35e-216	6	CD74
1.54e-215	2022-01-01	0.937	0.737	5.55e-211	6	HLA-B
4.6e-214	0.419	0.188	0.034	1.66e-209	6	ISG15
1.8e-213	0.753	0.917	0.718	6.47e-209	6	PSME1
1.71e-212	0.433	0.135	0.018	6.15e-208	6	TNFAIP2
1.1e-211	0.722	0.547	0.233	3.95e-207	6	TYMP
8.99e-208	0.716	0.961	0.857	3.24e-203	6	PPIB
1.19e-197	0.583	0.345	0.105	4.28e-193	6	CTSE
1.02e-193	0.302	0.169	0.03	3.67e-189	6	XAF1
3.22e-193	2022-02-01	0.73	0.418	1.16e-188	6	MT2A
2.18e-187	0.268	0.156	0.026	7.84e-183	6	TAP2
2.19e-183	0.473	0.999	0.992	7.89e-179	6	RPL28
5.65e-182	0.468	0.368	0.123	2.04e-177	6	C1S
5.71e-177	0.462	0.238	0.061	2.06e-172	6	MX1
6.51e-173	0.742	0.486	0.205	2.35e-168	6	DMBT1
1.11e-168	0.572	0.997	0.962	4e-164	6	HLA-DPA1
3.41e-162	0.594	0.992	0.956	1.23e-157	6	TMSB10
2.29e-158	0.51	0.995	0.961	8.24e-154	6	S100A11
2.74e-153	0.66	0.906	0.754	9.88e-149	6	PDIA3
4.64e-153	0.555	0.381	0.148	1.67e-148	6	CD38
1.61e-150	0.425	0.211	0.055	5.79e-146	6	ORM1
5.7e-148	0.644	0.964	0.876	2.05e-143	6	GAPDH
1.55e-145	0.505	0.988	0.933	5.6e-141	6	CSTB
6.94e-143	0.617	0.947	0.865	2.5e-138	6	RPS26
3.27e-141	0.518	0.414	0.174	1.18e-136	6	CD40
1.65e-140	0.386	0.327	0.119	5.95e-136	6	NME1
2.38e-139	0.521	0.511	0.25	8.59e-135	6	PPP1R14B
2.79e-135	0.29	0.226	0.066	1.01e-130	6	FKBP11
5.08e-135	0.414	0.995	0.972	1.83e-130	6	CD63
8.64e-135	0.373	0.291	0.099	3.11e-130	6	APOL6
1.58e-132	0.593	0.517	0.265	5.69e-128	6	SDF2L1
1.67e-132	0.63	0.561	0.296	6e-128	6	LY6E
7.27e-132	0.351	0.315	0.114	2.62e-127	6	TRIM22
1.05e-131	0.6	0.907	0.762	3.78e-127	6	IFITM2
2.62e-130	0.417	1	0.996	9.44e-126	6	FTH1
3.27e-128	0.59	0.873	0.689	1.18e-123	6	P4HB
4.46e-128	0.556	0.37	0.152	1.61e-123	6	HLA-DQA1
1.12e-126	0.547	0.966	0.878	4.04e-122	6	HLA-DPB1
3.96e-124	0.404	0.999	0.987	1.43e-119	6	RPL37
4.34e-124	0.338	1	0.994	1.56e-119	6	RPS12
2.89e-122	0.607	0.788	0.566	1.04e-117	6	CALR
2.56e-117	0.405	0.985	0.941	9.21e-113	6	ATP5F1E
1.73e-112	0.5	0.988	0.945	6.25e-108	6	WFDC2
4.07e-112	0.462	0.99	0.937	1.47e-107	6	RPS19
2.22e-110	0.5	0.919	0.784	7.99e-106	6	PPA1
5.59e-110	0.446	0.973	0.91	2.01e-105	6	RPL35
8.17e-109	0.359	0.999	0.988	2.94e-104	6	RPS27A
5.06e-107	0.481	0.567	0.319	1.82e-102	6	TAPBP
8.59e-107	0.308	0.237	0.082	3.09e-102	6	IFI35
4.54e-105	0.276	1	0.996	1.63e-100	6	RPL41
1.23e-104	0.743	0.403	0.196	4.42e-100	6	BIRC3
5.52e-104	0.444	0.947	0.851	1.99e-99	6	SSR4
1.05e-103	0.544	0.833	0.654	3.79e-99	6	PDIA6
1.18e-103	0.376	0.995	0.959	4.26e-99	6	RPLP0
6.8e-103	0.447	0.97	0.884	2.45e-98	6	RPSA
3.63e-102	0.595	0.846	0.671	1.31e-97	6	HSP90B1
1.34e-101	0.506	0.88	0.72	4.81e-97	6	RPL13A
2.28e-100	0.301	0.223	0.077	8.22e-96	6	OPTN
8.38e-99	0.564	0.713	0.466	3.02e-94	6	KRT7
2.99e-97	0.519	0.607	0.379	1.08e-92	6	CTSS
6.53e-96	0.512	0.981	0.931	2.35e-91	6	S100A10
5.59e-95	0.449	0.939	0.853	2.01e-90	6	SEC61B
1.2e-92	0.55	0.278	0.115	4.32e-88	6	LCN2
8.73e-91	0.464	0.907	0.778	3.14e-86	6	SEC61G
2.14e-90	0.493	0.916	0.831	7.72e-86	6	RPS29
5.2e-90	0.368	0.531	0.299	1.87e-85	6	PSMA5
8.18e-90	0.513	0.787	0.621	2.95e-85	6	MYDGF
5.29e-89	0.452	0.482	0.267	1.91e-84	6	PLSCR1
5.36e-88	0.45	0.425	0.219	1.93e-83	6	RNF213
2.64e-87	0.275	0.205	0.072	9.5e-83	6	GBP2
1.32e-86	0.329	1	0.992	4.77e-82	6	PTMA
1.16e-84	0.333	0.994	0.978	4.2e-80	6	RPLP2
2.23e-84	0.251	0.12	0.031	8.03e-80	6	IFIT2
4.77e-84	0.471	0.82	0.653	1.72e-79	6	EIF5A
1.06e-83	0.423	0.11	0.027	3.82e-79	6	CXCL14
1.5e-83	0.441	0.496	0.282	5.4e-79	6	PARP14
3.85e-83	0.411	0.62	0.4	1.39e-78	6	PRDX4
8.26e-83	0.47	0.809	0.619	2.97e-78	6	C3
1.9e-81	0.264	0.999	0.991	6.86e-77	6	RPL19
2.17e-81	0.253	1	0.995	7.83e-77	6	NAPSA
3.34e-81	0.342	0.981	0.947	1.2e-76	6	RPL37A
5.56e-80	0.386	0.591	0.371	2e-75	6	TMED9
1.08e-79	0.26	0.252	0.103	3.88e-75	6	MANF
8.17e-79	0.396	0.896	0.777	2.94e-74	6	RPL27
2.79e-78	0.269	0.998	0.982	1e-73	6	SERF2
5.64e-78	0.363	0.573	0.349	2.03e-73	6	TMEM208
5.82e-78	0.268	0.999	0.991	2.1e-73	6	RPS28
1.52e-77	0.442	0.985	0.916	5.49e-73	6	HLA-DRA
4.37e-77	0.403	0.506	0.299	1.58e-72	6	NUCB2
4.41e-77	0.417	0.791	0.606	1.59e-72	6	GUK1
4.99e-77	0.466	0.927	0.864	1.8e-72	6	RPL18A
9.83e-77	0.378	0.951	0.867	3.54e-72	6	PFN1
1.22e-76	0.303	0.998	0.985	4.39e-72	6	RPL7A
2.87e-76	0.432	0.921	0.826	1.04e-71	6	NUPR1
1.79e-75	0.389	0.828	0.659	6.44e-71	6	PSMA7
2.4e-74	0.613	0.516	0.32	8.65e-70	6	TNFSF10
5.42e-73	0.353	0.992	0.969	1.95e-68	6	RPS2
1.52e-72	0.34	0.982	0.927	5.49e-68	6	RPS5
1.74e-72	0.355	0.998	0.987	6.28e-68	6	ACTB
2.09e-71	0.557	0.944	0.86	7.54e-67	6	AGR2
2.79e-71	0.321	0.983	0.934	1e-66	6	RPL36
8.68e-71	0.485	0.718	0.514	3.13e-66	6	MT1E
2.81e-70	0.284	0.337	0.166	1.01e-65	6	PDIA4
6.73e-70	0.396	0.676	0.48	2.42e-65	6	ATP5MC1
1.29e-69	0.295	0.996	0.984	4.65e-65	6	RPL13
2.05e-69	0.363	0.64	0.421	7.39e-65	6	PSMB2
8.14e-69	0.305	0.997	0.985	2.93e-64	6	NPC2
7.38e-68	0.338	0.966	0.916	2.66e-63	6	RPS16
1.27e-67	0.352	0.831	0.668	4.57e-63	6	PSMB1
3.97e-67	0.337	0.443	0.254	1.43e-62	6	STING1
1.96e-66	0.42	0.798	0.649	7.07e-62	6	SSR3
2.1e-66	0.306	0.325	0.164	7.56e-62	6	RAB27B
2.1e-66	0.419	0.939	0.839	7.58e-62	6	AGR3
4.53e-66	0.351	0.917	0.802	1.63e-61	6	VAMP8
4.56e-66	0.363	0.797	0.625	1.64e-61	6	PHPT1
8.14e-66	0.334	0.979	0.938	2.93e-61	6	RPS18
1.14e-65	0.38	0.976	0.908	4.11e-61	6	ACTG1
2.77e-65	0.346	0.505	0.308	9.97e-61	6	HM13
5.04e-65	0.347	0.703	0.503	1.82e-60	6	NUCB1
6.7e-65	0.259	0.316	0.157	2.41e-60	6	CRELD2
6.93e-65	0.345	0.857	0.714	2.5e-60	6	TMEM258
7.08e-65	0.269	0.209	0.085	2.55e-60	6	TIMP1
7.95e-65	0.386	0.997	0.984	2.86e-60	6	RNASE1
1.01e-64	0.331	0.94	0.838	3.64e-60	6	TAGLN2
1.1e-64	0.303	0.481	0.284	3.97e-60	6	C1orf122
1.2e-64	0.376	0.698	0.507	4.31e-60	6	POMP
2.76e-63	0.345	0.993	0.971	9.93e-59	6	SLC34A2
1.01e-62	0.282	0.121	0.038	3.65e-58	6	IFIT1
1.04e-62	0.328	0.944	0.846	3.76e-58	6	RPL23A
1.24e-62	0.388	0.761	0.595	4.47e-58	6	SEC11C
1.46e-62	0.372	0.635	0.441	5.28e-58	6	OSTC
8.81e-62	0.394	0.782	0.609	3.17e-57	6	AQP4
2.5e-60	0.334	0.964	0.908	9.02e-56	6	RPS3A
2.69e-60	0.341	0.53	0.336	9.71e-56	6	PSMA4
7.38e-60	0.321	0.659	0.458	2.66e-55	6	TIMM13
1.31e-59	0.376	0.859	0.731	4.71e-55	6	ENO1
3.39e-59	0.347	0.695	0.511	1.22e-54	6	COPE
4.45e-59	0.287	0.413	0.236	1.6e-54	6	CXCL16
4.54e-59	0.479	0.892	0.788	1.64e-54	6	HSPA5
8.99e-59	0.388	0.599	0.422	3.24e-54	6	LMAN1
2.1e-58	0.338	0.796	0.636	7.58e-54	6	ATP5MC3
6.49e-58	0.263	0.424	0.242	2.34e-53	6	ODF3B
5.96e-57	0.278	0.961	0.888	2.15e-52	6	COX7A2
1.7e-56	0.467	0.851	0.678	6.11e-52	6	HLA-DRB1
1.16e-55	0.284	0.984	0.955	4.19e-51	6	RPS15
1.86e-55	0.307	0.584	0.399	6.7e-51	6	SSBP1
3.54e-55	0.308	0.481	0.303	1.27e-50	6	NHP2
6.78e-55	0.305	0.898	0.766	2.44e-50	6	ARPC3
7.34e-55	0.323	0.736	0.558	2.64e-50	6	LSM7
1.09e-54	0.323	0.975	0.917	3.94e-50	6	KRT18
1.13e-54	0.328	0.765	0.588	4.06e-50	6	APRT
2.24e-54	0.295	0.924	0.812	8.05e-50	6	UQCRQ
2.89e-54	0.283	0.515	0.327	1.04e-49	6	AKR1A1
4.58e-54	0.281	0.687	0.486	1.65e-49	6	PSMB5
2.19e-53	0.32	0.66	0.475	7.87e-49	6	PSMB3
3.71e-53	0.273	0.629	0.421	1.34e-48	6	ARPC1B
3.94e-53	0.303	0.19	0.083	1.42e-48	6	CD24
6.38e-53	0.336	0.765	0.593	2.3e-48	6	HLA-DMA
1.4e-52	0.327	0.891	0.788	5.04e-48	6	EEF1B2
5.85e-52	0.298	0.431	0.262	2.11e-47	6	NUB1
7.3e-52	0.3	0.688	0.504	2.63e-47	6	ROMO1
2.2e-51	0.267	0.479	0.299	7.94e-47	6	SNRPE
4.74e-51	0.314	0.747	0.572	1.71e-46	6	DYNLT1
1.06e-50	0.303	0.869	0.741	3.81e-46	6	SSR2
5.05e-50	0.272	0.946	0.882	1.82e-45	6	POLR2L
5.98e-50	0.306	0.846	0.725	2.15e-45	6	EDF1
6.33e-50	0.306	0.479	0.307	2.28e-45	6	CASP4
7.94e-50	0.281	0.858	0.713	2.86e-45	6	SEM1
1.13e-49	0.276	0.548	0.362	4.07e-45	6	RBM3
1.27e-49	0.299	0.619	0.437	4.56e-45	6	PRELID1
2.04e-49	0.311	0.974	0.921	7.35e-45	6	DBI
2.35e-49	0.254	0.459	0.285	8.45e-45	6	GSTO1
2.8e-49	0.319	0.781	0.615	1.01e-44	6	SELENOS
4.43e-49	0.318	0.847	0.712	1.6e-44	6	CLDN7
5.75e-49	0.302	0.593	0.407	2.07e-44	6	SPCS3
9.83e-49	0.26	0.999	0.997	3.54e-44	6	S100A6
5.12e-48	0.285	0.621	0.437	1.85e-43	6	RNF181
6.25e-48	0.284	0.914	0.837	2.25e-43	6	UQCR10
2.56e-47	0.302	0.815	0.671	9.23e-43	6	CFL1
6.21e-47	0.274	0.763	0.584	2.24e-42	6	PSMB6
9.29e-47	0.31	0.851	0.725	3.35e-42	6	SPCS2
5.24e-45	0.271	0.684	0.509	1.89e-40	6	DNAJC15
8.57e-45	0.275	0.872	0.739	3.09e-40	6	CD151
8.99e-45	0.296	0.617	0.447	3.24e-40	6	C1QBP
1.28e-44	0.275	0.536	0.359	4.61e-40	6	PDXK
1.39e-44	0.254	0.403	0.245	5e-40	6	SP100
3.88e-44	0.286	0.506	0.341	1.4e-39	6	MIF
8.02e-44	0.271	0.87	0.739	2.89e-39	6	PARK7
9.84e-44	0.318	0.769	0.624	3.54e-39	6	ERLEC1
1.61e-43	0.285	0.904	0.811	5.79e-39	6	GPX1
2.46e-43	0.281	0.788	0.628	8.85e-39	6	SYNGR2
2.77e-43	0.267	0.606	0.427	1e-38	6	MRPL52
7.42e-43	0.34	0.81	0.708	2.67e-38	6	RPL21
1.78e-42	0.296	0.486	0.328	6.4e-38	6	PLS3
2.41e-42	0.291	0.755	0.611	8.69e-38	6	TRAM1
2.54e-42	0.299	0.863	0.723	9.15e-38	6	HSPE1
2.69e-41	0.295	0.887	0.786	9.7e-37	6	LAMP3
3.17e-41	2017-01-01	0.238	0.132	1.14e-36	6	HP
3.68e-41	0.255	0.919	0.828	1.33e-36	6	RPS11
4.51e-41	0.283	0.948	0.9	1.63e-36	6	RPS27
5.69e-41	0.377	0.685	0.53	2.05e-36	6	SFN
6.72e-41	0.261	0.618	0.443	2.42e-36	6	PSMA3
8.82e-41	0.271	0.771	0.621	3.18e-36	6	UBXN4
1.73e-40	0.273	0.684	0.521	6.25e-36	6	PON2
5.76e-40	0.278	0.482	0.324	2.07e-35	6	BAX
7.29e-40	0.302	0.809	0.666	2.63e-35	6	KRT19
1.17e-39	0.268	0.616	0.448	4.22e-35	6	PA2G4
2.79e-39	0.261	0.852	0.73	1e-34	6	ELOB
2.06e-38	0.269	0.879	0.765	7.44e-34	6	TKT
3.56e-38	0.259	0.662	0.493	1.28e-33	6	MRPL23
5.47e-38	0.25	0.628	0.46	1.97e-33	6	SNRPF
7.85e-38	0.253	0.705	0.535	2.83e-33	6	CDK2AP2
1.02e-37	0.551	0.767	0.633	3.67e-33	6	IRF1
1.36e-37	0.262	0.942	0.873	4.89e-33	6	SFTPD
3.97e-37	0.274	0.859	0.727	1.43e-32	6	CD47
4.19e-37	0.302	0.361	0.226	1.51e-32	6	ISG20
1.65e-36	0.264	0.81	0.67	5.93e-32	6	SLC22A31
6.73e-36	0.276	0.674	0.523	2.43e-31	6	CANX
7.71e-36	0.262	0.293	0.174	2.78e-31	6	EMP3
7.9e-36	0.255	0.721	0.569	2.85e-31	6	ATP5MD
2.54e-35	0.274	0.651	0.495	9.15e-31	6	DHRS7
3.24e-35	0.332	0.844	0.712	1.17e-30	6	SERPINB1
4.81e-35	0.259	0.738	0.591	1.73e-30	6	TXNDC17
4.99e-35	0.259	0.82	0.702	1.8e-30	6	RAN
6.07e-35	0.252	0.471	0.323	2.19e-30	6	AQP1
4.1e-34	0.275	0.839	0.721	1.48e-29	6	SELENOM
7.03e-34	0.364	0.171	0.085	2.53e-29	6	CCL20
1.76e-33	0.313	0.864	0.761	6.35e-29	6	HSPD1
6.94e-33	0.253	0.633	0.467	2.5e-28	6	LGALS3BP
2.23e-32	0.253	0.714	0.565	8.03e-28	6	KRT8
5.38e-32	0.268	0.57	0.421	1.94e-27	6	RPL22L1
1.52e-30	0.254	0.699	0.556	5.46e-26	6	SNHG8
2.31e-30	0.257	0.673	0.525	8.32e-26	6	NNMT
4.99e-30	0.52	0.634	0.498	1.8e-25	6	CLU
5.28e-29	0.367	0.334	0.223	1.9e-24	6	AADAC
7.11e-29	0.273	0.725	0.59	2.56e-24	6	RPS27L
2.73e-28	0.349	0.865	0.773	9.83e-24	6	SLC39A8
5.06e-27	0.361	0.85	0.757	1.82e-22	6	SOD2
2.11e-23	0.478	0.224	0.138	7.6e-19	6	MMP7
4.25e-20	0.327	0.292	0.199	1.53e-15	6	HSPA6
5e-09	0.507	0.344	0.285	0.00018	6	FGG
9.83e-235	0.528	1	0.999	3.54e-244	7	MALAT1
3.13e-131	0.689	1	0.997	1.13e-126	7	MT-RNR2
7.46e-118	0.901	0.901	0.846	2.69e-113	7	HSPA1A
3.86e-116	0.876	0.82	0.7	1.39e-111	7	HSPA1B
6.88e-107	0.592	0.983	0.978	2.48e-102	7	NEAT1
2.79e-84	0.942	0.717	0.628	1e-79	7	MT-RNR1
3.34e-81	0.727	0.957	0.913	1.2e-76	7	FOS
6.68e-76	0.555	0.996	0.993	2.41e-71	7	MT-CO2
2.2e-72	0.482	0.991	0.995	7.93e-68	7	MT-CYB
1.3e-68	0.575	0.968	0.971	4.7e-64	7	MT-ND4
1.88e-66	0.537	0.95	0.961	6.76e-62	7	MT-ATP6
7.99e-66	0.558	0.986	0.988	2.88e-61	7	MT-CO3
6.12e-61	0.46	0.979	0.974	2.2e-56	7	JUND
9.84e-58	0.527	0.884	0.895	3.55e-53	7	MT-ND1
4.5e-50	0.379	0.997	0.997	1.62e-45	7	MT-CO1
5.65e-43	0.53	0.829	0.839	2.03e-38	7	MT-ND3
2.2e-42	0.469	0.911	0.912	7.94e-38	7	MT-ND2
4.83e-42	0.792	0.753	0.728	1.74e-37	7	DUSP1
3.64e-40	0.652	0.587	0.515	1.31e-35	7	NR4A1
1.35e-39	0.408	0.925	0.919	4.85e-35	7	DNAJB1
1.05e-33	0.433	0.834	0.879	3.77e-29	7	LINC01578
4.27e-33	0.288	0.973	0.961	1.54e-28	7	JUN
7.82e-32	0.448	0.867	0.908	2.82e-27	7	HSP90AA1
1.32e-26	0.448	0.645	0.631	4.75e-22	7	MT-ND5
1.31e-24	0.451	0.778	0.805	4.71e-20	7	HSPB1
3.85e-21	0.583	0.534	0.504	1.39e-16	7	LMNA
9.11e-18	0.354	0.777	0.786	3.28e-13	7	ATF3
1.08e-16	0.335	0.825	0.843	3.89e-12	7	ZFP36
1.35e-15	0.334	0.214	0.151	4.86e-11	7	AC013394.1
1.95e-10	0.336	0.512	0.516	0.00000702	7	TRA2B
3.45e-8	0.269	0.613	0.654	0.00124	7	MBNL1
0.00000149	0.297	0.506	0.519	0.0537	7	TRA2A
0.0000073	0.301	0.583	0.609	0.263	7	HSPH1
0.0000134	0.365	0.422	0.414	0.484	7	CMAHP
0.0000168	0.301	0.215	0.182	0.606	7	XIST
0.0000928	0.306	0.203	0.175	1	7	PDLIM3
0.000199	0.351	0.35	0.349	1	7	FAM13A
0.000243	0.317	0.281	0.268	1	7	SERPINH1
0.000572	0.482	0.23	0.202	1	7	HSPA6
0.000641	0.273	0.436	0.455	1	7	LINC-PINT
0.000707	0.272	0.517	0.57	1	7	DLC1
0.000759	0.271	0.312	0.305	1	7	MT-ND4L
0.000944	0.251	0.623	0.693	1	7	MCL1
0.000951	0.384	0.235	0.216	1	7	GEM
0.00121	0.26	0.58	0.63	1	7	RHOB
0.00323	0.254	0.157	0.139	1	7	AVPI1
0	1957-01-01	0.272	0.006	0	8	APOD
0	1957-01-01	0.415	0.016	0	8	AQP5
0	1954-01-01	0.236	0.011	0	8	IGFBP2
0	0.995	0.231	0.019	0	8	SERPINF1
0	0.83	0.345	0.042	0	8	KIAA1324
0	0.817	0.293	0.012	0	8	PLPP2
0	0.775	0.323	0.03	0	8	CP
0	0.697	0.183	0.008	0	8	GSTA1
0	0.594	0.14	0.004	0	8	KLK11
0	0.504	0.18	0.004	0	8	SOX2
0	0.457	0.123	0.005	0	8	FMO2
1.37e-292	2016-01-01	0.506	0.123	4.95e-288	8	CEACAM6
4.88e-291	0.474	0.139	0.008	1.76e-286	8	MS4A15
4.53e-187	2021-01-01	0.223	0.036	1.63e-182	8	XAGE2
1.97e-180	0.414	0.183	0.025	7.11e-176	8	ST6GALNAC1
1.73e-173	1947-01-01	0.794	0.463	6.24e-169	8	SOX4
7.11e-164	0.867	0.975	0.939	2.56e-159	8	RPS19
1.03e-159	1933-01-01	0.665	0.325	3.72e-155	8	GDF15
6.22e-159	2022-01-01	0.708	0.407	2.24e-154	8	HSD17B11
3.03e-152	2028-01-01	0.998	0.997	1.09e-147	8	SLPI
1.02e-148	0.966	0.15	0.021	3.69e-144	8	NTM
2.96e-148	0.335	0.12	0.013	1.07e-143	8	GRHL1
7.29e-142	2016-01-01	0.98	0.946	2.63e-137	8	WFDC2
2.05e-141	0.726	0.398	0.13	7.38e-137	8	CYBA
5.4e-139	1945-01-01	0.63	0.315	1.95e-134	8	CAV1
2.13e-134	0.278	0.106	0.011	7.66e-130	8	PRSS12
1.58e-130	0.636	0.996	0.988	5.69e-126	8	RPS27A
9.85e-127	0.591	0.195	0.039	3.55e-122	8	S100P
6.37e-125	0.523	0.236	0.056	2.29e-120	8	TSPAN1
3.68e-118	0.615	0.984	0.966	1.33e-113	8	CST3
2.02e-117	0.875	0.388	0.138	7.27e-113	8	BST2
8.31e-116	0.929	0.589	0.301	2.99e-111	8	LY6E
4.04e-114	2022-03-01	0.417	0.164	1.46e-109	8	CAVIN2
1.12e-112	0.496	0.999	0.995	4.04e-108	8	RPS24
4.56e-111	1957-02-01	0.919	0.812	1.64e-106	8	SCGB3A2
1.78e-107	2022-09-01	0.282	0.086	6.42e-103	8	TIMP1
5.36e-106	0.411	1	0.997	1.93e-101	8	RPLP1
1.67e-104	2022-09-01	0.739	0.514	6.03e-100	8	CYP2B7P
2.84e-103	0.545	0.996	0.986	1.02e-98	8	RPL32
3.04e-99	0.516	0.986	0.979	1.1e-94	8	RPLP2
4.21e-98	2022-03-01	0.937	0.898	1.52e-93	8	FOLR1
3.42e-96	0.508	0.998	0.992	1.23e-91	8	RPL34
7.36e-96	0.973	0.523	0.274	2.65e-91	8	CYP4B1
5.33e-95	0.855	0.898	0.78	1.92e-90	8	GPRC5A
6.76e-95	0.3	0.114	0.018	2.43e-90	8	ARHGAP42
7.83e-93	0.499	0.999	0.994	2.82e-88	8	RPS8
1.91e-92	1986-01-01	0.18	0.043	6.87e-88	8	MGP
1.15e-91	0.814	0.706	0.487	4.16e-87	8	ANXA2
7.05e-91	0.403	0.108	0.017	2.54e-86	8	CH25H
1.33e-90	0.703	0.955	0.94	4.81e-86	8	RPS18
1.22e-89	0.869	0.88	0.791	4.41e-85	8	CD55
1.9e-88	0.514	0.991	0.983	6.83e-84	8	RPS23
9.85e-88	0.49	0.993	0.983	3.55e-83	8	RPL29
1.77e-84	0.795	1	0.997	6.39e-80	8	MT-RNR2
9.6e-83	0.599	0.162	0.039	3.46e-78	8	TFF3
1.94e-81	0.428	0.997	0.99	7e-77	8	RPL30
2.2e-80	0.775	0.927	0.841	7.92e-76	8	AGR3
1.33e-79	0.738	0.437	0.213	4.79e-75	8	CAV2
4.39e-79	0.494	0.996	0.986	1.58e-74	8	RPL39
1.6e-78	0.685	0.454	0.236	5.77e-74	8	ALDH1A1
1.72e-77	0.868	0.499	0.278	6.21e-73	8	PLK2
1.75e-77	0.454	0.99	0.984	6.29e-73	8	RPL13
4.26e-77	0.433	0.99	0.988	1.54e-72	8	RPS3
1.76e-76	0.411	0.995	0.993	6.35e-72	8	PTMA
1.85e-76	0.601	0.288	0.107	6.67e-72	8	GAS6
1.37e-75	0.418	0.994	0.989	4.95e-71	8	RPS14
1.49e-75	0.457	0.994	0.984	5.37e-71	8	RPS7
3.56e-73	0.421	0.996	0.987	1.28e-68	8	RPL37
3.12e-71	0.386	0.997	0.992	1.12e-66	8	RPL8
3.42e-71	0.358	0.176	0.049	1.23e-66	8	CAPS
6.41e-71	0.422	0.988	0.986	2.31e-66	8	RPL35A
8.01e-70	0.361	0.995	0.993	2.89e-65	8	RPL18
3.64e-69	0.881	0.546	0.333	1.31e-64	8	MSLN
4.27e-69	0.327	0.999	0.997	1.54e-64	8	RPL11
1.48e-67	0.373	0.999	0.996	5.34e-63	8	RPL41
1.86e-67	0.476	0.975	0.97	6.71e-63	8	RPS21
3.71e-67	0.301	0.127	0.029	1.34e-62	8	NIBAN1
1.27e-66	0.471	0.214	0.071	4.57e-62	8	CLIC5
1.91e-66	0.35	0.162	0.045	6.88e-62	8	FAT1
3.33e-65	0.494	0.991	0.985	1.2e-60	8	RPL7A
1.34e-64	0.399	0.983	0.979	4.82e-60	8	RPS15A
2.29e-64	0.556	0.924	0.868	8.26e-60	8	RPL26
4.18e-63	0.541	0.937	0.929	1.51e-58	8	RPS5
5.19e-63	0.656	0.949	0.911	1.87e-58	8	ACTG1
1.75e-62	0.383	0.16	0.046	6.3e-58	8	VAMP5
5.88e-62	0.629	0.931	0.911	2.12e-57	8	RPS3A
9.39e-62	0.404	0.996	0.994	3.38e-57	8	RPL10
2.48e-59	0.719	0.805	0.726	8.95e-55	8	RPL13A
5.4e-59	0.572	0.274	0.112	1.94e-54	8	CTSE
2.16e-58	0.793	0.237	0.091	7.79e-54	8	MDK
2.63e-58	0.399	0.991	0.986	9.47e-54	8	H3-3B
4.95e-58	0.639	0.386	0.203	1.78e-53	8	MRPS25
8.67e-57	0.311	0.146	0.041	3.12e-52	8	CLIC6
1.64e-56	0.86	0.715	0.591	5.92e-52	8	TACSTD2
2.81e-56	0.356	0.995	0.991	1.01e-51	8	RPS28
9.23e-56	0.431	0.974	0.948	3.33e-51	8	RPL37A
1e-55	0.581	0.885	0.842	3.6e-51	8	TAGLN2
7.6e-55	0.64	0.74	0.611	2.74e-50	8	SFTA1P
5.59e-54	0.472	0.933	0.924	2.01e-49	8	RPL10A
1.18e-53	0.6	0.345	0.171	4.26e-49	8	ANXA3
9.4e-52	0.354	0.995	0.989	3.39e-47	8	RPL14
5.03e-50	0.594	0.858	0.801	1.81e-45	8	EMP2
6.33e-50	0.395	0.968	0.965	2.28e-45	8	RPS6
8.4e-50	0.339	0.993	0.992	3.03e-45	8	RPL28
1.06e-49	0.669	0.678	0.546	3.8e-45	8	BCAM
1.16e-49	0.444	0.958	0.957	4.16e-45	8	RPS15
3.77e-49	0.488	0.202	0.078	1.36e-44	8	MARCKSL1
2.31e-47	0.974	0.745	0.628	8.33e-43	8	MT-RNR1
4.25e-47	0.307	0.988	0.991	1.53e-42	8	RPL19
4.36e-47	0.369	0.982	0.971	1.57e-42	8	NACA
4.02e-45	0.581	0.645	0.474	1.45e-40	8	KRT7
2.82e-44	0.309	0.999	0.993	1.02e-39	8	TPT1
7.53e-44	0.65	0.472	0.312	2.71e-39	8	CBR1
1.04e-43	0.492	0.854	0.807	3.74e-39	8	VAMP8
1.26e-43	0.374	0.141	0.046	4.56e-39	8	RARRES2
1.28e-43	0.561	0.82	0.738	4.6e-39	8	ZFP36L1
3.23e-43	0.345	0.984	0.981	1.16e-38	8	RPL24
5.03e-43	0.298	0.991	0.992	1.81e-38	8	FAU
3.37e-42	0.527	0.817	0.778	1.21e-37	8	PRDX1
3.45e-42	0.299	0.125	0.039	1.24e-37	8	CIT
7.82e-42	0.29	0.162	0.059	2.82e-37	8	GPM6B
3.32e-41	0.628	0.818	0.758	1.2e-36	8	RAB11FIP1
9.13e-41	0.832	0.626	0.501	3.29e-36	8	CLU
1.35e-40	0.467	0.923	0.902	4.86e-36	8	RPS27
1.51e-40	0.57	0.511	0.353	5.44e-36	8	C19orf33
2.58e-40	0.649	0.632	0.507	9.3e-36	8	CLDN3
1.33e-39	0.303	0.987	0.988	4.81e-35	8	RPL5
1.34e-39	0.439	0.957	0.965	4.83e-35	8	RPL6
2.11e-39	0.293	0.999	0.989	7.61e-35	8	RPS13
2.54e-39	0.27	0.151	0.054	9.15e-35	8	CDK14
2.6e-38	0.496	0.938	0.92	9.35e-34	8	KRT18
5.04e-38	0.54	0.889	0.858	1.81e-33	8	CLDN4
7.94e-38	0.361	0.93	0.918	2.86e-33	8	RPS16
1.27e-37	0.536	0.872	0.855	4.56e-33	8	SSR4
1.99e-37	0.471	0.893	0.889	7.16e-33	8	RPSA
7.51e-37	0.343	0.967	0.961	2.7e-32	8	SNHG29
1.41e-36	0.677	0.483	0.339	5.08e-32	8	ARID5B
2.66e-36	0.455	0.197	0.085	9.58e-32	8	CD24
8.64e-36	0.378	0.969	0.97	3.11e-31	8	RPS2
3.61e-35	0.508	0.477	0.333	1.3e-30	8	FXYD5
3.7e-35	0.356	0.962	0.963	1.33e-30	8	S100A11
6.31e-35	0.353	0.951	0.961	2.27e-30	8	RPLP0
8.41e-35	0.37	0.202	0.091	3.03e-30	8	ARL4C
1.81e-34	0.328	0.998	0.992	6.53e-30	8	CYB5A
1.52e-32	0.295	0.174	0.074	5.48e-28	8	AC010329.1
3.35e-32	0.545	0.868	0.84	1.21e-27	8	HMGN3
1.9e-31	0.454	0.313	0.183	6.83e-27	8	RASSF9
3.68e-31	0.519	0.576	0.472	1.32e-26	8	LGALS3BP
1.04e-30	0.625	0.359	0.224	3.73e-26	8	AADAC
1.14e-30	0.457	0.882	0.867	4.1e-26	8	RPL18A
1.79e-30	0.288	0.994	0.99	6.43e-26	8	RPL12
2e-30	0.562	0.73	0.654	7.2e-26	8	HLA-A
3.21e-30	0.261	0.14	0.056	1.16e-25	8	WNT5A
1.1e-29	0.349	0.9	0.88	3.96e-25	8	GAPDH
1.29e-29	0.319	0.928	0.922	4.66e-25	8	RPL22
3.95e-29	0.423	0.863	0.835	1.42e-24	8	RPS29
5.05e-29	0.359	0.904	0.884	1.82e-24	8	RPS25
5.94e-29	0.496	0.768	0.702	2.14e-24	8	IFT57
5.98e-29	0.474	0.487	0.358	2.15e-24	8	TMOD3
3.12e-28	0.634	0.984	0.985	1.12e-23	8	RNASE1
8.39e-28	0.454	0.253	0.138	3.02e-23	8	LBH
1.68e-27	0.459	0.815	0.79	6.07e-23	8	RPL3
2.6e-27	0.436	0.819	0.786	9.36e-23	8	ATP1B1
1.22e-26	0.298	0.196	0.096	4.41e-22	8	SCNN1B
2.11e-26	0.41	0.421	0.29	7.62e-22	8	PARP14
3.81e-26	0.412	0.261	0.149	1.37e-21	8	MACC1
4.43e-26	0.264	0.986	0.983	1.6e-21	8	SERF2
1.17e-25	0.36	0.855	0.851	4.2e-21	8	RPL23A
1.39e-25	0.56	0.667	0.593	5e-21	8	HSD17B6
2.97e-25	0.32	0.191	0.096	1.07e-20	8	C3orf14
4.82e-25	0.393	0.298	0.184	1.74e-20	8	DHRS3
1.11e-24	0.352	0.984	0.988	4e-20	8	ACTB
1.41e-24	0.556	0.512	0.39	5.08e-20	8	RASD1
3.4e-24	0.284	0.94	0.938	1.23e-19	8	SRP14
5.61e-24	0.311	0.946	0.944	2.02e-19	8	UBB
5.69e-24	0.301	0.921	0.909	2.05e-19	8	RPL15
1.4e-23	0.341	0.888	0.885	5.05e-19	8	SPINT2
1.52e-23	0.491	0.746	0.712	5.47e-19	8	RPL21
1.8e-23	0.442	0.442	0.332	6.49e-19	8	CCND1
3.74e-23	0.271	0.227	0.124	1.35e-18	8	FOXQ1
3.76e-23	0.455	0.501	0.399	1.35e-18	8	LSR
3.78e-23	0.455	0.546	0.443	1.36e-18	8	TLE4
4.55e-23	0.44	0.598	0.489	1.64e-18	8	ICAM1
5.66e-23	0.359	0.85	0.832	2.04e-18	8	RPS11
1.28e-22	0.265	0.128	0.056	4.6e-18	8	NRARP
2.62e-22	0.26	0.152	0.073	9.44e-18	8	NXN
3.41e-22	0.393	0.361	0.249	1.23e-17	8	TENT5A
4.42e-22	0.394	0.276	0.171	1.59e-17	8	HMGB3
9.11e-22	0.341	0.882	0.862	3.28e-17	8	PPIB
2.22e-21	0.342	0.784	0.745	7.99e-17	8	COMMD6
2.63e-21	0.292	0.209	0.116	9.49e-17	8	TRIM2
2.76e-21	0.485	0.544	0.444	9.95e-17	8	MAFF
3.03e-21	0.284	0.155	0.076	1.09e-16	8	GOLGA8A
1.17e-20	0.291	0.915	0.913	4.22e-16	8	RPL35
2.29e-20	0.352	0.359	0.249	8.25e-16	8	ALDH3A2
2.79e-20	0.395	0.697	0.632	1.01e-15	8	NEDD4L
2.92e-20	0.261	0.937	0.936	1.05e-15	8	RPL36
4.92e-20	0.431	0.632	0.561	1.77e-15	8	SNHG8
6.02e-20	0.359	0.221	0.13	2.17e-15	8	EPS8L2
6.03e-20	0.319	0.814	0.783	2.17e-15	8	PABPC1
7.78e-20	0.254	0.96	0.963	2.8e-15	8	DSTN
8.17e-20	0.279	0.893	0.903	2.94e-15	8	ATP5MC2
8.55e-20	0.353	0.644	0.577	3.08e-15	8	ZFAS1
8.61e-20	0.328	0.202	0.115	3.1e-15	8	CRIP2
9.29e-20	0.349	0.93	0.936	3.35e-15	8	TMSB4X
1.25e-19	0.424	0.314	0.21	4.5e-15	8	GSN
1.68e-19	0.309	0.924	0.935	6.07e-15	8	ITM2B
1.86e-19	0.323	0.867	0.858	6.7e-15	8	CALM2
1.89e-19	0.354	0.732	0.678	6.82e-15	8	HSP90B1
2.05e-19	0.326	0.208	0.119	7.38e-15	8	CCDC68
2.3e-19	0.417	0.881	0.868	8.3e-15	8	RPS26
4.89e-19	0.344	0.258	0.162	1.76e-14	8	TLE1
1.27e-18	0.263	0.984	0.986	4.58e-14	8	HSP90AB1
1.81e-18	0.387	0.302	0.207	6.51e-14	8	DAPK1
4.34e-18	0.356	0.772	0.735	1.56e-13	8	EFNA1
5.43e-18	0.338	0.752	0.737	1.96e-13	8	RPS10
6.3e-18	0.313	0.809	0.788	2.27e-13	8	EPCAM
7.35e-18	0.41	0.435	0.34	2.65e-13	8	WWTR1
7.9e-18	0.681	0.206	0.121	2.85e-13	8	RGCC
1.65e-17	0.413	0.507	0.431	5.95e-13	8	MET
2.13e-17	0.319	0.269	0.174	7.66e-13	8	WEE1
2.27e-17	0.258	0.86	0.872	8.19e-13	8	PFN1
2.57e-17	0.32	0.193	0.111	9.27e-13	8	STMN1
3.09e-17	0.494	0.771	0.731	1.11e-12	8	TM4SF1
3.99e-17	0.303	0.853	0.836	1.44e-12	8	RPL38
4.28e-17	0.409	0.853	0.842	1.54e-12	8	EZR
4.64e-17	0.275	0.129	0.064	1.67e-12	8	PTGS2
7.02e-17	0.26	0.205	0.121	2.53e-12	8	FUT8
1.94e-16	0.372	0.747	0.73	6.97e-12	8	RPL9
4.3e-16	0.337	0.647	0.577	1.55e-11	8	NFE2L2
6.73e-16	0.29	0.872	0.878	2.42e-11	8	LINC01578
1.01e-15	0.291	0.843	0.833	3.63e-11	8	H3-3A
1.02e-15	0.34	0.572	0.519	3.69e-11	8	YWHAZ
1.08e-15	0.335	0.49	0.411	3.91e-11	8	ANXA11
1.1e-15	0.338	0.63	0.591	3.98e-11	8	RPL27A
1.12e-15	0.288	0.217	0.134	4.03e-11	8	EMP1
1.31e-15	0.376	0.419	0.327	4.74e-11	8	TNFSF10
1.78e-15	0.259	0.887	0.893	6.41e-11	8	UBA52
1.86e-15	0.31	0.803	0.793	6.69e-11	8	EEF1B2
2.5e-15	0.281	0.526	0.431	9.01e-11	8	MT2A
3.41e-15	0.302	0.792	0.779	1.23e-10	8	RPL31
5.84e-15	0.253	0.193	0.117	2.1e-10	8	JUP
1.58e-14	0.335	0.424	0.337	5.68e-10	8	KDM5B
1.71e-14	0.357	0.357	0.271	6.16e-10	8	UGCG
1.96e-14	0.296	0.295	0.211	7.08e-10	8	EFEMP1
3.36e-14	0.476	0.645	0.603	1.21e-9	8	ADIRF
3.58e-14	0.303	0.695	0.663	1.29e-9	8	PDIA6
3.89e-14	0.269	0.863	0.847	1.4e-9	8	HNRNPDL
4.22e-14	0.345	0.46	0.386	1.52e-9	8	SUSD2
4.26e-14	0.353	0.409	0.331	1.53e-9	8	RUNX1
6.24e-14	0.256	0.748	0.721	2.25e-9	8	TMEM258
7.32e-14	0.346	0.31	0.227	2.64e-9	8	LIPH
9.91e-14	0.368	0.623	0.579	3.57e-9	8	S100A13
1.11e-13	0.275	0.816	0.812	3.98e-9	8	PFDN5
1.24e-13	0.333	0.395	0.309	4.45e-9	8	VEGFA
1.29e-13	0.257	0.879	0.9	4.65e-9	8	EEF1D
1.68e-13	0.35	0.471	0.407	6.07e-9	8	PERP
1.69e-13	0.308	0.391	0.308	6.09e-9	8	NUCB2
1.91e-13	0.34	0.464	0.393	6.87e-9	8	CHPT1
2.54e-13	0.362	0.406	0.333	9.15e-9	8	CHCHD10
4.04e-13	0.299	0.34	0.258	1.46e-8	8	ATL2
4.58e-13	0.382	0.853	0.883	1.65e-8	8	C16orf89
5.46e-13	0.384	0.619	0.59	1.97e-8	8	LMO7
5.89e-13	0.384	0.663	0.617	2.12e-8	8	AQP4
7.84e-13	0.324	0.175	0.108	2.82e-8	8	CDKN1C
9.79e-13	0.292	0.74	0.73	3.53e-8	8	HSPE1
1.01e-12	0.302	0.77	0.782	3.65e-8	8	HNRNPA1
1.51e-12	0.314	0.333	0.252	5.45e-8	8	MAGI3
1.56e-12	0.298	0.658	0.612	5.61e-8	8	GAS5
2.12e-12	0.308	0.741	0.718	7.64e-8	8	GLS
2.93e-12	0.286	0.218	0.146	1.05e-7	8	TFAP2C
3.35e-12	0.264	0.844	0.815	1.21e-7	8	ELF3
3.37e-12	0.295	0.249	0.177	1.21e-7	8	APP
7.38e-12	0.291	0.231	0.159	2.66e-7	8	PMAIP1
7.97e-12	0.289	0.586	0.522	2.87e-7	8	MT1E
1.01e-11	0.295	0.661	0.622	3.65e-7	8	SELENOK
1.27e-11	0.357	0.416	0.343	4.58e-7	8	ZFP36L2
1.37e-11	0.317	0.517	0.449	4.95e-7	8	FUS
1.56e-11	0.303	0.508	0.454	5.6e-7	8	CAPN2
1.93e-11	0.33	0.654	0.61	6.97e-7	8	BZW1
1.98e-11	0.312	0.388	0.311	7.15e-7	8	MYL9
3.16e-11	0.28	0.889	0.896	0.00000114	8	TXN
3.59e-11	0.267	0.302	0.224	0.00000129	8	SVIL
3.76e-11	0.287	0.696	0.658	0.00000136	8	BTG2
5.69e-11	0.313	0.289	0.215	0.00000205	8	RNPC3
6.78e-11	0.347	0.504	0.437	0.00000244	8	CTNNB1
7.63e-11	0.3	0.371	0.302	0.00000275	8	SYNE2
8.34e-11	0.314	0.391	0.33	0.000003	8	BNIP3
1.25e-10	0.468	0.476	0.413	0.00000451	8	CMAHP
1.59e-10	0.273	0.502	0.446	0.00000574	8	PPP2R2A
2.23e-10	0.259	0.743	0.738	0.00000804	8	MORF4L1
2.42e-10	0.29	0.201	0.138	0.00000871	8	NABP1
3.24e-10	0.307	0.28	0.208	0.0000117	8	ANKRD37
3.29e-10	0.259	0.765	0.758	0.0000118	8	RPL7
3.29e-10	0.301	0.288	0.221	0.0000118	8	GLCCI1
3.4e-10	0.262	0.26	0.192	0.0000123	8	OSER1
3.51e-10	0.3	0.379	0.308	0.0000126	8	NRP2
4.82e-10	0.326	0.456	0.401	0.0000173	8	SERPING1
5.16e-10	0.276	0.366	0.299	0.0000186	8	OCLN
5.9e-10	0.335	0.485	0.433	0.0000213	8	LUC7L3
7.48e-10	0.299	0.503	0.446	0.0000269	8	YTHDC1
8.47e-10	0.287	0.271	0.206	0.0000305	8	FARP1
1.3e-9	0.432	0.54	0.517	0.0000469	8	CTSD
1.36e-9	0.265	0.63	0.619	0.0000492	8	RPL4
1.52e-9	0.27	0.534	0.488	0.0000547	8	RPL36A
1.62e-9	0.419	0.259	0.189	0.0000582	8	CCN2
1.69e-9	0.3	0.709	0.69	0.0000608	8	SFPQ
4.28e-9	0.33	0.153	0.098	0.000154	8	EDN1
6.29e-9	0.251	0.31	0.245	0.000226	8	TRAF4
6.92e-9	0.385	0.515	0.465	0.000249	8	MACROD2
7.61e-9	0.259	0.201	0.142	0.000274	8	RIMKLB
8.64e-9	0.274	0.598	0.575	0.000311	8	MZT2B
9.13e-9	0.269	0.77	0.762	0.000329	8	PDIA3
1.16e-8	0.265	0.589	0.567	0.000419	8	LSM7
1.32e-8	0.287	0.512	0.47	0.000475	8	BAG1
1.49e-8	0.263	0.424	0.369	0.000537	8	PON3
1.63e-8	0.274	0.538	0.502	0.000586	8	YPEL3
1.93e-8	0.265	0.225	0.167	0.000694	8	HNMT
2.14e-8	0.319	0.177	0.122	0.000769	8	LCN2
2.53e-8	0.288	0.213	0.156	0.000911	8	TNNC1
2.65e-8	0.296	0.4	0.346	0.000954	8	NEDD9
3.7e-8	0.272	0.577	0.552	0.00133	8	PTTG1IP
4.16e-8	0.296	0.357	0.303	0.0015	8	LPIN2
5.84e-8	0.362	0.267	0.212	0.0021	8	ICAM4
6.74e-8	0.267	0.742	0.745	0.00243	8	APLP2
7.19e-8	0.335	0.836	0.84	0.00259	8	PIGR
7.73e-8	0.28	0.646	0.636	0.00279	8	GPBP1
1.14e-7	0.282	0.328	0.273	0.0041	8	VPS13C
1.54e-7	0.271	0.687	0.673	0.00556	8	KRT19
2.17e-7	0.293	0.279	0.226	0.00781	8	ARAP2
2.23e-7	0.265	0.601	0.574	0.00805	8	SLC38A2
2.39e-7	0.286	0.402	0.357	0.00863	8	NFIA
3.66e-7	0.281	0.541	0.515	0.0132	8	TRA2B
4.71e-7	0.264	0.173	0.121	0.017	8	CCDC80
4.75e-7	0.341	0.261	0.205	0.0171	8	BIRC3
4.91e-7	0.264	0.618	0.6	0.0177	8	HNRNPH1
4.94e-7	0.25	0.467	0.417	0.0178	8	CBX3
5.28e-7	0.331	0.356	0.306	0.019	8	PELI1
5.43e-7	0.255	0.406	0.36	0.0196	8	STK17B
6.45e-7	0.251	0.418	0.372	0.0232	8	EHF
6.51e-7	0.28	0.345	0.3	0.0235	8	S100A16
6.64e-7	0.257	0.459	0.424	0.0239	8	SLC9A3R2
7.1e-7	0.288	0.54	0.501	0.0256	8	RPS4Y1
8.11e-7	0.269	0.61	0.609	0.0292	8	RSRP1
9.04e-7	0.253	0.519	0.492	0.0326	8	AFDN
0.00000219	0.257	0.997	0.997	0.0788	8	B2M
0.00000251	0.297	0.604	0.577	0.0904	8	MIR22HG
0.00000349	0.38	0.504	0.475	0.126	8	PHLDA2
0.00000421	0.302	0.538	0.525	0.152	8	EID1
0.00000593	0.322	0.54	0.518	0.214	8	TNFRSF12A
0.00000674	0.266	0.487	0.465	0.243	8	TPM4
0.0000109	0.267	0.54	0.514	0.394	8	RGS16
0.0000167	0.252	0.654	0.639	0.601	8	IRF1
0.0000276	0.309	0.333	0.293	0.996	8	DNAJB4
0.000045	0.258	0.291	0.251	1	8	PAXBP1
0.000057	0.256	0.487	0.462	1	8	SHROOM3
0.0000723	0.52	0.297	0.259	1	8	S100A4
0.000274	0.261	0.526	0.518	1	8	TRA2A
0.000313	0.269	0.455	0.441	1	8	CTSC
0.000516	0.255	0.429	0.414	1	8	UBE2S
0.000704	0.322	0.392	0.366	1	8	EIF4E
0	2022-01-02	0.993	0.978	0	9	NEAT1
0	2021-01-01	1	0.999	0	9	MALAT1
1.74e-264	1948-01-01	1	0.997	6.29e-260	9	MT-RNR2
1.55e-206	2022-07-01	1	0.997	5.59e-202	9	MT-CO1
6.06e-166	1979-01-01	0.727	0.432	2.18e-161	9	TTN
3.41e-165	2027-01-01	0.867	0.726	1.23e-160	9	SYNE1
8.59e-165	1951-01-01	0.862	0.626	3.1e-160	9	MT-RNR1
3.53e-150	0.988	0.987	0.993	1.27e-145	9	MT-CO2
2.83e-147	2022-07-01	0.982	0.988	1.02e-142	9	MT-CO3
5.01e-140	2022-09-01	0.923	0.894	1.8e-135	9	MT-ND1
8.45e-136	2022-01-01	0.919	0.837	3.05e-131	9	MT-ND3
1.31e-135	2022-04-01	0.967	0.971	4.72e-131	9	MT-ND4
1.36e-133	0.912	0.989	0.995	4.91e-129	9	MT-CYB
1.81e-132	0.978	0.971	0.96	6.51e-128	9	MT-ATP6
1.92e-115	0.916	0.856	0.8	6.91e-111	9	AKAP13
4.05e-111	2016-01-01	0.873	0.78	1.46e-106	9	LRRK2
3.75e-97	2022-08-01	0.807	0.716	1.35e-92	9	GLS
2.02e-89	0.989	0.665	0.489	7.28e-85	9	MACF1
3.98e-84	0.888	0.846	0.807	1.43e-79	9	WSB1
8.67e-80	2022-03-01	0.754	0.662	3.12e-75	9	LDLR
1.82e-77	0.947	0.8	0.754	6.54e-73	9	HNRNPU
5.57e-77	0.99	0.743	0.629	2.01e-72	9	MT-ND5
3.52e-76	0.837	0.902	0.912	1.27e-71	9	MT-ND2
8.07e-76	0.955	0.517	0.3	2.91e-71	9	MT-ND4L
6.44e-72	0.891	0.684	0.551	2.32e-67	9	ANK3
5.4e-70	0.938	0.798	0.761	1.95e-65	9	SOD2
2.87e-69	0.711	0.836	0.836	1.04e-64	9	SRRM2
3.41e-67	1	0.61	0.443	1.23e-62	9	CHD2
3.5e-66	0.759	0.822	0.788	1.26e-61	9	ARGLU1
1.95e-65	2022-09-01	0.768	0.703	7.01e-61	9	HSPA1B
3.25e-65	2026-01-01	0.533	0.345	1.17e-60	9	KCNQ1OT1
5.81e-56	0.836	0.733	0.683	2.09e-51	9	SPAG9
1.59e-54	0.934	0.634	0.523	5.72e-50	9	AHI1
1.4e-52	2022-01-01	0.566	0.411	5.03e-48	9	CMAHP
9.66e-52	0.731	0.78	0.776	3.48e-47	9	LPCAT1
6.11e-51	0.906	0.561	0.403	2.2e-46	9	CCDC141
1.37e-49	0.776	0.7	0.651	4.92e-45	9	MBNL1
1.54e-49	0.856	0.712	0.651	5.54e-45	9	ABCA3
1.22e-48	0.746	0.787	0.783	4.41e-44	9	FOSB
5.77e-48	0.826	0.605	0.495	2.08e-43	9	RRBP1
3.27e-47	0.661	0.843	0.877	1.18e-42	9	SFTPD
3.76e-46	0.796	0.598	0.489	1.36e-41	9	MTUS1
4.72e-44	0.699	0.691	0.641	1.7e-39	9	STAT3
2e-43	0.633	0.295	0.142	7.21e-39	9	AC016831.4
1.43e-42	0.816	0.569	0.451	5.17e-38	9	LINC-PINT
1.26e-41	0.633	0.792	0.783	4.53e-37	9	GPRC5A
1.44e-39	0.744	0.431	0.279	5.19e-35	9	TANC2
1.71e-39	0.793	0.246	0.111	6.14e-35	9	CNKSR3
1.99e-38	0.759	0.641	0.573	7.17e-34	9	SLC38A2
3.69e-38	0.779	0.542	0.423	1.33e-33	9	NUFIP2
6.32e-38	0.695	0.663	0.633	2.28e-33	9	NEDD4L
1.15e-36	0.795	0.457	0.322	4.16e-32	9	ARIH1
2.75e-36	0.429	0.983	0.984	9.92e-32	9	SFTPA2
5.34e-36	0.705	0.658	0.614	1.92e-31	9	NFKBIZ
7.55e-36	0.709	0.667	0.622	2.72e-31	9	FAM184A
1.74e-35	0.731	0.519	0.401	6.28e-31	9	AHR
2.65e-35	0.737	0.455	0.314	9.55e-31	9	USP54
2.79e-35	0.687	0.856	0.907	1e-30	9	HSP90AA1
2.88e-35	0.821	0.563	0.476	1.04e-30	9	EML4
5.18e-35	0.893	0.319	0.18	1.87e-30	9	XIST
5.62e-35	0.753	0.553	0.46	2.03e-30	9	SHROOM3
8.29e-35	0.689	0.339	0.199	2.99e-30	9	NPC1
1.1e-34	0.719	0.321	0.182	3.95e-30	9	SLC5A3
1.37e-33	0.775	0.541	0.444	4.95e-29	9	TLE4
5.3e-33	0.511	0.199	0.086	1.91e-28	9	LINC00472
7.53e-33	0.669	0.427	0.294	2.71e-28	9	ARFGEF3
8.43e-33	0.57	0.256	0.13	3.04e-28	9	AC016831.1
1.14e-32	0.631	0.628	0.567	4.11e-28	9	TOR1AIP2
5.25e-32	0.939	0.651	0.607	1.89e-27	9	HSPH1
5.69e-32	0.729	0.605	0.527	2.05e-27	9	IFRD1
1.4e-31	0.622	0.303	0.173	5.04e-27	9	SMG1
2.26e-31	0.656	0.311	0.179	8.15e-27	9	AC027290.3
2.91e-30	0.688	0.559	0.479	1.05e-25	9	GOLGB1
4.76e-30	0.455	0.158	0.064	1.72e-25	9	LINC00641
1.24e-29	0.669	0.373	0.242	4.46e-25	9	MIR222HG
4e-29	0.686	0.402	0.279	1.44e-24	9	BRAF
7.17e-29	0.643	0.829	0.849	2.58e-24	9	HSPA1A
1.4e-28	0.685	0.435	0.315	5.04e-24	9	AFF4
2.57e-28	0.637	0.621	0.563	9.26e-24	9	SGMS2
4.8e-28	0.589	0.383	0.254	1.73e-23	9	BAZ2B
6.75e-28	0.676	0.356	0.23	2.43e-23	9	KDM6B
9.17e-28	0.618	0.331	0.206	3.3e-23	9	ZBTB10
1.06e-27	0.617	0.408	0.292	3.81e-23	9	FNIP2
1.38e-27	0.604	0.336	0.21	4.96e-23	9	UNC13B
2.66e-27	0.731	0.548	0.463	9.57e-23	9	VMP1
9.02e-27	0.418	0.794	0.852	3.25e-22	9	SON
1.22e-26	0.45	0.783	0.825	4.39e-22	9	ATP1A1
1.68e-26	0.544	0.261	0.145	6.05e-22	9	SNHG14
2.71e-26	0.579	0.602	0.567	9.78e-22	9	DLC1
2.94e-26	0.586	0.705	0.69	1.06e-21	9	SFPQ
4.33e-26	0.654	0.287	0.168	1.56e-21	9	FTX
6.55e-26	0.626	0.336	0.215	2.36e-21	9	NFAT5
6.73e-26	0.693	0.539	0.471	2.42e-21	9	HNRNPC
2.11e-25	0.64	0.482	0.382	7.61e-21	9	CFLAR
2.15e-25	0.601	0.386	0.267	7.75e-21	9	MIDN
4.06e-25	0.667	0.322	0.207	1.46e-20	9	ADGRV1
4.33e-25	0.595	0.355	0.236	1.56e-20	9	KMT2C
6.64e-25	0.664	0.617	0.59	2.39e-20	9	LMO7
9.66e-25	0.508	0.293	0.177	3.48e-20	9	TEAD1
1.05e-24	0.392	0.173	0.08	3.8e-20	9	AC016831.6
1.14e-24	0.562	0.67	0.691	4.11e-20	9	MCL1
2.2e-24	0.62	0.391	0.279	7.93e-20	9	RASEF
4.86e-24	0.824	0.406	0.292	1.75e-19	9	INTS6
6.11e-24	0.637	0.44	0.341	2.2e-19	9	ASH1L
1.73e-23	0.55	0.348	0.232	6.23e-19	9	ZBTB20
2.66e-23	0.443	0.238	0.132	9.58e-19	9	CELF1
2.76e-23	0.653	0.63	0.623	9.96e-19	9	ZRANB2
2.91e-23	0.577	0.432	0.333	1.05e-18	9	RERE
3.31e-23	0.612	0.455	0.357	1.19e-18	9	FNBP4
4.84e-23	0.642	0.569	0.517	1.74e-18	9	TRA2A
5.72e-23	0.65	0.465	0.378	2.06e-18	9	ATP11A
6.89e-23	0.683	0.401	0.301	2.48e-18	9	SYNE2
8.19e-23	0.619	0.342	0.232	2.95e-18	9	RORA
8.46e-23	0.53	0.728	0.74	3.05e-18	9	ZFP36L1
1.35e-22	0.653	0.492	0.412	4.86e-18	9	CSF3R
1.63e-22	0.698	0.569	0.519	5.88e-18	9	CYP2B7P
1.74e-22	0.643	0.429	0.329	6.27e-18	9	CEMIP2
1.99e-22	0.558	0.666	0.694	7.17e-18	9	DHCR24
2.19e-22	0.624	0.435	0.338	7.89e-18	9	QKI
3.81e-22	0.606	0.531	0.464	1.37e-17	9	JMJD1C
5.45e-22	0.654	0.602	0.561	1.96e-17	9	STEAP4
5.66e-22	0.663	0.642	0.629	2.04e-17	9	C3
1.01e-21	0.602	0.495	0.429	3.66e-17	9	USP34
1.15e-21	0.552	0.348	0.241	4.13e-17	9	KANSL1
1.39e-21	0.319	0.106	0.041	5e-17	9	TNFSF14
3.07e-21	0.651	0.427	0.334	1.1e-16	9	RUFY3
3.09e-21	0.543	0.718	0.751	1.11e-16	9	CCNL1
6.49e-21	0.565	0.312	0.208	2.34e-16	9	LRP6
7.62e-21	0.588	0.297	0.192	2.74e-16	9	SCN1A
8.27e-21	0.378	0.786	0.839	2.98e-16	9	DDX5
8.98e-21	0.422	0.234	0.135	3.24e-16	9	SGPP2
1.17e-20	0.614	0.544	0.505	4.21e-16	9	GOLGA4
3.93e-20	0.693	0.384	0.291	1.42e-15	9	PARP14
4.77e-20	0.537	0.28	0.177	1.72e-15	9	AHNAK
4.78e-20	0.594	0.356	0.257	1.72e-15	9	BPTF
5.07e-20	0.375	0.207	0.113	1.83e-15	9	DENND4A
5.16e-20	0.563	0.561	0.505	1.86e-15	9	FOXP1
5.7e-20	0.644	0.426	0.346	2.05e-15	9	BDP1
7.23e-20	0.482	0.278	0.174	2.6e-15	9	PUM1
1.02e-19	0.607	0.556	0.491	3.67e-15	9	ICAM1
1.04e-19	0.53	0.353	0.252	3.76e-15	9	ARHGEF12
1.58e-19	0.572	0.39	0.299	5.7e-15	9	MBNL2
2.6e-19	0.628	0.519	0.469	9.35e-15	9	ANKRD12
3.43e-19	0.535	0.577	0.534	1.23e-14	9	CPM
9.4e-19	0.622	0.502	0.45	3.39e-14	9	FUS
9.92e-19	0.56	0.494	0.432	3.57e-14	9	PTPN13
1.18e-18	0.306	0.108	0.045	4.24e-14	9	CAPN3
1.23e-18	0.688	0.408	0.322	4.44e-14	9	GCNT2
1.62e-18	0.538	0.367	0.269	5.84e-14	9	RBM47
1.69e-18	0.499	0.266	0.167	6.08e-14	9	IGF2R
2.42e-18	0.514	0.353	0.257	8.73e-14	9	NIPBL
3.23e-18	0.367	0.855	0.915	1.16e-13	9	HNRNPA2B1
4.7e-18	0.275	0.121	0.054	1.69e-13	9	HSPG2
4.72e-18	0.51	0.231	0.138	1.7e-13	9	NABP1
7.33e-18	0.524	0.309	0.211	2.64e-13	9	ICAM4
7.43e-18	0.414	0.273	0.176	2.68e-13	9	ITPR3
1.47e-17	0.547	0.61	0.606	5.31e-13	9	DDX17
1.52e-17	0.298	0.15	0.074	5.49e-13	9	AC021078.1
2e-17	0.517	0.425	0.343	7.21e-13	9	WNK1
2.89e-17	0.469	0.292	0.196	1.04e-12	9	ARID1B
3.75e-17	0.551	0.554	0.52	1.35e-12	9	NBEAL1
3.93e-17	0.378	0.221	0.133	1.41e-12	9	KIF1B
4.49e-17	0.664	0.481	0.431	1.62e-12	9	FASN
4.56e-17	0.527	0.334	0.243	1.64e-12	9	MED13L
7.54e-17	0.425	0.221	0.133	2.72e-12	9	KMT2A
8.68e-17	0.531	0.449	0.382	3.13e-12	9	UTRN
8.94e-17	0.51	0.553	0.504	3.22e-12	9	LMNA
9.47e-17	0.356	0.188	0.105	3.41e-12	9	FAM214A
1.39e-16	0.527	0.281	0.192	5.01e-12	9	DYNC1H1
1.55e-16	0.551	0.317	0.225	5.57e-12	9	ARAP2
1.86e-16	0.382	0.19	0.108	6.7e-12	9	ZSWIM6
2.8e-16	0.574	0.4	0.326	1.01e-11	9	ARHGEF38
3.07e-16	0.309	0.142	0.072	1.11e-11	9	AP000769.1
3.5e-16	0.514	0.224	0.138	1.26e-11	9	RND1
5.38e-16	0.567	0.274	0.182	1.94e-11	9	TET2
5.49e-16	0.679	0.38	0.296	1.98e-11	9	PCDH9
6.39e-16	0.439	0.255	0.167	2.3e-11	9	SPEN
6.42e-16	0.496	0.323	0.237	2.31e-11	9	VPS13A
8.94e-16	0.571	0.386	0.306	3.22e-11	9	PCF11
9.88e-16	0.278	0.122	0.058	3.56e-11	9	TRIO
1.11e-15	0.547	0.498	0.453	4.02e-11	9	PDE4D
1.14e-15	0.529	0.312	0.224	4.12e-11	9	REV3L
1.15e-15	0.502	0.311	0.219	4.14e-11	9	ADAM17
1.32e-15	0.46	0.283	0.194	4.74e-11	9	AUTS2
1.43e-15	0.435	0.239	0.151	5.17e-11	9	AC013394.1
1.78e-15	0.35	0.19	0.11	6.43e-11	9	PPTC7
3.11e-15	0.603	0.429	0.357	1.12e-10	9	NFIA
3.27e-15	0.332	0.169	0.094	1.18e-10	9	FREM2
4.05e-15	0.396	0.209	0.126	1.46e-10	9	UBR5
4.26e-15	0.545	0.547	0.515	1.54e-10	9	TRA2B
4.35e-15	0.414	0.172	0.097	1.57e-10	9	ADAMTS1
4.51e-15	0.562	0.335	0.253	1.63e-10	9	CYLD
4.97e-15	0.536	0.557	0.536	1.79e-10	9	AKAP9
7.02e-15	0.497	0.616	0.639	2.53e-10	9	CD44
8.57e-15	0.396	0.671	0.687	3.09e-10	9	TIPARP
9.58e-15	0.527	0.443	0.382	3.45e-10	9	ROS1
1.13e-14	0.558	0.512	0.492	4.09e-10	9	AFDN
1.53e-14	0.395	0.213	0.133	5.52e-10	9	HIVEP2
1.69e-14	0.419	0.173	0.1	6.09e-10	9	SLC25A44
1.81e-14	0.582	0.525	0.499	6.53e-10	9	PPP1R10
2e-14	0.526	0.339	0.26	7.21e-10	9	DUOX1
2.09e-14	0.282	0.139	0.072	7.53e-10	9	SLC22A23
2.12e-14	0.412	0.746	0.754	7.63e-10	9	TCIM
4.07e-14	0.632	0.434	0.378	1.47e-9	9	ANKRD28
4.45e-14	0.609	0.344	0.271	1.6e-9	9	THUMPD3-AS1
4.79e-14	0.29	0.123	0.062	1.72e-9	9	ADCY9
5.6e-14	0.48	0.264	0.184	2.02e-9	9	HELZ
6.01e-14	0.37	0.172	0.099	2.16e-9	9	AGO2
6.14e-14	0.423	0.23	0.15	2.21e-9	9	ITPR1
9.23e-14	0.508	0.401	0.334	3.33e-9	9	KIDINS220
1.15e-13	0.503	0.321	0.243	4.13e-9	9	MYO9A
1.19e-13	0.398	0.292	0.208	4.27e-9	9	PPP1R15B
1.28e-13	0.515	0.287	0.21	4.61e-9	9	ZFC3H1
1.49e-13	0.395	0.224	0.144	5.37e-9	9	AATK
1.76e-13	0.277	0.165	0.094	6.35e-9	9	SLC7A2
1.91e-13	0.503	0.455	0.4	6.87e-9	9	PRRC2C
2.6e-13	0.483	0.334	0.257	9.35e-9	9	BCL6
2.8e-13	0.408	0.24	0.162	1.01e-8	9	MTATP6P1
3.02e-13	0.339	0.194	0.119	1.09e-8	9	PTPRG
3.84e-13	0.472	0.398	0.333	1.38e-8	9	ILF3
3.94e-13	0.381	0.207	0.132	1.42e-8	9	WDR26
4.56e-13	0.467	0.469	0.433	1.64e-8	9	MET
4.68e-13	0.407	0.197	0.124	1.69e-8	9	PSME4
5.15e-13	0.539	0.313	0.237	1.86e-8	9	ELL2
5.41e-13	0.277	0.15	0.084	1.95e-8	9	SH3PXD2A
6.27e-13	0.378	0.197	0.124	2.26e-8	9	MKLN1
7.37e-13	0.485	0.403	0.341	2.66e-8	9	EIF3A
8.42e-13	0.409	0.676	0.699	3.03e-8	9	TOP1
1.15e-12	0.515	0.511	0.487	4.14e-8	9	N4BP2L2
1.37e-12	0.457	0.39	0.322	4.95e-8	9	SNX30
1.47e-12	0.514	0.433	0.375	5.31e-8	9	KLHL24
1.99e-12	0.304	0.171	0.101	7.16e-8	9	FAM13B
2.07e-12	0.512	0.476	0.434	7.47e-8	9	LUC7L3
2.22e-12	0.487	0.529	0.524	8e-08	9	IQGAP1
2.32e-12	0.26	0.108	0.054	8.35e-8	9	POLR2J3.1
2.63e-12	0.473	0.268	0.191	9.46e-8	9	GLIS3
2.68e-12	0.253	0.123	0.065	9.64e-8	9	IGSF3
2.84e-12	0.404	0.237	0.16	1.02e-7	9	AAK1
2.99e-12	0.517	0.465	0.43	1.08e-7	9	USP12
3.35e-12	0.259	0.124	0.066	1.21e-7	9	ST14
3.85e-12	0.471	0.622	0.631	1.39e-7	9	SECISBP2L
4.66e-12	0.347	0.171	0.104	1.68e-7	9	PLXNB2
4.91e-12	0.573	0.413	0.36	1.77e-7	9	SMC5
5.1e-12	0.403	0.24	0.167	1.84e-7	9	AL137782.1
5.26e-12	0.373	0.212	0.138	1.9e-7	9	USP9X
6.19e-12	0.384	0.651	0.639	2.23e-7	9	IRF1
6.86e-12	0.439	0.325	0.252	2.47e-7	9	MAGI3
7.44e-12	0.424	0.237	0.164	2.68e-7	9	CHD4
7.73e-12	0.506	0.391	0.337	2.79e-7	9	MYOF
8.41e-12	0.439	0.615	0.64	3.03e-7	9	LRRFIP1
9.49e-12	0.405	0.281	0.207	3.42e-7	9	ATP8A1
9.62e-12	0.36	0.684	0.746	3.46e-7	9	APLP2
9.76e-12	0.296	0.183	0.114	3.51e-7	9	TAOK1
1.01e-11	0.515	0.407	0.352	3.62e-7	9	RB1CC1
1.04e-11	0.337	0.711	0.761	3.73e-7	9	RAB11FIP1
1.08e-11	0.484	0.465	0.432	3.88e-7	9	SPTBN1
1.15e-11	0.304	0.173	0.107	4.14e-7	9	CHD8
1.27e-11	0.535	0.417	0.373	4.57e-7	9	ATP6V0A1
1.35e-11	0.539	0.554	0.555	4.88e-7	9	TAF1D
1.42e-11	0.455	0.282	0.211	5.12e-7	9	MED13
1.58e-11	0.347	0.188	0.119	5.71e-7	9	BCL9L
1.67e-11	0.489	0.41	0.357	6.03e-7	9	QSOX1
1.95e-11	0.524	0.404	0.348	7.02e-7	9	FAM13A
1.99e-11	0.25	0.135	0.076	7.16e-7	9	FBXL20
1.99e-11	0.467	0.346	0.281	7.18e-7	9	SMCHD1
2e-11	0.441	0.481	0.445	7.21e-7	9	EPAS1
2.22e-11	0.433	0.634	0.676	8e-07	9	RBM39
2.36e-11	0.282	0.138	0.078	8.5e-7	9	NFKB2
2.58e-11	0.392	0.282	0.209	9.3e-7	9	ZMYM2
2.62e-11	0.487	0.407	0.353	9.42e-7	9	SNX25
2.67e-11	0.394	0.22	0.148	9.6e-7	9	MAPK10
2.68e-11	0.368	0.203	0.133	9.64e-7	9	TNFAIP3
3.25e-11	0.419	0.751	0.817	0.00000117	9	ELF3
3.96e-11	0.331	0.19	0.123	0.00000143	9	AGO3
4.02e-11	0.457	0.267	0.197	0.00000145	9	DLG2
4.06e-11	0.447	0.439	0.394	0.00000146	9	PCM1
4.08e-11	0.35	0.815	0.852	0.00000147	9	KLF6
4.31e-11	0.583	0.397	0.354	0.00000155	9	ABHD5
4.38e-11	0.387	0.406	0.346	0.00000158	9	NEDD9
4.47e-11	0.346	0.213	0.143	0.00000161	9	TFCP2L1
4.57e-11	0.301	0.138	0.08	0.00000165	9	RBM12
4.91e-11	0.393	0.261	0.19	0.00000177	9	TRIP12
4.96e-11	0.259	0.154	0.092	0.00000179	9	KAT6A
5.21e-11	0.357	0.219	0.148	0.00000188	9	FOXO3
5.59e-11	0.534	0.575	0.549	0.00000202	9	EGR1
6.45e-11	0.258	0.151	0.089	0.00000232	9	AC022966.1
6.75e-11	0.337	0.175	0.111	0.00000243	9	FRYL
6.86e-11	0.533	0.488	0.474	0.00000247	9	PNISR
7.89e-11	0.442	0.505	0.493	0.00000284	9	ADGRF5
7.97e-11	0.389	0.272	0.201	0.00000287	9	FNDC3B
9e-11	0.503	0.475	0.462	0.00000324	9	TMC5
9.19e-11	0.465	0.268	0.2	0.00000331	9	OGT
9.73e-11	0.42	0.294	0.223	0.00000351	9	RHOBTB2
1.15e-10	0.422	0.258	0.189	0.00000415	9	G3BP1
1.16e-10	0.381	0.222	0.154	0.0000042	9	ANKRD17
1.32e-10	0.473	0.574	0.574	0.00000475	9	SCD
1.38e-10	0.356	0.243	0.173	0.00000498	9	SPRY4
1.4e-10	0.362	0.196	0.13	0.00000504	9	GSE1
1.54e-10	0.327	0.221	0.151	0.00000556	9	IL6R
1.6e-10	0.287	0.146	0.087	0.00000577	9	CLUHP3
1.68e-10	0.481	0.398	0.348	0.00000605	9	ATRX
1.73e-10	0.409	0.268	0.199	0.00000623	9	ERC1
1.73e-10	0.424	0.245	0.178	0.00000623	9	OGA
1.75e-10	0.38	0.23	0.162	0.00000629	9	LRBA
1.75e-10	0.283	0.146	0.087	0.00000632	9	INTS3
1.96e-10	0.459	0.458	0.419	0.00000705	9	BRD2
2.14e-10	0.457	0.475	0.44	0.0000077	9	CACNA2D2
2.16e-10	0.47	0.371	0.31	0.00000779	9	VEGFA
2.2e-10	0.324	0.167	0.107	0.00000793	9	MT-ND6
2.53e-10	0.384	0.226	0.16	0.00000911	9	ATP13A3
2.89e-10	0.346	0.176	0.114	0.0000104	9	TANC1
2.92e-10	0.296	0.147	0.089	0.0000105	9	LMTK2
2.96e-10	0.42	0.23	0.164	0.0000107	9	ATP2A2
3.03e-10	0.346	0.228	0.162	0.0000109	9	DGKD
3.04e-10	0.315	0.179	0.117	0.000011	9	SCAI
3.32e-10	0.471	0.356	0.302	0.000012	9	TUT4
3.41e-10	0.286	0.141	0.084	0.0000123	9	ZNF609
3.99e-10	0.502	0.526	0.523	0.0000144	9	KMT2E
4.05e-10	0.396	0.292	0.228	0.0000146	9	GNAQ
4.39e-10	0.452	0.355	0.295	0.0000158	9	PSMA3-AS1
4.59e-10	0.278	0.115	0.064	0.0000165	9	AL121839.2
5.47e-10	0.447	0.313	0.249	0.0000197	9	TBL1XR1
5.78e-10	0.302	0.214	0.146	0.0000208	9	ATF7IP
6.47e-10	0.482	0.355	0.296	0.0000233	9	ANKRD11
7.33e-10	0.279	0.154	0.096	0.0000264	9	MTHFR
7.42e-10	0.495	0.4	0.358	0.0000267	9	C6orf62
7.58e-10	0.338	0.17	0.109	0.0000273	9	SLC2A3
8.52e-10	0.423	0.321	0.259	0.0000307	9	NIBAN2
9.92e-10	0.485	0.423	0.388	0.0000357	9	TACC1
1.02e-9	0.376	0.238	0.173	0.0000367	9	RNF169
1.03e-9	0.28	0.176	0.114	0.000037	9	POGZ
1.09e-9	0.417	0.315	0.251	0.0000392	9	ZBTB7A
1.2e-9	0.334	0.224	0.159	0.0000432	9	SUPT5H
1.31e-9	0.505	0.243	0.177	0.000047	9	AC020916.1
1.44e-9	0.43	0.531	0.539	0.0000519	9	MYO6
1.55e-9	0.379	0.295	0.234	0.000056	9	PPP1R13B
1.65e-9	0.365	0.268	0.202	0.0000594	9	MAP3K2
1.68e-9	0.342	0.23	0.164	0.0000604	9	KDM2A
1.98e-9	0.361	0.647	0.672	0.0000714	9	DDX3X
2.02e-9	0.278	0.148	0.093	0.0000728	9	LTBP3
2.09e-9	0.388	0.329	0.268	0.0000753	9	AC058791.1
2.26e-9	0.455	0.289	0.229	0.0000813	9	RNF213
2.46e-9	0.334	0.2	0.138	0.0000886	9	USP13
2.64e-9	0.445	0.307	0.247	0.000095	9	EWSR1
2.68e-9	0.464	0.392	0.348	0.0000965	9	MECOM
2.81e-9	0.413	0.209	0.148	0.000101	9	NF1
2.84e-9	0.297	0.109	0.061	0.000102	9	IQCN
2.94e-9	0.469	0.317	0.256	0.000106	9	TNRC6B
3.09e-9	0.432	0.589	0.638	0.000111	9	GPBP1
3.18e-9	0.423	0.309	0.247	0.000115	9	EIF4G1
3.6e-9	0.429	0.335	0.277	0.00013	9	PPP1R9A
3.81e-9	0.403	0.22	0.157	0.000137	9	AASS
4.08e-9	0.381	0.232	0.169	0.000147	9	SEMA4A
4.65e-9	0.295	0.208	0.145	0.000167	9	PDZD2
4.76e-9	0.469	0.276	0.216	0.000171	9	RNPC3
5.84e-9	0.272	0.172	0.114	0.00021	9	ARHGAP35
5.85e-9	0.27	0.171	0.113	0.000211	9	CREBBP
6.28e-9	0.327	0.136	0.084	0.000226	9	GARS-DT
7.39e-9	0.463	0.328	0.273	0.000266	9	VPS13C
7.52e-9	0.275	0.138	0.085	0.000271	9	ZNF791
8.47e-9	0.36	0.203	0.145	0.000305	9	TNRC6A
9.03e-9	0.3	0.183	0.125	0.000325	9	OTUD3
9.63e-9	0.361	0.238	0.179	0.000347	9	WWC1
1.02e-8	0.306	0.195	0.135	0.000367	9	GABPB1-AS1
1.02e-8	0.396	0.299	0.239	0.000368	9	GSK3B
1.08e-8	0.314	0.15	0.097	0.00039	9	PHC3
1.21e-8	0.291	0.154	0.1	0.000436	9	SIK3
1.35e-8	0.477	0.373	0.332	0.000488	9	RUNX1
1.43e-8	0.378	0.256	0.195	0.000515	9	ATXN1
1.46e-8	0.318	0.244	0.184	0.000526	9	KPNB1
1.49e-8	0.36	0.234	0.176	0.000538	9	NSD1
1.5e-8	0.389	0.272	0.212	0.000541	9	ZDHHC21
1.72e-8	0.407	0.317	0.267	0.000621	9	EDEM1
1.73e-8	0.306	0.238	0.175	0.000623	9	FHDC1
1.8e-8	0.274	0.165	0.109	0.000648	9	SIN3A
1.88e-8	0.342	0.189	0.131	0.000678	9	LPP
2.06e-8	0.45	0.39	0.35	0.000741	9	AFF3
2.33e-8	0.303	0.196	0.139	0.000841	9	PUM2
2.43e-8	0.346	0.252	0.193	0.000876	9	USP38
2.52e-8	0.51	0.331	0.283	0.000906	9	NKTR
2.91e-8	0.404	0.315	0.261	0.00105	9	ARHGAP5
2.95e-8	0.364	0.172	0.118	0.00106	9	MRC2
3.02e-8	0.351	0.175	0.12	0.00109	9	FGD6
3.26e-8	0.254	0.118	0.072	0.00118	9	LAMC1
3.44e-8	0.27	0.127	0.078	0.00124	9	AC084198.4
3.45e-8	0.379	0.304	0.249	0.00124	9	PTBP3
3.77e-8	0.394	0.306	0.257	0.00136	9	WWC3
3.98e-8	0.429	0.483	0.473	0.00143	9	IL6ST
4.49e-8	0.425	0.367	0.33	0.00162	9	MAST4
4.49e-8	0.336	0.203	0.146	0.00162	9	CDC42BPA
4.79e-8	0.266	0.126	0.078	0.00173	9	NFATC2IP
4.94e-8	0.401	0.337	0.286	0.00178	9	PUM3
5.09e-8	0.36	0.4	0.362	0.00183	9	NORAD
5.15e-8	0.494	0.496	0.492	0.00185	9	YME1L1
5.29e-8	0.409	0.285	0.23	0.00191	9	TSC22D2
5.38e-8	0.292	0.19	0.133	0.00194	9	DOCK9
5.6e-8	0.263	0.139	0.089	0.00202	9	FLNB
7.04e-8	0.303	0.197	0.141	0.00254	9	AFF1
7.06e-8	0.434	0.258	0.204	0.00254	9	CCDC14
8.28e-8	0.299	0.121	0.075	0.00298	9	CPLANE1
8.29e-8	0.269	0.145	0.094	0.00299	9	VPS13D
8.75e-8	0.285	0.16	0.109	0.00315	9	CHD7
9.19e-8	0.288	0.203	0.147	0.00331	9	NFE2L1
9.31e-8	0.289	0.187	0.131	0.00336	9	ZNF292
9.52e-8	0.292	0.172	0.119	0.00343	9	ITGA6
1.01e-7	0.403	0.317	0.27	0.00364	9	ZNF638
1.06e-7	0.332	0.208	0.153	0.00381	9	BTBD9
1.1e-7	0.325	0.196	0.142	0.00396	9	YOD1
1.19e-7	0.483	0.409	0.385	0.00427	9	DIAPH2
1.27e-7	0.36	0.251	0.194	0.00458	9	LRP2
1.4e-7	0.393	0.321	0.271	0.00503	9	CREBRF
1.42e-7	0.27	0.122	0.076	0.00513	9	MLXIP
1.44e-7	0.325	0.256	0.2	0.00519	9	NUMB
1.45e-7	0.437	0.269	0.219	0.00521	9	MICAL2
1.47e-7	0.338	0.164	0.113	0.0053	9	RBM5
1.53e-7	0.394	0.297	0.243	0.00552	9	CACHD1
1.61e-7	0.332	0.23	0.174	0.00579	9	DICER1
1.71e-7	0.346	0.25	0.198	0.00615	9	NPNT
1.8e-7	0.276	0.129	0.084	0.00648	9	BTAF1
1.85e-7	0.419	0.336	0.297	0.00666	9	HECTD1
2.02e-7	0.422	0.396	0.363	0.00727	9	BAZ1A
2.06e-7	0.324	0.238	0.182	0.00742	9	LNX2
2.12e-7	0.276	0.167	0.115	0.00765	9	CASZ1
2.13e-7	0.359	0.206	0.154	0.00768	9	RALGAPA2
2.29e-7	0.256	0.141	0.093	0.00826	9	IRS2
2.51e-7	0.345	0.23	0.176	0.00905	9	SREBF2
3.17e-7	0.266	0.156	0.106	0.0114	9	MON2
3.19e-7	0.366	0.577	0.601	0.0115	9	HNRNPH1
3.35e-7	0.318	0.201	0.148	0.0121	9	CRY1
3.53e-7	0.401	0.257	0.205	0.0127	9	SCAPER
3.55e-7	0.343	0.205	0.151	0.0128	9	CPEB4
3.86e-7	0.404	0.252	0.2	0.0139	9	MDM4
3.97e-7	0.42	0.367	0.334	0.0143	9	WAC
4.31e-7	0.395	0.407	0.383	0.0155	9	PKN2
4.62e-7	0.39	0.15	0.103	0.0167	9	CAMK1D
5.2e-7	0.304	0.164	0.115	0.0187	9	MAML2
5.23e-7	0.265	0.104	0.064	0.0188	9	CSAD
5.24e-7	0.335	0.221	0.171	0.0189	9	PFKFB2
5.32e-7	0.361	0.286	0.236	0.0192	9	UBE2G2
5.43e-7	0.436	0.282	0.236	0.0196	9	NUTM2B-AS1
6.11e-7	0.503	0.465	0.46	0.022	9	REL
6.17e-7	0.305	0.156	0.108	0.0222	9	MAGI1
6.87e-7	0.407	0.574	0.618	0.0248	9	AMD1
7.38e-7	0.328	0.267	0.217	0.0266	9	RPS6KA3
7.42e-7	0.28	0.196	0.146	0.0267	9	SLC38A1
7.47e-7	0.292	0.189	0.138	0.0269	9	TCF7L2
7.58e-7	0.396	0.306	0.26	0.0273	9	CARMIL1
7.97e-7	0.315	0.209	0.159	0.0287	9	TRPM7
8.08e-7	0.268	0.146	0.097	0.0291	9	THBS1
8.39e-7	0.283	0.197	0.146	0.0302	9	TNS1
8.39e-7	0.257	0.187	0.136	0.0302	9	PER3
8.41e-7	0.307	0.199	0.147	0.0303	9	PTPRF
8.89e-7	0.422	0.431	0.424	0.032	9	SF1
9.08e-7	0.402	0.339	0.296	0.0327	9	SMC4
9.31e-7	0.338	0.645	0.702	0.0335	9	NCOA7
0.00000102	0.334	0.617	0.656	0.0368	9	ZFAND5
0.00000108	0.256	0.169	0.121	0.039	9	PLA2G4F
0.00000111	0.299	0.238	0.186	0.0401	9	MYLIP
0.00000118	0.363	0.237	0.188	0.0426	9	USP53
0.00000128	0.352	0.252	0.202	0.0462	9	GALNT5
0.00000133	0.411	0.358	0.317	0.048	9	CELF2
0.00000147	0.391	0.297	0.254	0.053	9	SLC25A37
0.0000016	0.315	0.156	0.11	0.0578	9	FER
0.00000162	0.255	0.108	0.068	0.0583	9	MUC20-OT1
0.00000163	0.255	0.129	0.086	0.0589	9	MEIS2
0.00000164	0.299	0.23	0.178	0.0589	9	KANSL1L
0.00000164	0.279	0.184	0.135	0.0592	9	SOX5
0.00000167	0.318	0.262	0.212	0.0602	9	DIAPH1
0.00000169	0.402	0.522	0.527	0.061	9	BMP2
0.00000174	0.273	0.11	0.07	0.0628	9	AGBL1
0.00000174	0.35	0.254	0.204	0.0629	9	MYH9
0.00000184	0.268	0.151	0.105	0.0662	9	ATP11B
0.00000188	0.384	0.232	0.182	0.0677	9	NSUN6
0.00000199	0.375	0.313	0.274	0.0715	9	LARP4
0.00000199	0.258	0.135	0.093	0.0716	9	CPD
0.00000204	0.298	0.211	0.161	0.0737	9	CEP350
0.00000209	0.353	0.267	0.219	0.0754	9	MEF2A
0.00000214	0.301	0.205	0.158	0.0773	9	PRRC2B
0.0000022	0.302	0.257	0.205	0.0792	9	BIRC3
0.0000022	0.41	0.239	0.195	0.0794	9	ITPR2
0.00000227	0.369	0.319	0.279	0.0816	9	WAPL
0.00000229	0.387	0.34	0.309	0.0825	9	CDH1
0.00000231	0.31	0.26	0.212	0.0831	9	MEGF9
0.0000024	0.277	0.188	0.138	0.0865	9	NPEPPS
0.00000249	0.428	0.446	0.447	0.0899	9	YTHDC1
0.00000251	0.369	0.287	0.242	0.0904	9	CCNL2
0.00000255	0.373	0.331	0.292	0.0917	9	ATXN2
0.00000263	0.298	0.199	0.151	0.0947	9	CDK12
0.00000264	0.382	0.318	0.275	0.095	9	ARL5B
0.00000271	0.276	0.205	0.157	0.0975	9	ERBB4
0.00000288	0.354	0.22	0.172	0.104	9	CDK13
0.00000319	0.271	0.16	0.115	0.115	9	SMAD5
0.00000323	0.408	0.309	0.27	0.117	9	RBM33
0.00000348	0.285	0.164	0.119	0.125	9	CRYBG1
0.00000351	0.414	0.335	0.3	0.127	9	ITSN2
0.00000353	0.255	0.151	0.107	0.127	9	ST3GAL1
0.00000362	0.355	0.587	0.656	0.13	9	SMARCA5
0.0000039	0.332	0.257	0.211	0.14	9	PPP4R3A
0.00000399	0.52	0.341	0.302	0.144	9	SLC6A14
0.00000402	0.329	0.257	0.209	0.145	9	TNKS2
0.0000042	0.365	0.307	0.264	0.151	9	PHIP
0.00000431	0.345	0.206	0.161	0.155	9	MPRIP
0.00000469	0.272	0.268	0.202	0.169	9	HSPA6
0.00000479	0.322	0.19	0.146	0.172	9	SREBF1
0.00000502	0.399	0.396	0.376	0.181	9	SPIRE1
0.00000553	0.417	0.396	0.379	0.199	9	ZNF106
0.00000562	0.341	0.291	0.244	0.203	9	CLDN1
0.00000563	0.353	0.248	0.205	0.203	9	ZBTB43
0.00000568	0.337	0.281	0.237	0.205	9	HEXIM1
0.0000058	0.286	0.164	0.119	0.209	9	RAF1
0.00000614	0.367	0.255	0.21	0.221	9	BCLAF1
0.0000063	0.365	0.514	0.525	0.227	9	TACC2
0.00000701	0.257	0.173	0.128	0.253	9	RAPGEF2
0.00000732	0.359	0.262	0.22	0.264	9	PIK3C2A
0.00000734	0.306	0.213	0.168	0.265	9	GAPVD1
0.00000739	0.277	0.181	0.135	0.266	9	CAMSAP2
0.00000777	0.345	0.195	0.151	0.28	9	MACC1
0.00000782	0.3	0.273	0.227	0.282	9	CHD3
0.00000794	0.375	0.373	0.343	0.286	9	ATP13A4
0.00000817	0.346	0.328	0.285	0.294	9	NEBL
0.00000878	0.349	0.294	0.255	0.316	9	CLIP1
0.00000889	0.296	0.212	0.165	0.32	9	OSMR
0.00000907	0.271	0.176	0.131	0.327	9	GAB1
0.00000948	0.316	0.207	0.16	0.341	9	LIFR
0.00000955	0.313	0.234	0.192	0.344	9	FBXO11
0.0000103	0.351	0.273	0.23	0.372	9	NUDT4
0.0000106	0.353	0.292	0.253	0.382	9	USP47
0.0000106	0.387	0.297	0.263	0.383	9	PRDM2
0.0000107	0.333	0.156	0.113	0.384	9	POLG2
0.000011	0.297	0.237	0.19	0.395	9	LARP4B
0.000011	0.376	0.309	0.272	0.396	9	SLC4A4
0.0000112	0.275	0.169	0.126	0.403	9	MIR99AHG
0.0000112	0.292	0.207	0.164	0.405	9	LARP1
0.0000113	0.372	0.323	0.291	0.405	9	SLK
0.0000117	0.325	0.354	0.321	0.423	9	CHORDC1
0.0000118	0.253	0.201	0.155	0.424	9	RPS6KA2
0.0000126	0.29	0.234	0.192	0.453	9	NUMA1
0.0000133	0.356	0.299	0.265	0.478	9	HOOK3
0.0000137	0.362	0.341	0.307	0.493	9	BHLHE40
0.0000144	0.266	0.184	0.141	0.518	9	INO80D
0.0000153	0.296	0.249	0.203	0.552	9	CSNK1D
0.0000157	0.279	0.169	0.125	0.566	9	TTC21B
0.0000178	0.261	0.185	0.141	0.642	9	SLC19A2
0.0000179	0.303	0.262	0.219	0.643	9	CNOT1
0.0000181	0.29	0.175	0.131	0.652	9	LAMB3
0.0000185	0.295	0.183	0.139	0.665	9	PIK3R3
0.0000187	0.358	0.248	0.208	0.674	9	SETD5
0.0000192	0.374	0.352	0.323	0.693	9	RAI14
0.0000198	0.317	0.269	0.23	0.712	9	NFIB
0.0000198	0.391	0.464	0.476	0.713	9	PRPF4B
0.0000198	0.283	0.255	0.212	0.715	9	PPP6R3
0.0000215	0.278	0.185	0.144	0.774	9	UBR2
0.0000222	0.443	0.364	0.339	0.798	9	KDM5B
0.0000241	0.308	0.251	0.208	0.867	9	DAPK1
0.0000243	0.306	0.353	0.316	0.875	9	CAVIN1
0.0000245	0.4	0.385	0.369	0.881	9	NSD3
0.0000254	0.255	0.16	0.12	0.915	9	NXF1
0.0000254	0.258	0.134	0.095	0.916	9	JARID2
0.0000259	0.386	0.421	0.413	0.934	9	MYO1B
0.000026	0.297	0.227	0.185	0.936	9	DUSP16
0.0000269	0.266	0.145	0.105	0.97	9	SHPRH
0.0000275	0.316	0.219	0.177	0.991	9	BRWD1
0.0000285	0.254	0.171	0.13	1	9	PARD3
0.000029	0.276	0.19	0.147	1	9	SMARCA2
0.0000319	0.398	0.286	0.251	1	9	PAXBP1
0.0000322	0.261	0.217	0.173	1	9	EP300
0.0000339	0.27	0.138	0.099	1	9	LCOR
0.0000361	0.355	0.532	0.562	1	9	KLF5
0.0000366	0.317	0.585	0.648	1	9	ASPH
0.0000386	0.292	0.209	0.167	1	9	NCOR2
0.0000427	0.408	0.451	0.45	1	9	TC2N
0.000044	0.409	0.39	0.385	1	9	CCDC186
0.0000507	0.28	0.237	0.196	1	9	IPO7
0.0000516	0.308	0.179	0.139	1	9	SLC6A6
0.0000521	0.365	0.304	0.273	1	9	NUP58
0.0000526	0.358	0.298	0.268	1	9	ZNF644
0.0000541	0.373	0.459	0.466	1	9	SKIL
0.0000543	0.337	0.246	0.206	1	9	RBM6
0.0000551	0.369	0.244	0.207	1	9	OFD1
0.0000567	0.324	0.275	0.238	1	9	PTPRK
0.0000588	0.356	0.254	0.217	1	9	ATF6
0.0000612	0.352	0.337	0.307	1	9	PELI1
0.0000698	0.284	0.209	0.168	1	9	DYRK1A
0.0000698	0.41	0.373	0.366	1	9	ALCAM
0.0000719	0.302	0.214	0.175	1	9	ZC3HAV1
0.0000725	0.343	0.267	0.23	1	9	SETD2
0.0000784	0.354	0.295	0.26	1	9	SMURF2
0.000079	0.279	0.189	0.149	1	9	KDM5A
0.0000799	0.412	0.5	0.541	1	9	CTNNA1
0.0000802	0.258	0.165	0.127	1	9	MAN1A1
0.0000808	0.293	0.24	0.203	1	9	TMEM245
0.0000857	0.311	0.173	0.136	1	9	RICTOR
0.0000888	0.359	0.516	0.554	1	9	DDX21
0.0000937	0.333	0.505	0.518	1	9	NR4A1
0.0000983	0.322	0.245	0.207	1	9	TNIK
0.000099	0.306	0.257	0.22	1	9	SCNN1A
0.000107	0.328	0.209	0.172	1	9	BRD1
0.000109	0.33	0.215	0.175	1	9	PDLIM3
0.000109	0.255	0.214	0.175	1	9	BIRC6
0.000111	0.297	0.19	0.153	1	9	DYRK3
0.000112	0.267	0.142	0.105	1	9	HYMAI
0.000145	0.416	0.189	0.157	1	9	DDX3Y
0.000155	0.266	0.145	0.11	1	9	LRIG1
0.000158	0.28	0.224	0.187	1	9	ERBIN
0.000158	0.357	0.255	0.222	1	9	KIAA1109
0.00016	0.32	0.256	0.221	1	9	KPNA4
0.000177	0.264	0.183	0.146	1	9	RIC3
0.000182	0.292	0.232	0.198	1	9	BAZ1B
0.000196	0.31	0.275	0.247	1	9	USP15
0.000203	0.281	0.206	0.17	1	9	COPA
0.000206	0.362	0.504	0.534	1	9	TRIB1
0.000213	0.325	0.218	0.181	1	9	PLAGL1
0.000226	0.299	0.238	0.204	1	9	NUP98
0.000249	0.331	0.262	0.231	1	9	RBM26
0.000252	0.3	0.193	0.157	1	9	MAFG
0.000271	0.377	0.396	0.388	1	9	SUSD2
0.000279	0.317	0.462	0.479	1	9	SLTM
0.000282	0.356	0.266	0.234	1	9	NFKB1
0.000284	0.265	0.199	0.162	1	9	ARHGEF2
0.000294	0.282	0.202	0.168	1	9	DDX39B
0.000298	0.271	0.218	0.181	1	9	SLCO3A1
0.000317	0.312	0.25	0.216	1	9	RC3H1
0.000319	0.316	0.323	0.3	1	9	ABHD2
0.00032	0.296	0.224	0.189	1	9	PATJ
0.000361	0.345	0.282	0.252	1	9	TENT5A
0.000386	0.317	0.237	0.204	1	9	FLNA
0.000388	0.253	0.169	0.134	1	9	FZD5
0.000389	0.271	0.179	0.146	1	9	ACAP2
0.00039	0.352	0.313	0.291	1	9	TRIM8
0.000397	0.251	0.178	0.143	1	9	GALNT2
0.000429	0.343	0.279	0.254	1	9	SREK1
0.00045	0.28	0.237	0.204	1	9	EXPH5
0.0005	0.301	0.176	0.144	1	9	EPB41L5
0.000523	0.33	0.158	0.121	1	9	CCDC80
0.000544	0.271	0.166	0.134	1	9	C3orf52
0.000548	0.312	0.348	0.338	1	9	TAOK3
0.000605	0.307	0.248	0.218	1	9	CENPC
0.000671	0.255	0.205	0.171	1	9	PDS5A
0.000688	0.307	0.252	0.225	1	9	SMAD2
0.000733	0.286	0.213	0.18	1	9	ATP2B4
0.000788	0.28	0.593	0.667	1	9	EIF4G2
0.000812	0.32	0.238	0.208	1	9	EHMT1
0.000816	0.371	0.331	0.31	1	9	NRP2
0.000839	0.338	0.377	0.373	1	9	EHF
0.000849	0.282	0.262	0.232	1	9	MYCBP2
0.000874	0.294	0.242	0.211	1	9	DPYD
0.000877	0.258	0.172	0.14	1	9	RNASEK
0.000924	0.274	0.199	0.166	1	9	DENND2B
0.001	0.339	0.294	0.275	1	9	TSPYL2
0.00101	0.271	0.251	0.221	1	9	NASP
0.00106	0.275	0.243	0.216	1	9	CGNL1
0.00113	0.314	0.293	0.27	1	9	CHD9
0.00114	0.275	0.286	0.262	1	9	AP1G1
0.00116	0.398	0.376	0.375	1	9	ETNK1
0.00117	0.257	0.15	0.12	1	9	ARID2
0.00122	0.303	0.254	0.226	1	9	SVIL
0.00134	0.346	0.371	0.371	1	9	NRDC
0.00146	0.259	0.203	0.175	1	9	KIF1C
0.00159	0.313	0.266	0.245	1	9	CWC25
0.0016	0.258	0.147	0.118	1	9	SUGP2
0.0016	0.332	0.288	0.269	1	9	MARCHF7
0.00166	0.25	0.16	0.131	1	9	OTULIN
0.0017	0.354	0.299	0.285	1	9	UPF2
0.00175	0.32	0.313	0.299	1	9	MARK3
0.00183	0.286	0.354	0.342	1	9	WWTR1
0.00186	0.281	0.231	0.203	1	9	TOB2
0.00188	0.269	0.214	0.186	1	9	ZNF281
0.00198	0.28	0.181	0.154	1	9	HUWE1
0.00198	0.318	0.367	0.358	1	9	RSBN1
0.00202	0.264	0.197	0.167	1	9	KAT6B
0.00217	0.315	0.246	0.223	1	9	SH3RF1
0.00217	0.318	0.283	0.265	1	9	TRIM44
0.00218	0.335	0.249	0.228	1	9	TULP4
0.0022	0.36	0.423	0.424	1	9	CCN1
0.0022	0.293	0.285	0.263	1	9	CUX1
0.00232	0.25	0.187	0.159	1	9	PER1
0.00238	0.338	0.409	0.419	1	9	NAMPT
0.00238	0.306	0.304	0.286	1	9	WWC2
0.00267	0.294	0.234	0.212	1	9	INO80
0.00289	0.321	0.268	0.248	1	9	COBL
0.00315	0.323	0.232	0.209	1	9	SMARCA1
0.00328	0.309	0.234	0.21	1	9	TMEM63B
0.00351	0.279	0.269	0.251	1	9	HBP1
0.00364	0.33	0.28	0.265	1	9	ZNF207
0.00365	0.307	0.335	0.328	1	9	ITGB6
0.00376	0.304	0.266	0.246	1	9	BAIAP2
0.00406	0.251	0.239	0.214	1	9	SAV1
0.00408	0.25	0.16	0.136	1	9	SPG7
0.00482	0.325	0.319	0.31	1	9	TP53BP2
0.00504	0.269	0.352	0.349	1	9	ARL8B
0.00506	0.312	0.285	0.271	1	9	RAPGEF5
0.00533	0.329	0.498	0.559	1	9	RBM25
0.00561	0.283	0.116	0.093	1	9	UTY
0.00563	0.273	0.293	0.279	1	9	CLTC
0.00569	0.252	0.376	0.363	1	9	HBEGF
0.00572	0.27	0.209	0.185	1	9	RNF168
[truncated: 2,048 more rows]

## Sheet: ASCS Smith et. al
VSNL1
AKR1B1
NOTCH4
TMEM237
SAMD5
PKD2
NAP1L1
PTTG1
CDK6
CDCA7
ACSL4
HELLS
IKBIP
PLTP
TEM201
CACHD1
ILF3
DNMT1
USP31
FAM216A
SLC41A1
PFKM
KANK1
SUPT16H
ADCY3
FGD1
PTPN14
C20orf27
LGR6
SLC16A7
JAM3
FBL
NASP
RANBP1
PRNP
DSE
GPX7
KDELC1
FCHSD2
SLCO3A1
CCNB1IP1
LOC284023
NOL9
NKRF
NUP107
RCC2
ARHGAP25
DDX46
TCOF1
GMPS
