# Supplementary material for: Human alveolar progenitors generate dual lineage bronchioalveolar organoids
Source: Commun Biol. 2022 Aug 25;5:875. doi: 10.1038/s42003-022-03828-5 (PMC9409623; doi:10.1038/s42003-022-03828-5)
Supplement: Supplementary file 5 — Supplementary Data 2 [file 42003_2022_3828_MOESM5_ESM.xlsx]

## Sheet: DEGs AO vs AvO
gene_name	baseMean	log2FoldChange	lfcSE	pvalue	padj	cluster
HES4	1942.52	-0.980379	0.277172	3.15289e-05	0.00136026	all
MMEL1	32.3623	-3.07377	0.911745	1.92866e-05	0.000909807	all
MEGF6	77.0946	1.42398	0.740336	0.00106985	0.0240766	all
PER3	205.613	1.76563	0.330576	4.65539e-09	6.19672e-07	all
FBXO2	244.04	-1.48085	0.382875	4.91968e-06	0.000283478	all
VPS13D	1714.31	-1.39391	0.324417	7.04119e-07	5.34975e-05	all
DHRS3	2487.93	-0.883854	0.32262	0.000487345	0.0127564	all
FHAD1	11.829	-2.71324	1.33843	0.00186644	0.0370505	all
EFHD2	817.175	-0.830528	0.340068	0.00111948	0.0249645	all
MFAP2	26.4775	-2.8295	0.836331	3.34935e-05	0.00143064	all
PADI3	37.4136	-3.58756	1.31474	3.12251e-05	0.00135054	all
NBL1	244.909	-1.72927	0.631051	0.000103518	0.00354086	all
UBXN10	27.5561	-1.59554	0.933062	0.00218573	0.0417013	all
CAMK2N1	1044.42	-1.51596	0.429045	1.1981e-05	0.000614107	all
ALPL	257.383	5.69117	0.651083	5.71136e-22	4.45771e-19	all
RAP1GAP	127.921	2.79373	0.800614	2.05267e-06	0.000137681	all
WNT4	118.528	-1.65476	0.425874	4.5314e-06	0.000265559	all
STMN1	2299.44	-1.1614	0.4382	0.00030522	0.00872036	all
PTAFR	148.886	-1.91266	0.704284	9.08006e-05	0.00319832	all
SERINC2	1285.41	-0.684007	0.256767	0.000985915	0.0227542	all
TINAGL1	1016.87	-1.97786	0.406583	2.62992e-08	3.01056e-06	all
MARCKSL1	2115.76	-0.810976	0.248655	0.000114606	0.00384355	all
GJB3	161.634	-1.20663	0.692687	0.00186886	0.0370557	all
TEKT2	24.0742	-3.319	0.907418	1.54561e-05	0.00075397	all
CSF3R	91.9233	5.57438	1.07844	6.50881e-11	1.22816e-08	all
RRAGC	125.89	0.920678	0.353215	0.000691602	0.0169795	all
MFSD2A	404.468	1.82964	0.47858	2.79918e-06	0.000176061	all
CITED4	363.516	-1.47458	0.534708	0.000136701	0.0044352	all
EDN2	105.991	-3.17966	0.566266	6.03936e-10	9.34251e-08	all
FAM183A	146.032	-2.61508	0.453281	2.25399e-10	3.90942e-08	all
AKR1A1	2143.75	-0.629864	0.231182	0.00100622	0.0230372	all
TSPAN1	2809.67	-1.3985	0.550848	0.00021909	0.00664663	all
BEND5	96.1944	-0.935728	0.430959	0.0020055	0.0393111	all
ROR1	79.1937	1.94777	0.417949	1.4712e-07	1.41128e-05	all
AK4	429.818	-1.56405	0.973344	0.000654017	0.016252	all
WDR78	56.3313	-1.37547	0.600902	0.000886898	0.0209236	all
SLC44A5	45.6681	1.79678	1.0706	0.00127676	0.0277698	all
AC096531.2	10.7328	5.31188	1.86382	3.31768e-05	0.00142064	all
IFI44L	44.1644	1.58072	0.601021	0.000309013	0.00881406	all
F3	3018.92	-1.06983	0.249293	1.21701e-06	8.59974e-05	all
SNX7	771.762	-0.809401	0.382637	0.00241974	0.0450156	all
VAV3	324.223	-1.40222	0.440707	5.21448e-05	0.00203958	all
CHI3L2	7.69911	3.0751	1.35059	0.000789368	0.0188778	all
RHOC	2939.37	-0.720411	0.307509	0.00195011	0.0383566	all
VTCN1	107.236	-2.15114	0.547842	2.18918e-06	0.000144578	all
PHGDH	1174.47	-1.07301	0.33413	7.68909e-05	0.00280914	all
FMO5	81.2011	1.53394	0.627539	0.000373345	0.0102513	all
S100A11	41073.1	-0.748051	0.278696	0.000754417	0.0181684	all
S100A9	2041.28	-1.80412	0.43519	7.4703e-07	5.65078e-05	all
SHE	20.0255	5.03043	0.995922	1.26381e-08	1.56121e-06	all
FDPS	4657.02	-1.04695	0.363934	0.000213078	0.00649869	all
CRABP2	396.062	-3.26501	0.382671	3.94783e-19	2.18672e-16	all
CFAP45	29.7062	-2.80016	0.740454	9.07203e-06	0.000487383	all
LINC01133	192.874	-1.03521	0.607138	0.00270767	0.0492937	all
CFAP126	54.0938	-5.1073	0.88295	8.44596e-10	1.26109e-07	all
FCGR2A	6.71783	0.222404	0.440193	0.00205614	0.040075	all
FMO3	39.4361	-2.08632	0.851857	0.000290312	0.00839309	all
FMO6P	55.0204	-2.25931	0.622311	9.0829e-06	0.000487383	all
GAS5	7170.95	0.831429	0.258955	0.000133189	0.00435616	all
RGS1	11.0306	5.87824	1.69127	1.80623e-05	0.00086392	all
CHI3L1	27.5357	3.58879	0.798986	2.5007e-07	2.22484e-05	all
ETNK2	24.1445	-1.7165	0.836065	0.00146417	0.0310002	all
CTSE	45.2498	4.54889	0.787073	7.53307e-11	1.39086e-08	all
PFKFB2	251.184	2.08588	0.510377	7.83863e-07	5.87599e-05	all
C4BPA	30.1359	2.94496	1.2016	7.90977e-05	0.00285333	all
G0S2	255.517	-2.90745	0.467951	8.98302e-12	2.05663e-09	all
SPATA17	36.9485	-2.14124	0.659999	5.33966e-05	0.00207908	all
CAPN8	615.717	1.0083	0.507606	0.00186158	0.0370396	all
ACBD3-AS1	18.0889	-2.72074	1.27148	0.000918578	0.0215477	all
WNT3A	19.6905	-2.50068	1.12088	0.000747134	0.0180183	all
RHOU	22.3067	1.94005	1.11501	0.00108778	0.0243842	all
ERO1B	74.8866	-1.21551	0.498776	0.000718397	0.0174725	all
EDARADD	74.0815	-1.33976	0.465604	0.000210135	0.00644325	all
ZBTB18	133.85	0.891027	0.350695	0.000915972	0.021516	all
SOX11	23.9405	3.36341	0.868524	2.88938e-06	0.000180413	all
IFT172	197.899	-1.17629	0.42058	0.000268964	0.0078812	all
CDC42EP3	699.681	0.807968	0.378517	0.00240502	0.0447902	all
CYP1B1	1628.57	2.53141	0.270952	3.23447e-22	2.64472e-19	all
SIX2	17.0663	-5.25258	1.58481	1.49051e-05	0.000737564	all
UGP2	1679.37	-0.57093	0.227049	0.00216326	0.0414568	all
GKN2	123.007	1.83143	1.43086	0.00040695	0.0110741	all
WDR54	436.21	-1.25749	0.360128	2.36816e-05	0.00106729	all
LRRTM1	14.3605	3.37879	0.995856	1.8827e-05	0.000895509	all
AC008268.1	156.799	9.67708	1.08621	5.5166e-24	5.92034e-21	all
LINC00342	3484.24	-1.47657	0.304392	5.50103e-08	5.90363e-06	all
ANKRD36C	4028.33	-1.40371	0.311821	3.00575e-07	2.64676e-05	all
DUSP2	261.206	-1.00468	0.415394	0.000839945	0.0199209	all
AC092683.1	311.696	-1.06128	0.32565	7.86903e-05	0.00285061	all
AC017099.1	267.586	-0.967174	0.413774	0.00112659	0.0250903	all
AFF3	116.314	7.22914	0.842089	5.8796e-21	4.03835e-18	all
LONRF2	53.8843	2.66877	0.797592	1.158e-05	0.00059712	all
IL1RL1	107.44	-4.53476	0.666132	2.50662e-13	7.17353e-11	all
IL18R1	20.0504	-2.73912	1.33135	0.000618051	0.0156067	all
FHL2	1477.6	-1.1914	0.423853	0.000201216	0.00620301	all
SULT1C2	16.5431	1.98154	1.24443	0.00151928	0.0318394	all
ACOXL	76.8786	3.67198	0.941901	3.12802e-07	2.69905e-05	all
RPL5P9	50.8116	0.167249	0.376566	0.000128004	0.00423499	all
C1QL2	16.2956	8.87564	2.98546	5.24422e-07	4.20787e-05	all
TFCP2L1	63.0711	2.46444	0.961615	6.95886e-05	0.00259199	all
CCDC74A	54.1493	-1.81195	0.631114	0.000163119	0.0051773	all
TMEM163	102.489	6.62299	2.10234	5.45688e-07	4.33797e-05	all
AC110620.2	8.89982	5.81875	1.81444	2.62173e-05	0.0011647	all
MAP3K19	19.0072	-3.12513	1.118	0.000227701	0.00687145	all
LYPD6B	153.446	-1.34563	0.44044	9.7324e-05	0.0033829	all
ITGB6	409.635	0.739028	0.278638	0.000940065	0.0219021	all
LINC02478	37.8745	4.14073	1.30981	5.46966e-06	0.000309966	all
DPP4	65.6742	6.25412	0.81768	7.9424e-17	3.4969e-14	all
GRB14	53.9267	1.6153	0.824007	0.000875966	0.0207179	all
SCN1A	16.7386	8.95789	2.96077	2.02709e-07	1.84165e-05	all
STK39	806.233	-1.28427	0.283458	3.50552e-07	2.96518e-05	all
NOSTRIN	49.6321	1.88882	0.847381	0.000376793	0.0103188	all
DHRS9	276.863	-0.207919	0.423603	7.01336e-05	0.0025954	all
LRP2	21.1929	2.49558	0.739319	3.01335e-05	0.00131326	all
AC007405.2	56.1671	2.6317	0.602866	3.19592e-07	2.74386e-05	all
AC007405.4	350.936	1.27743	0.528216	0.000452892	0.0120195	all
ERICH2	134.359	1.50038	0.473059	5.54473e-05	0.00215404	all
ITGA6	608.813	-1.28981	0.742136	0.00122029	0.0268292	all
HAGLR	27.9064	0.0552354	0.320068	0.000684689	0.016892	all
HOXD1	9.94976	7.72335	3.09759	3.67176e-05	0.00153924	all
TTN	51.6527	1.99159	0.811841	0.000294875	0.00849548	all
CCDC141	15.8678	8.82561	2.96305	1.5984e-07	1.52479e-05	all
ZNF385B	80.4737	3.91176	0.904314	7.02057e-08	7.44137e-06	all
FSIP2	54.1453	1.0552	0.526896	0.00237553	0.0443854	all
TFPI	2577.58	-1.24329	0.397041	6.95313e-05	0.00259199	all
COL5A2	34.5996	-1.61277	1.19272	0.00210543	0.0406206	all
SLC40A1	308.195	0.930841	0.453688	0.00209639	0.0404916	all
GLS	941.003	0.73253	0.246421	0.000350647	0.00977428	all
ACADL	39.2898	2.19699	0.907968	0.000229879	0.00692501	all
FN1	495.854	2.69729	0.317633	6.88843e-19	3.58428e-16	all
TUBA4B	25.5921	-4.60429	1.07858	2.42331e-06	0.000155845	all
COL4A4	26.453	3.49768	0.827196	6.22462e-07	4.79296e-05	all
PID1	149.381	2.13477	1.17156	0.000161061	0.00514287	all
ITM2C	335.453	-0.918181	0.4522	0.00224779	0.0425075	all
ARMC9	269.65	1.24516	0.509831	0.000471121	0.0123918	all
ECEL1P2	11.2039	8.15384	2.96556	2.11384e-06	0.000141232	all
IQCA1	124.659	-2.49972	0.427755	2.40848e-10	4.1356e-08	all
MLPH	759.054	1.0726	0.53517	0.0014528	0.0308356	all
RAMP1	74.8798	-3.90276	0.598146	6.25752e-12	1.53497e-09	all
CHL1	205.168	-1.39628	0.335671	1.90689e-06	0.000128405	all
LRRN1	69.5514	-1.78488	0.479477	1.01245e-05	0.000536565	all
SRGAP3-AS2	9.87591	-0.366819	0.80242	0.001028	0.0233796	all
FBLN2	26.3469	-1.78376	0.81409	0.00102935	0.0233796	all
RFTN1	62.1018	3.26161	1.38987	1.90914e-05	0.000903082	all
NR1D2	470.811	0.669086	0.255502	0.001244	0.0272458	all
RARB	209.811	-1.10667	0.517274	0.00123723	0.0271669	all
AC096921.2	31.7807	1.76548	0.626905	0.000200979	0.00620301	all
CMTM7	1175.77	-0.739645	0.294376	0.00124809	0.0272658	all
ITGA9	51.0464	2.13815	1.67068	0.000387232	0.0105878	all
VILL	214.145	-1.42592	0.452615	6.21719e-05	0.00235144	all
VIPR1	114.592	1.5986	0.505569	5.06594e-05	0.00199512	all
SLC6A20	76.1067	2.9584	0.498363	1.1998e-10	2.14601e-08	all
CCRL2	13.9961	3.24916	1.57408	0.000812479	0.0193765	all
LTF	71.4724	-0.285402	0.516814	0.00165826	0.0339506	all
GPX1	6529.07	-0.542284	0.214011	0.00222925	0.04225	all
SEMA3B	158.864	-0.770299	0.345518	0.00246151	0.0455069	all
HYAL1	45.2936	2.81221	0.555303	2.00881e-08	2.39537e-06	all
ZMYND10	64.0114	-4.6971	0.725569	1.02593e-11	2.28782e-09	all
CACNA2D2	141.915	6.053	0.619593	4.45699e-24	5.10206e-21	all
CISH	63.9573	1.6985	0.481568	1.7101e-05	0.000827158	all
TEX264	1054.73	-0.719456	0.228846	0.000218308	0.0066432	all
TWF2	464.063	-0.921118	0.360249	0.00068818	0.0169294	all
TNNC1	192.665	1.54863	1.09908	0.000793252	0.0189443	all
FAM3D	1056.84	-2.1936	0.350306	9.55089e-12	2.15787e-09	all
SNTN	63.9092	-4.39511	0.856102	3.95647e-09	5.35322e-07	all
PROS1	82.2104	4.3313	0.466768	1.1966e-21	8.56115e-19	all
FILIP1L	227.967	1.46	0.402501	1.27856e-05	0.00064771	all
TMEM45A	1897.43	-1.11612	0.482048	0.000700711	0.0171639	all
ABI3BP	49.797	-2.52739	0.806785	2.85932e-05	0.00125248	all
ATP6V1A	804.043	0.8616	0.241957	3.83582e-05	0.00158531	all
UPK1B	131.161	-1.3491	1.21306	0.00182312	0.0364008	all
ARHGAP31	25.1568	2.84028	0.964576	5.63033e-05	0.00218236	all
MAATS1	9.37739	-0.313983	0.61081	0.00165888	0.0339506	all
FSTL1	200.022	-0.904569	0.317691	0.000369743	0.0102072	all
EAF2	191.849	-1.18013	0.345173	4.07936e-05	0.00165987	all
ILDR1	149.491	-0.767388	0.344555	0.00238423	0.0444513	all
H1-10	3239.24	-0.931127	0.287864	9.42058e-05	0.00328782	all
PLXND1	203.142	1.22809	0.530122	0.000692192	0.0169795	all
NEK11	81.4105	-1.22699	0.459998	0.000414462	0.0112251	all
ESYT3	42.7735	3.76441	0.623129	6.22603e-11	1.18786e-08	all
CHST2	25.3259	-2.69207	0.841023	6.62946e-05	0.00248883	all
PLSCR1	651.117	-0.805975	0.255573	0.000170321	0.00537607	all
CP	3302.74	-2.6009	0.523385	3.95934e-09	5.35322e-07	all
ANKUB1	92.3716	-1.4145	0.822143	0.00130315	0.0280757	all
MBNL1	2197.76	0.828316	0.379322	0.00196767	0.0386578	all
P2RY1	33.3651	-2.63318	0.812017	4.99856e-05	0.00198222	all
VEPH1	394.648	5.06135	0.807916	2.41629e-14	7.68337e-12	all
SLC66A1L	36.9124	3.87857	0.932803	1.63066e-07	1.5449e-05	all
LXN	439.487	-1.06396	0.423261	0.000577487	0.0147122	all
RARRES1	1709.91	-2.4617	0.625065	4.33273e-07	3.54007e-05	all
SPTSSB	50.5715	-1.62279	1.30186	0.00165454	0.0339428	all
WDR49	70.4472	-1.26733	0.476724	0.000418104	0.0113059	all
TNFSF10	1214.9	-1.30709	0.260622	3.35078e-08	3.73612e-06	all
ZMAT3	686.829	1.01723	0.391279	0.000513052	0.0132875	all
LAMP3	655.646	5.47561	0.546624	1.0185e-27	1.94319e-24	all
IGF2BP2	448.405	-0.82357	0.312135	0.000735927	0.0178483	all
RPL39L	631.585	-0.816948	0.350292	0.00154644	0.0321476	all
TPRG1	246.886	-1.15814	0.435549	0.000373729	0.0102513	all
P3H2	52.1713	1.98571	0.578992	2.08929e-05	0.000972226	all
TMEM44	79.2662	-1.21602	0.439032	0.00033198	0.00929924	all
MUC4	282.149	-1.80318	0.611217	5.14256e-05	0.00201605	all
TCTEX1D2	685.901	-0.875129	0.399002	0.00179123	0.0360566	all
RNF212	86.0954	-1.01906	0.455018	0.0015124	0.0318231	all
FGFR3	379.118	-1.42554	0.577945	0.00031827	0.00898851	all
S100P	4320.77	-1.84444	0.554148	1.03331e-05	0.000544261	all
CCDC96	62.0575	-1.35245	0.57973	0.000760614	0.018292	all
SORCS2	86.2217	0.986471	0.456882	0.0017999	0.0360631	all
AFAP1	246.846	-0.763573	0.305913	0.00133466	0.0286826	all
HS3ST1	763.005	-2.61793	0.424735	7.94152e-12	1.89394e-09	all
AC006230.1	259.834	-1.77583	0.744522	0.000162812	0.00517712	all
CPEB2	90.6201	0.902479	0.39756	0.0017161	0.0349138	all
PROM1	261.589	-1.51676	0.66542	0.000360592	0.010019	all
SLIT2	33.5989	1.26151	0.684023	0.00242926	0.0450949	all
SLC34A2	3155.82	3.9172	0.753825	3.36525e-11	6.64191e-09	all
RPS29P11	16.9928	1.90521	1.95844	0.00140859	0.0300085	all
DTHD1	20.9891	-0.427346	1.20854	0.00041244	0.011188	all
TBC1D1	186.707	-1.33237	0.322753	2.29669e-06	0.000149948	all
CHIC2	386.814	-0.649897	0.266875	0.00208001	0.0403114	all
KDR	244.522	-2.07253	0.594156	6.89933e-06	0.000383393	all
HOPX	1817.86	3.42492	0.605995	1.59974e-11	3.47711e-09	all
AC108215.1	160.078	3.58846	0.371336	2.70655e-23	2.44601e-20	all
IGFBP7	2402.74	-2.16375	0.535826	5.35337e-07	4.27547e-05	all
UGT2B7	68.826	1.98212	0.538333	7.48234e-06	0.000410587	all
ODAM	24.3774	3.42254	0.908556	4.19583e-06	0.000249296	all
SLC4A4	1008.43	-1.39774	0.329824	1.09625e-06	7.94025e-05	all
CXCL8	5442.81	-1.40702	0.286189	4.44336e-08	4.85968e-06	all
CXCL6	550.482	-2.71171	0.692445	3.06836e-07	2.6881e-05	all
PF4V1	40.1971	-2.78726	0.787538	1.2459e-05	0.000636705	all
CXCL1	3475.1	-2.25406	0.356454	5.12999e-12	1.27662e-09	all
PARM1	285.847	1.73384	0.644307	9.66613e-05	0.00336668	all
CDKL2	132.706	2.85029	0.474836	4.47035e-11	8.72278e-09	all
BMP2K	231.476	0.780515	0.289278	0.000738946	0.017871	all
LINC01088	40.7319	1.81843	0.855494	0.000539555	0.0138693	all
PRDM8	37.6689	-1.54094	0.865429	0.00179086	0.0360566	all
PRKG2	47.1038	1.39066	0.807526	0.00179748	0.0360566	all
PLAC8	386.684	-2.18861	0.396419	9.9865e-10	1.47826e-07	all
AC093866.1	33.6506	1.91714	0.72805	0.000330704	0.00929381	all
BMPR1B	343.904	-1.28341	0.367573	2.51478e-05	0.00112612	all
ADH1C	164.861	-2.82129	1.03962	1.1434e-05	0.000591364	all
ADH7	153.569	-1.47426	0.698999	0.000649919	0.0161998	all
SLC39A8	548.41	3.29654	0.850467	7.17703e-08	7.56054e-06	all
EGF	15.6789	3.27932	0.938099	2.16856e-05	0.00100046	all
PRSS12	120.69	-1.97728	0.502038	2.47444e-06	0.00015854	all
SLC7A11	255.527	0.828053	0.305646	0.00065003	0.0161998	all
GAB1	134.64	0.879974	0.366588	0.00128863	0.0278677	all
HHIP-AS1	184.972	4.26911	0.899	3.06785e-10	5.11437e-08	all
HHIP	234.866	10.075	1.10927	2.34171e-23	2.23386e-20	all
GASK1B	82.691	3.351	0.580138	9.31072e-11	1.70079e-08	all
FNIP2	545.771	1.44987	0.566813	0.000224255	0.00677938	all
SPOCK3	15.8148	-3.85194	1.20012	7.62426e-05	0.00280914	all
ANXA10	49.527	-1.97574	0.579685	2.78069e-05	0.00122429	all
LINC01612	26.9226	6.65045	1.23026	6.59791e-10	1.01154e-07	all
VEGFC	51.0826	-1.77796	0.526143	3.83464e-05	0.00158531	all
CENPU	506.075	-0.951961	0.459227	0.00180898	0.0362028	all
ACSL1	540.696	0.642622	0.263468	0.0020904	0.0404214	all
SNX25	246.303	1.51648	0.4938	6.12221e-05	0.00233092	all
F11	11.8132	8.02313	3.12801	1.43599e-05	0.000716784	all
LPCAT1	1861.78	3.30266	0.655918	4.93437e-10	7.9929e-08	all
C5orf49	86.5997	-4.38928	0.592559	1.07591e-14	3.55277e-12	all
ROPN1L	68.6659	-0.100104	0.336779	0.000243887	0.00729578	all
BASP1	454.439	-1.80466	0.674807	7.8551e-05	0.00285061	all
C5orf17	20.7519	1.46847	0.759019	0.00188495	0.0372885	all
PURPL	9.35102	2.434	1.76809	0.00213174	0.0409463	all
CDH6	61.928	-3.79145	0.803526	1.15912e-07	1.13733e-05	all
LINC02104	8.60966	3.69938	2.00308	0.000529738	0.0136579	all
RPL37	27414.2	0.66593	0.220673	0.000369573	0.0102072	all
GHR	18.4324	-2.07815	1.16369	0.00169363	0.0345383	all
SELENOP	1000.11	1.7711	0.438734	1.28074e-06	9.01292e-05	all
HMGCS1	2042.87	-0.809908	0.292956	0.000555382	0.0142123	all
ISL1	21.953	-5.26765	1.61633	8.21821e-06	0.000447984	all
FST	72.0209	-1.70458	0.869182	0.000891328	0.0209945	all
CCNO	310.929	-1.76688	0.314797	1.01503e-09	1.48966e-07	all
RNF180	156.036	1.23415	0.444041	0.000250468	0.00746665	all
SHISAL2B	118.383	2.48242	1.27897	5.92263e-05	0.00227511	all
AC079467.1	20.6543	9.37642	2.95012	2.4315e-08	2.8021e-06	all
JMY	176.156	-0.76657	0.320609	0.00170262	0.0346806	all
CMYA5	110.018	-1.64367	0.506787	4.22431e-05	0.00171479	all
MEF2C	73.2911	2.90747	0.946655	9.77412e-06	0.000519602	all
AC099509.1	11.0242	3.60615	1.30012	0.000123919	0.00413167	all
EFNA5	424.992	-1.17636	0.270073	9.70291e-07	7.08973e-05	all
TSLP	39.3639	-2.76361	0.807358	1.90792e-05	0.000903082	all
TNFAIP8	402.443	-0.864744	0.394342	0.00184987	0.0368493	all
LOX	49.8139	-2.7924	0.997237	5.98543e-05	0.00229393	all
CHSY3	23.7489	1.83693	1.53485	0.00131621	0.0283216	all
CSF2	41.7023	1.97036	0.820745	0.000255625	0.00760539	all
IRF1	736.311	-0.880476	0.241206	2.52017e-05	0.00112612	all
PITX1	342.506	-4.01233	0.775004	7.31792e-11	1.36583e-08	all
STING1	470.895	-0.925076	0.292478	0.000128723	0.00424243	all
CXXC5	593.838	-1.0673	0.261362	3.46754e-06	0.00021189	all
SPRY4	104.757	1.70289	0.418495	2.16421e-06	0.000143482	all
DPYSL3	336.25	-2.98545	0.595742	3.55955e-09	4.88968e-07	all
SPINK1	292.709	6.05006	0.837768	5.20778e-16	2.03234e-13	all
SCGB3A2	8266.29	3.01028	1.51239	0.00014188	0.00457936	all
SPINK5	2661.18	2.7384	0.360068	4.05925e-16	1.65956e-13	all
ADRB2	422.998	-0.960612	0.33865	0.00031386	0.00892265	all
SLC26A2	191.409	-1.36497	0.406942	3.58326e-05	0.00151547	all
TNIP1	516.343	-0.615289	0.248801	0.00203787	0.0398545	all
ATP10B	47.3643	-1.55128	0.89689	0.001516	0.0318231	all
GABRP	45.4785	-4.80085	1.03501	1.09316e-07	1.09131e-05	all
STC2	42.3487	-0.204636	0.409386	0.00157348	0.0326701	all
F12	234.778	-1.74042	0.625737	9.36448e-05	0.0032749	all
SERPINB6	1191.95	-0.819966	0.322714	0.000927017	0.021716	all
AL022098.1	22.2738	6.14544	1.5211	6.80104e-07	5.21342e-05	all
PHACTR1	69.7698	0.986123	0.435834	0.00150938	0.0318006	all
STMND1	23.5364	-1.61375	0.922033	0.00243448	0.045143	all
H2BC8	45.6014	-1.30133	0.741978	0.00264332	0.048337	all
H1-5	393.416	-1.58312	0.754481	0.000469623	0.0123869	all
SFTA2	2322.36	4.51857	1.667	3.66913e-06	0.000222624	all
MUCL3	8.02896	4.4456	1.69954	0.000238506	0.00714728	all
NEU1	449.306	0.685512	0.27977	0.00177327	0.0357801	all
SLC44A4	472.004	-0.859527	0.324702	0.000667937	0.0165739	all
C2	156.598	2.3084	0.648179	4.69419e-06	0.000274163	all
AGER	43.2883	1.60871	0.531685	0.000116072	0.00388513	all
GPSM3	141.678	-1.56064	0.514315	7.79821e-05	0.00284295	all
NOTCH4	37.2187	-1.75035	0.812831	0.000939134	0.0219021	all
HLA-DRA	790.615	3.07646	0.747037	5.1077e-08	5.51599e-06	all
HLA-DRB1	142.808	0.262307	0.480304	0.000991184	0.022784	all
PSMB8	1293.28	-0.707052	0.249569	0.00058134	0.0147884	all
PSMB9	472.08	-1.05799	0.30513	3.83144e-05	0.00158531	all
HLA-DMA	311.513	1.58713	0.67584	0.000259984	0.00768972	all
HLA-DOA	73.5551	3.90103	1.03704	1.94836e-07	1.79731e-05	all
HLA-DPA1	644.736	3.17434	1.73553	0.000125394	0.0041614	all
HLA-DPB1	501.309	2.10135	3.70972	0.000838359	0.0199167	all
HSD17B8	340.362	-0.875095	0.314559	0.000446525	0.0118873	all
B3GALT4	86.8044	-1.54445	0.487402	6.63843e-05	0.00248883	all
ITPR3	414.2	0.725683	0.31652	0.00226595	0.0427568	all
AL033519.4	15.6297	6.09297	1.50868	7.8707e-07	5.87599e-05	all
TREM1	21.4484	2.65787	0.918095	0.000125498	0.0041614	all
FOXP4-AS1	38.0745	1.36179	0.6158	0.00105392	0.0237804	all
PGC	792.388	12.8667	1.38575	1.6595e-27	2.84953e-24	all
DLK2	160.291	-2.47463	0.452559	1.46369e-09	2.12992e-07	all
RSPH9	51.4326	-3.4848	0.648212	4.31187e-09	5.78431e-07	all
RCAN2	16.4532	3.52813	1.62933	0.00010156	0.0034808	all
ANKRD66	16.5908	-5.07987	1.58303	3.88024e-05	0.00159396	all
ADGRF5	1811.17	1.46377	0.800325	0.000615403	0.0155627	all
GSTA1	747.56	-1.31489	0.826505	0.00127763	0.0277698	all
GCLC	707.091	-1.09416	0.547508	0.00144426	0.0306922	all
COL21A1	50.4556	-2.51398	0.587125	8.96188e-07	6.60448e-05	all
RIMS1	75.6995	-1.84608	0.769629	0.000290344	0.00839309	all
SNHG5	4230.17	0.739857	0.29869	0.00135736	0.0290977	all
CNR1	11.7802	8.20598	3.01199	4.4845e-06	0.000263811	all
SOBP	349.269	-1.65394	0.384617	6.15602e-07	4.76149e-05	all
PPIL6	65.3042	-2.14833	0.662372	3.46819e-05	0.00147407	all
MARCKS	2266.91	-1.76065	0.479062	4.48621e-06	0.000263811	all
RSPH4A	37.4489	-3.75434	0.737399	2.95344e-08	3.33641e-06	all
ROS1	78.3798	6.96999	0.753974	1.18506e-22	1.01743e-19	all
FAM184A	214.893	1.94567	0.900358	0.000161136	0.00514287	all
MAN1A1	442.726	2.2056	0.333988	1.33485e-12	3.65431e-10	all
GJA1	260.032	1.51555	0.503266	6.99333e-05	0.0025954	all
HEY2	29.853	-2.59309	0.75345	2.85927e-05	0.00125248	all
KIAA0408	41.1442	6.61087	1.2848	2.65573e-10	4.47073e-08	all
VNN2	8.8555	-0.271221	0.51681	0.00168684	0.0344408	all
EYA4	61.4933	-3.51919	0.815124	4.35009e-07	3.54007e-05	all
MYB	78.1762	-1.36198	0.590757	0.000772685	0.0185304	all
NHSL1	240.106	0.781033	0.318571	0.00138096	0.029493	all
STX11	84.0576	1.62075	0.906378	0.000744995	0.017992	all
SAMD5	121.422	3.17599	0.77773	3.78875e-07	3.15809e-05	all
AKAP12	205.743	-2.42149	0.459964	3.2308e-09	4.51025e-07	all
CCDC170	56.6534	-5.61498	0.874671	1.89563e-11	4.0185e-09	all
SYNE1	467.531	2.158	0.736982	1.98269e-05	0.000932734	all
RGS17	147.641	-1.50753	0.445557	3.1933e-05	0.00137424	all
ACAT2	1848.97	-0.913961	0.333425	0.000427347	0.0115377	all
SLC22A3	57.2482	7.53511	1.12907	2.11957e-14	6.86702e-12	all
C6orf118	22.0814	-4.37313	1.14092	6.26198e-06	0.000351387	all
PDE10A	124.329	-1.6426	0.402311	2.4927e-06	0.000159116	all
DLL1	95.9381	-2.55593	0.492396	9.45896e-09	1.19426e-06	all
AP5Z1	103.054	0.865665	0.370924	0.0016289	0.033573	all
SCIN	172.656	2.80291	0.506374	5.24753e-10	8.34308e-08	all
ETV1	353.212	2.19368	0.539078	5.77676e-07	4.52935e-05	all
AGR2	24094.8	-0.785272	0.271519	0.000464623	0.0122928	all
ITGB8	587.484	-1.02619	0.640714	0.00270999	0.0492937	all
GPNMB	131.528	2.80816	0.783335	1.11093e-06	7.94025e-05	all
PRR15	275.264	-1.68595	0.425643	2.41525e-06	0.000155845	all
AQP1	646.772	7.01629	0.722925	6.05652e-27	8.66637e-24	all
EPDR1	331.69	1.26088	0.780301	0.00147036	0.031093	all
IGFBP3	2360.76	-0.219625	0.437908	2.30109e-05	0.00104253	all
EPS15P1	28.2194	-1.79562	1.21653	0.0024633	0.0455069	all
AC004870.2	38.5623	-2.02377	1.13826	0.000707213	0.0172739	all
UPP1	262.724	-0.879311	0.340593	0.000776072	0.0185857	all
ABCA13	81.0809	-1.99466	1.39398	0.000363798	0.0100754	all
FKBP9P1	39.8939	-0.276195	0.508685	0.00110029	0.0246003	all
CCDC146	168.328	-2.04972	0.704075	3.67531e-05	0.00153924	all
CD36	186.194	6.58333	0.628175	3.56799e-28	7.65824e-25	all
KIAA1324L	62.8098	1.62495	0.451622	1.53436e-05	0.000752755	all
SRI	5774.58	-0.75515	0.2402	0.000192758	0.00600697	all
STEAP1	595.112	-0.824234	0.369447	0.00187836	0.037201	all
TFPI2	139.559	-4.72753	0.614906	4.525e-16	1.80695e-13	all
PON3	166.124	1.71395	0.847504	0.000349154	0.0097485	all
PRKAR2B	90.177	-2.71049	0.60633	1.78446e-07	1.66527e-05	all
IQUB	24.9852	-2.49856	0.894043	0.000181679	0.00569271	all
AHCYL2	149.198	0.863765	0.404877	0.00231535	0.0434501	all
AC009244.2	24.114	4.20069	0.947427	1.95387e-07	1.79731e-05	all
PODXL	53.7085	-1.70728	0.623106	0.000219982	0.00666194	all
AKR1B10	100.883	-2.76251	1.01512	3.09562e-05	0.00134229	all
EPHB6	30.5886	-2.21602	0.731398	0.000110425	0.00373248	all
PIP	35.6192	-2.83966	1.09356	9.85612e-05	0.00340137	all
FAM131B	10.4306	-3.26125	1.48934	0.00121777	0.0268081	all
AC093673.1	248.812	-1.05892	0.308308	4.34617e-05	0.00174773	all
RARRES2	171.042	2.14213	0.476128	1.63748e-07	1.5449e-05	all
WDR86-AS1	106.965	-3.05028	0.847063	2.65829e-06	0.000168433	all
AC144652.1	30.4886	-1.40792	0.742132	0.00228109	0.0429011	all
SHH	72.7894	1.52972	1.03254	0.00114733	0.0254861	all
SOX7	117.714	-1.51583	0.7403	0.000651179	0.0162049	all
FDFT1	3323.98	-0.861867	0.259012	8.16755e-05	0.00292177	all
DLC1	588.017	5.91302	0.753784	6.2264e-19	3.34105e-16	all
AC106845.1	10.1108	6.01379	1.94265	3.92593e-05	0.00160848	all
LPL	119.483	6.29987	2.11697	1.50268e-06	0.000103625	all
LGI3	92.006	9.68354	1.43589	1.89463e-16	8.13316e-14	all
SFTPC	178259	15.4612	1.8357	1.2822e-43	5.50415e-40	all
PEBP4	93.6625	4.3818	0.495684	5.82372e-20	3.5714e-17	all
RHOBTB2	276.589	1.53489	0.857657	0.000637144	0.0159481	all
ADAM28	305.959	-1.56811	0.486774	3.45104e-05	0.00147042	all
PNMA2	119.254	1.58485	0.733833	0.00045078	0.011982	all
DPYSL2	775.222	0.968006	0.330876	0.000235229	0.00707376	all
SCARA3	58.3101	-1.4343	0.648594	0.000987727	0.0227655	all
AC090204.1	176.172	2.61158	0.991648	1.76939e-05	0.000848663	all
EIF4EBP1	1845.35	-0.753738	0.267279	0.000482544	0.0126694	all
EFCAB1	86.1146	-2.31799	0.779611	6.8699e-05	0.00257	all
LYN	1036.3	-0.853806	0.247952	5.87411e-05	0.00226153	all
TOX	32.3807	5.2332	0.842631	3.25101e-11	6.49106e-09	all
AC090152.1	61.3979	2.93405	0.68112	1.95735e-07	1.79731e-05	all
ASPH	3737.42	-0.984672	0.214758	4.17139e-07	3.42713e-05	all
C8orf34-AS1	24.9268	6.80466	1.40276	7.59659e-09	9.8819e-07	all
C8orf34	20.2972	3.59465	0.8928	2.13477e-06	0.000142078	all
SULF1	62.9385	1.79956	0.697028	0.000207943	0.00638745	all
EYA1	80.518	-1.35968	0.706389	0.0014556	0.0308568	all
CASC9	45.3338	-2.56952	2.13844	0.00153164	0.0319655	all
HNF4G	21.5154	-2.2195	1.1429	0.00130305	0.0280757	all
FABP5	8355.12	-1.15015	0.246027	2.06492e-07	1.86614e-05	all
CA2	141.105	4.9971	0.779438	5.92469e-14	1.78479e-11	all
NECAB1	44.4177	2.39541	0.712418	1.8407e-05	0.000877961	all
GEM	138.315	1.61316	0.409166	3.36906e-06	0.000206608	all
RGS22	11.0852	-2.46681	1.50176	0.0026677	0.0487308	all
AARD	12.9716	3.68753	1.07138	2.52494e-05	0.00112612	all
HAS2	61.0779	-0.215199	0.418899	0.00272389	0.0494418	all
FAM83A	267.185	-2.31174	0.461804	1.08883e-08	1.3548e-06	all
FBXO32	299.461	-3.46732	0.439681	5.74876e-17	2.59768e-14	all
MTSS1	279.258	-1.66379	0.38571	6.01264e-07	4.69213e-05	all
KCNQ3	82.9398	1.70095	0.68439	0.000261504	0.00770202	all
DENND3	153.763	1.54153	0.663949	0.000372969	0.0102513	all
LY6K	107.621	-1.49841	0.669446	0.000574904	0.0146682	all
LYPD2	275.675	-0.0475302	0.3177	0.00129253	0.027917	all
NAPRT	548.37	-0.910271	0.349444	0.00063957	0.0159855	all
GLIS3	358.453	-0.677098	0.296497	0.00276315	0.0499885	all
IL33	381.026	-6.01932	0.546175	6.09662e-30	1.4955e-26	all
NFIB	1511.36	-0.863131	0.227144	1.47441e-05	0.000731709	all
ZDHHC21	414.193	0.81761	0.299187	0.000597409	0.01513	all
PSIP1	959.817	-1.00063	0.331844	0.000161687	0.00515088	all
HACD4	170.392	-1.07455	0.346631	0.000134454	0.00438087	all
C9orf24	90.1157	-5.80822	0.967232	2.51486e-11	5.23236e-09	all
UNC13B	285.646	1.36441	0.576968	0.000430148	0.0115951	all
TPM2	525.446	-3.97995	0.448498	6.58938e-21	4.35178e-18	all
GLIPR2	223.891	-1.61291	0.351031	2.13115e-07	1.91591e-05	all
ANXA1	13195.5	-0.870691	0.356428	0.000977794	0.0226276	all
DAPK1	286.125	1.07049	0.676864	0.00271414	0.0493168	all
DAPK1-IT1	40.0704	1.60091	0.694934	0.000673567	0.0166654	all
SHC3	79.414	2.65864	0.890468	1.6056e-05	0.000778809	all
AL353150.1	15.28	2.97686	1.14714	0.00021859	0.0066432	all
WNK2	140.32	-1.68926	0.361784	1.77198e-07	1.66266e-05	all
FBP1	539.337	1.73013	0.83993	0.000291086	0.00840039	all
CTSV	189.486	-1.56148	0.797212	0.000734282	0.0178336	all
NANS	1825.35	-0.644783	0.243084	0.0011727	0.0259156	all
BAAT	122.192	8.16348	0.876752	6.3803e-24	6.44447e-21	all
SNX30	300.971	1.79963	0.553207	2.00577e-05	0.000941012	all
RNF183	81.3552	-1.57708	0.93547	0.000965016	0.0223923	all
C5	96.3345	1.69784	0.687718	0.000256451	0.00760539	all
MORN5	65.2256	-4.34701	0.974485	4.42035e-08	4.85968e-06	all
CFAP157	9.27008	-0.398448	0.935663	0.00222232	0.0422118	all
PHYHD1	190.265	-1.30605	0.332103	5.16642e-06	0.000294726	all
ASS1	465.359	-1.00779	0.430215	0.000937959	0.0219021	all
CEL	105.236	-1.92518	0.790294	0.000210511	0.0064433	all
C9orf116	198.646	-1.58962	0.32926	7.36241e-08	7.70853e-06	all
CLIC3	377.388	1.24768	0.479209	0.000316935	0.00898036	all
LINP1	128.408	-1.36347	0.56781	0.000519777	0.0134414	all
CELF2	1503.58	0.787199	0.26532	0.000315851	0.00896441	all
ST8SIA6	46.4251	-0.224534	0.43224	0.00137989	0.029493	all
MALRD1	19.7908	0.225318	0.438755	0.00127403	0.0277618	all
SPAG6	27.3426	-2.21052	0.825958	0.000296486	0.00852758	all
ARMC3	24.5356	-4.80536	1.20889	3.9574e-06	0.00023927	all
ENKUR	45.36	-2.49265	0.667863	7.48434e-06	0.000410587	all
APBB1IP	13.3439	8.19085	3.14211	9.4395e-06	0.000503371	all
MPP7	487.689	0.91546	0.261398	4.28598e-05	0.00173164	all
ITGB1	2614.99	-0.617212	0.255285	0.00231317	0.0434501	all
FZD8	82.3525	-1.78824	0.486207	1.11687e-05	0.000579389	all
MSMB	646.339	-4.91395	0.441376	9.18973e-31	2.62995e-27	all
SYT15	42.453	2.36416	0.579098	1.79427e-06	0.000121776	all
PRKG1	22.9005	2.41386	0.820021	0.00010881	0.00369975	all
DKK1	212.454	-2.54214	0.471886	1.61333e-09	2.30854e-07	all
CABCOCO1	14.429	-4.05187	1.46451	0.000211114	0.00645024	all
HKDC1	24.0861	2.61326	0.852758	5.68477e-05	0.00219849	all
UNC5B-AS1	162.145	-1.60475	0.513866	5.09204e-05	0.00200081	all
VSIR	140.537	-1.12228	0.394592	0.000271131	0.00791767	all
DDIT4	5864.16	-1.31783	0.76171	0.000911539	0.0214411	all
PLAU	544.598	-1.36039	0.35257	5.13143e-06	0.000293706	all
SFTPA2	5598.61	7.44162	0.557103	6.2361e-48	3.56934e-44	all
SFTPA1	8502.58	10.513	2.71791	4.21306e-10	6.88976e-08	all
SFTPD	206.73	5.98882	0.876394	9.63855e-16	3.52135e-13	all
DYDC2	27.8579	-4.85992	1.17259	1.13589e-06	8.05964e-05	all
SNCG	229.678	-1.72769	0.519667	2.17327e-05	0.00100046	all
ANKRD1	55.013	1.9056	0.59996	4.71776e-05	0.00187955	all
PLCE1	215.056	-1.66578	0.348583	8.55081e-08	8.73964e-06	all
PDLIM1	3332.5	-1.22326	0.280457	7.62367e-07	5.74149e-05	all
SORBS1	30.3508	1.80136	0.848794	0.000738422	0.017871	all
SFRP5	10.0014	4.95787	1.45296	3.09402e-05	0.00134229	all
CRTAC1	24.0407	3.10208	0.812195	4.05808e-06	0.000244496	all
CFAP43	25.1553	-2.44206	0.802806	0.000107445	0.00366058	all
DUSP5	1190.37	-1.23497	0.255992	9.63076e-08	9.72763e-06	all
PDCD4	879.677	-0.884369	0.28302	0.000151597	0.00485648	all
ACSL5	177.254	0.915661	0.420756	0.00183283	0.0365522	all
AL592546.2	16.4805	-2.34446	1.0304	0.000887101	0.0209236	all
PLEKHS1	690.628	-1.47481	0.629727	0.000318006	0.00898851	all
PNLIPRP3	6.38016	0.132898	0.355517	0.000433944	0.0116543	all
TACC2	493.126	0.985709	0.348435	0.000304517	0.00872036	all
HTRA1	77.4175	-2.16347	0.559696	4.14691e-06	0.000248107	all
BNIP3	1656.86	-0.772942	0.348436	0.00204872	0.0400211	all
CFAP46	19.6811	-2.99962	0.94702	9.08964e-05	0.00319832	all
ADAM8	72.8672	-1.06966	0.518143	0.0020284	0.0397146	all
FUOM	132.014	-1.67011	0.411694	2.54118e-06	0.00016161	all
IFITM2	1199.57	-1.17007	0.338202	2.92307e-05	0.00127715	all
IFITM1	25.8194	-3.79801	1.01065	1.30462e-05	0.00065694	all
IFITM3	4479.81	-0.752463	0.235405	0.000166078	0.00526148	all
SIGIRR	492.641	-0.624332	0.256264	0.00224405	0.0424835	all
MUC5AC	99.9586	-3.48157	0.499682	1.74185e-13	5.06939e-11	all
SYT8	330.988	-2.722	0.304779	2.30982e-20	1.46896e-17	all
ASCL2	101.464	-1.91106	0.523088	8.48698e-06	0.000459716	all
KCNQ1	183.464	-1.19514	0.312029	8.99747e-06	0.000485835	all
CDKN1C	126.275	-1.98195	0.437965	2.48054e-07	2.21841e-05	all
SLC22A18AS	89.3913	-1.41986	0.694712	0.00104011	0.0235617	all
SLC22A18	217.674	-0.945503	0.494406	0.00260192	0.0476815	all
CAVIN3	518.685	-2.14196	0.377521	3.55377e-10	5.86748e-08	all
TPP1	225.159	0.946748	0.293508	0.000109049	0.00370055	all
MICAL2	289.511	1.06535	0.472027	0.00102227	0.0233424	all
ARNTL	157.142	-1.00637	0.376194	0.000491046	0.0128337	all
CALCA	8.69134	0.116586	0.344036	0.00128587	0.0278677	all
AC124798.1	34.2654	2.09828	0.735545	0.000125537	0.0041614	all
LMO2	25.1688	-1.87228	1.25207	0.00174789	0.0354345	all
EHF	2001.21	-1.16599	0.306849	8.2088e-06	0.000447984	all
C11orf96	132.845	1.74986	0.424108	1.38617e-06	9.59755e-05	all
CRY2	82.3772	0.950859	0.449354	0.00213185	0.0409463	all
LINC02489	13.1762	0.165554	0.378311	0.000946883	0.0220311	all
MDK	1803.41	-1.29434	0.361019	1.42673e-05	0.000714239	all
MS4A15	57.3714	8.54796	1.55715	3.94303e-12	9.95674e-10	all
LRRC10B	24.6534	-4.78247	1.47658	2.2069e-05	0.00101052	all
SCGB1A1	344199	-2.47143	0.684995	1.11444e-06	7.94025e-05	all
AP003064.2	24.2528	-2.06442	1.06588	0.00103624	0.0235049	all
MACROD1	189.015	-0.800455	0.333195	0.00150411	0.0317287	all
NAALADL1	11.2343	-3.5529	1.53983	0.000632211	0.0159174	all
TM7SF2	975.515	-0.646847	0.263331	0.00192055	0.0378985	all
EFEMP2	41.7711	-2.48204	0.677326	1.02402e-05	0.00054103	all
CTSF	36.5816	-2.91263	0.811313	1.41044e-05	0.000708146	all
UNC93B1	406.131	-1.16162	0.326755	2.24593e-05	0.00102566	all
AP003498.3	98.5409	1.11185	0.638023	0.00242873	0.0450949	all
SYTL2	269.022	-0.776174	0.349352	0.0023373	0.0438142	all
PRSS23	1807.39	-2.21614	0.288357	6.02607e-16	2.29941e-13	all
CTSC	2713.03	-0.857654	0.227902	1.74754e-05	0.000840534	all
MMP10	48.0389	-1.56824	1.13047	0.00219311	0.0417868	all
MMP3	28.1612	-3.25214	0.873667	6.77948e-06	0.000377956	all
COLCA2	75.2894	-1.16052	0.573681	0.0017309	0.0351732	all
C11orf88	85.896	-5.75478	0.87734	2.56629e-12	6.67664e-10	all
LAYN	108.44	-1.1178	0.424063	0.000499162	0.0129784	all
ZBTB16	54.9017	7.18132	1.01301	6.84467e-15	2.3045e-12	all
NNMT	143.535	5.20039	0.810295	4.02709e-14	1.25726e-11	all
CADM1	558.747	2.03102	0.442807	8.94612e-08	9.08957e-06	all
TAGLN	555.151	-1.49724	0.721462	0.000497835	0.0129784	all
ESAM	31.8658	4.57682	0.957887	2.18311e-08	2.56755e-06	all
FEZ1	170.584	-1.63075	0.500731	3.93433e-05	0.00160848	all
VSIG10L2	28.3133	-2.87541	0.877719	3.99256e-05	0.00162841	all
TP53AIP1	33.0971	-1.96029	0.80826	0.000499605	0.0129784	all
BARX2	66.3127	-4.72211	1.23441	3.3993e-07	2.90395e-05	all
NINJ2	36.5137	2.82058	1.2951	0.000112291	0.0037881	all
WNK1	1221.64	0.607243	0.252661	0.00254512	0.0467905	all
AC084375.1	79.1671	2.6584	1.71739	5.99833e-05	0.00229393	all
CCND2	1056.43	1.60654	0.304434	5.68866e-09	7.51384e-07	all
SCNN1A	1001.28	0.583884	0.237947	0.00246471	0.0455069	all
P3H3	24.9095	-2.90532	0.87949	5.06432e-05	0.00199512	all
LRRC23	148.548	-0.910625	0.398118	0.00151445	0.0318231	all
CLEC2B	320.169	-1.27061	0.492834	0.000328638	0.00926608	all
CLEC7A	213.857	4.39892	0.452093	1.27451e-24	1.56319e-21	all
AC022075.1	272.704	-0.75455	0.338535	0.0024387	0.0451725	all
ETV6	662.416	-1.0249	0.308592	6.17722e-05	0.00234148	all
PLBD1	37.5648	-1.81267	1.01741	0.00111854	0.0249645	all
PLEKHA5	732.445	-0.831682	0.300565	0.000506271	0.0131317	all
CMAS	977.334	-0.634599	0.271611	0.00268514	0.0489975	all
BCAT1	136.655	2.99107	0.487843	2.89661e-11	5.8515e-09	all
LRMP	63.5686	-1.70693	0.58655	0.000131816	0.00431979	all
CASC1	28.6504	-1.84262	1.03335	0.00176042	0.0356397	all
ITPR2	309.723	1.69847	0.362762	1.10235e-07	1.09413e-05	all
SINHCAF	879.861	-0.819996	0.30584	0.000635599	0.0159421	all
PKP2	269.391	-1.05841	0.663403	0.00276565	0.0499885	all
CPNE8	217.472	-0.931795	0.318485	0.000283332	0.00823196	all
LINC02555	28.1388	9.9268	2.99736	4.98073e-10	7.9929e-08	all
LINC02471	114.267	11.6102	3.72732	1.29992e-07	1.26823e-05	all
LRRK2-DT	127.453	7.86814	0.899154	9.08243e-22	6.78063e-19	all
LRRK2	1772.85	9.44733	0.451363	1.047e-98	1.7978e-94	all
GALNT6	382.117	-1.19377	0.32678	1.59071e-05	0.00077377	all
KRT7	15289.9	-0.761852	0.226022	9.07191e-05	0.00319832	all
KRT18	13014.9	-0.891107	0.317267	0.00037187	0.0102494	all
IGFBP6	2924.44	-2.33756	0.575705	3.50053e-07	2.96518e-05	all
PRIM1	231.703	-1.03504	0.463698	0.00124573	0.0272489	all
HSD17B6	199.273	0.123962	0.34696	0.00105912	0.0238663	all
WIF1	37.162	5.86427	1.07468	8.1833e-10	1.23259e-07	all
CPM	165.69	3.62304	0.571296	3.34504e-12	8.57279e-10	all
PTPRR	25.1044	-3.42218	0.96131	1.25482e-05	0.000639363	all
TSPAN8	496.916	-1.94429	0.829737	9.81203e-05	0.00339682	all
CSRP2	548.724	-0.759436	0.317709	0.00162023	0.0334387	all
SYT1	27.8979	5.49205	1.0408	3.36219e-09	4.65582e-07	all
ACSS3	88.8385	4.78947	0.795685	8.13154e-12	1.91269e-09	all
LRRIQ1	95.3487	-3.36213	0.530751	8.9713e-12	2.05663e-09	all
RASSF9	645.026	-1.68791	0.264918	1.08633e-11	2.39146e-09	all
NTS	58.6702	-2.40373	0.77564	3.82315e-05	0.00158531	all
DCN	34.285	2.94997	1.30259	0.000118814	0.00396918	all
BTG1	6240.78	-0.775733	0.281174	0.000566959	0.014487	all
RMST	139.201	0.264297	0.484816	0.00104901	0.0237006	all
IKBIP	869.407	-0.830396	0.362316	0.00163157	0.033573	all
DRAM1	710.845	1.84509	0.705598	7.6608e-05	0.00280914	all
TRPV4	135.915	-1.67991	0.673678	0.000246836	0.00737117	all
HSPB8	117.459	4.12765	0.507338	7.38286e-18	3.52142e-15	all
PITPNM2	25.0497	1.68466	0.802324	0.0011861	0.0261781	all
ADGRD1	16.5376	4.22373	1.03066	1.3218e-06	9.22627e-05	all
PARP4	701.832	-0.614587	0.250294	0.00217516	0.0415921	all
ATP8A2	45.9032	1.91886	1.09294	0.000554304	0.0142059	all
RGCC	406.38	-1.30929	0.477284	0.000204766	0.00630113	all
PCDH9	153.441	1.2702	0.358833	2.29762e-05	0.00104253	all
KCTD12	437.55	0.970025	0.257078	1.44517e-05	0.000719274	all
SLITRK6	499.052	-1.03817	0.273699	1.17121e-05	0.000602123	all
SLITRK5	118.088	1.50269	0.356798	1.36994e-06	9.52356e-05	all
GPC5	7.05019	0.188522	0.404757	7.68031e-05	0.00280914	all
AL356118.1	6.75508	0.146456	0.363917	0.00174525	0.0354228	all
CLDN10	984.162	-2.18185	0.306398	4.4651e-14	1.36911e-11	all
FAM155A	22.2628	5.28084	1.40188	8.45628e-07	6.25874e-05	all
COL4A1	27.2111	-2.12052	1.20637	0.00141781	0.0301676	all
COL4A2	72.6441	-2.06186	0.534663	4.88399e-06	0.000283321	all
ATP11A	622.417	2.0291	0.361003	5.66582e-10	8.92548e-08	all
ANG	155.328	-1.07465	0.372617	0.00026019	0.00768972	all
NDRG2	241.104	-1.45218	0.647691	0.000434381	0.0116543	all
SLC7A8	103.695	1.3829	0.446134	8.25022e-05	0.00294521	all
AL135999.3	9.19422	0.174355	0.38601	0.0015321	0.0319655	all
PCK2	166.379	-0.843649	0.355996	0.00148659	0.0313975	all
NFATC4	47.4739	-1.62036	0.640079	0.000432376	0.0116369	all
NOVA1	98.2012	2.14425	1.10293	0.000264119	0.00775246	all
AL162511.1	22.3949	3.36033	1.20256	6.06231e-05	0.00231324	all
SFTA3	136.108	1.58585	0.772459	0.000522541	0.0134926	all
PAX9	289.953	-1.57246	0.536264	8.06743e-05	0.00289346	all
LGALS3	12138.4	-0.918357	0.28171	8.60157e-05	0.00305792	all
FBXO34	1023.66	-0.695187	0.250632	0.000710025	0.017318	all
SIX1	649.354	-1.24872	0.394779	6.60805e-05	0.00248831	all
SYNE2	2081.83	-0.800329	0.372321	0.00227855	0.0429001	all
GPX2	1226.43	-1.37569	0.33605	1.88136e-06	0.000127184	all
PLEK2	178.676	-2.75855	0.568251	1.69644e-08	2.05137e-06	all
SMOC1	18.5784	-3.74978	1.15205	3.7721e-05	0.00157593	all
NPC2	14356.6	1.16016	0.579099	0.00107662	0.0241655	all
FLVCR2	15.2137	3.18095	0.916069	2.16465e-05	0.00100046	all
TGFB3	49.6672	2.3014	0.534015	6.98857e-07	5.33337e-05	all
EML5	27.3366	1.27856	0.661823	0.00218061	0.04165	all
AL357093.2	77.8063	-4.87662	0.726494	1.34076e-12	3.65431e-10	all
EFCAB11	157.913	-1.04252	0.349075	0.000199045	0.00616932	all
LGMN	514.987	0.861982	0.327507	0.000673195	0.0166654	all
FAM181A	161.363	-2.27395	0.662864	9.17127e-06	0.000490592	all
ASB2	429.532	-2.51044	0.502778	8.3531e-09	1.07038e-06	all
OTUB2	86.1947	-1.14023	0.422022	0.000438208	0.0117128	all
IFI27	210.852	-1.24526	0.335485	1.27875e-05	0.00064771	all
PPP4R4	36.5752	-5.39846	1.06548	1.08277e-08	1.3548e-06	all
SERPINA1	963.712	1.65878	0.54549	4.31148e-05	0.00173785	all
CLMN	346.818	-1.14377	0.639662	0.00164899	0.0338694	all
AK7	53.6582	-1.56862	0.523409	0.000134309	0.00438087	all
AMN	119.121	-1.15546	0.518521	0.00113854	0.0253236	all
TNFAIP2	260.242	-3.41447	0.70815	2.48777e-09	3.53038e-07	all
ADSS1	83.091	-1.89812	0.615016	5.28804e-05	0.00206366	all
CRIP2	1430.86	-0.989514	0.352562	0.000304223	0.00872036	all
TMEM121	20.1809	-3.88717	1.04889	1.08815e-05	0.000571193	all
AC012236.1	7.11745	3.7372	1.72738	0.00081375	0.0193799	all
GCHFR	1947.44	-1.33691	0.220867	9.92476e-11	1.79387e-08	all
RHOV	1488.01	-0.848871	0.410105	0.00235293	0.044015	all
PLA2G4F	25.1316	3.42586	0.775176	3.68682e-07	3.10326e-05	all
DUOXA1	269.006	1.00044	0.470774	0.00152049	0.0318394	all
DUOX1	463.818	1.44459	0.361899	2.86872e-06	0.000179777	all
SHC4	37.9284	-2.78325	0.86415	3.87299e-05	0.00159396	all
WDR72	9.09215	4.85157	1.62964	8.39289e-05	0.00298992	all
PRTG	46.3941	7.71301	1.29174	2.5493e-12	6.67664e-10	all
TPM1	5461.08	-0.696854	0.29941	0.00206893	0.0402328	all
CA12	870.636	-1.51989	0.723799	0.000435298	0.0116607	all
LARP6	112.73	-3.17431	0.546774	2.07163e-10	3.6298e-08	all
LOXL1-AS1	23.5578	-2.79765	1.01275	0.000261433	0.00770202	all
LOXL1	58.232	-3.06182	0.802689	4.07818e-06	0.000244848	all
DNAJA4	226.357	-0.841174	0.297042	0.000445817	0.0118868	all
RASGRF1	211.581	2.18212	1.05988	8.76342e-05	0.00310902	all
BCL2A1	25.9708	-4.08466	1.05361	3.25596e-06	0.000200387	all
HDGFL3	570.449	-0.63661	0.268703	0.0024908	0.0459393	all
NMB	346.847	-1.23036	0.465412	0.000305133	0.00872036	all
ISG20	292.978	-1.34841	0.344548	4.93623e-06	0.000283478	all
MESP1	311.526	-1.33549	0.334088	3.56026e-06	0.000216784	all
CIB1	4992.27	-0.813104	0.403997	0.00275607	0.0499203	all
NR2F2	1127.69	-0.780719	0.304542	0.000931964	0.0218021	all
ALDH1A3	860.509	-1.84255	0.241639	1.53283e-15	5.48338e-13	all
LRRK1	120.304	-0.834162	0.374599	0.00216887	0.041518	all
SNRPA1	1424.57	-0.954878	0.306861	0.00012842	0.00424059	all
METRN	1107.22	-0.733188	0.261526	0.000591203	0.0149949	all
SPSB3	301.451	-0.816368	0.288039	0.000460096	0.0121918	all
HS3ST6	69.8144	-2.20271	0.586446	5.74612e-06	0.000324561	all
NOXO1	138.016	-1.5068	0.351044	1.05082e-06	7.64558e-05	all
SNHG19	367.208	1.77161	0.381294	1.15518e-07	1.13733e-05	all
ABCA3	332.624	4.96084	0.373377	9.17797e-42	3.1519e-38	all
IL32	227.396	-0.906784	0.422548	0.00192241	0.0378985	all
CARHSP1	1146.39	-0.75892	0.254527	0.000312798	0.00890721	all
BMERB1	75.2268	-2.24939	0.480166	1.42345e-07	1.37315e-05	all
IQCK	203.504	-1.12861	0.324041	3.55698e-05	0.00150807	all
GPRC5B	131.03	-2.08276	0.413108	2.10141e-08	2.4885e-06	all
SCNN1B	93.7657	-0.918148	0.422806	0.00207956	0.0403114	all
CHP2	43.1858	-6.46052	1.40324	5.72267e-08	6.10336e-06	all
HS3ST4	7.27311	0.202014	0.414763	0.00157948	0.0327551	all
IL4R	233.43	-1.01243	0.476158	0.00153577	0.0319707	all
QPRT	47.5421	2.28738	1.01061	0.000198987	0.00616932	all
CTF1	56.556	-1.16369	0.490932	0.00100459	0.0230303	all
PYCARD	2196.28	-1.40388	0.312426	3.10045e-07	2.69228e-05	all
TGFB1I1	60.1549	-2.27159	0.675165	2.18188e-05	0.00100174	all
AC007906.2	721.954	-1.5749	0.276959	7.54622e-10	1.14669e-07	all
CAPNS2	356.229	-1.75273	0.400047	3.93328e-07	3.26273e-05	all
CES1	28.2509	5.12708	1.10331	2.37493e-08	2.7554e-06	all
MT3	44.65	-2.65749	1.041	9.79478e-05	0.00339682	all
MT1E	2573.68	-0.840908	0.295466	0.000329558	0.00927679	all
CPNE2	201.327	-0.803757	0.362346	0.00221877	0.042191	all
CX3CL1	458.318	-0.8046	0.295948	0.000634205	0.0159421	all
CCDC113	120.498	-1.37613	0.513808	0.000284291	0.00824589	all
LINC00920	79.1913	-1.0455	0.455249	0.0012877	0.0278677	all
TPPP3	166.321	-2.56669	0.67403	1.31599e-06	9.22321e-05	all
CHST6	48.0835	-3.12386	0.899641	1.29931e-05	0.000656192	all
DYNLRB2	45.4424	-5.34213	1.00431	1.5014e-08	1.8284e-06	all
OSGIN1	106.618	1.6591	0.400363	1.68477e-06	0.000114798	all
DNAAF1	28.7519	-2.57468	0.760317	3.62094e-05	0.00152765	all
GSE1	373.034	0.860241	0.263901	0.000112687	0.00379401	all
C16orf74	511.251	-1.86163	0.716645	0.00010373	0.00354106	all
SLC7A5	191.753	-1.52246	0.39028	4.40746e-06	0.000260967	all
CYBA	5240.77	-1.0818	0.297489	1.52e-05	0.000747849	all
CDH15	13.5655	3.42497	1.19191	8.92219e-05	0.00315882	all
SLC22A31	381.614	4.84519	0.725716	2.1768e-15	7.62814e-13	all
DOC2B	24.0612	-2.07111	1.16243	0.00162023	0.0334387	all
SERPINF1	1565.52	-1.45843	0.298036	4.7483e-08	5.16032e-06	all
GGT6	150.545	-1.16718	0.638239	0.00191266	0.0377932	all
VMO1	551.042	-5.77398	0.72983	7.86131e-20	4.65471e-17	all
XAF1	64.061	-1.29964	0.666776	0.00153607	0.0319707	all
ALOX15B	120.825	5.17454	0.501226	2.5845e-26	3.41373e-23	all
PER1	211.169	1.53836	0.302694	2.25562e-08	2.63478e-06	all
NTN1	127.599	-1.18968	0.398572	0.00017236	0.00542051	all
CFAP52	11.8797	-0.364564	0.786626	0.00102741	0.0233796	all
DNAH9	24.8344	-3.49351	0.897242	7.0155e-06	0.000387341	all
ADORA2B	496.514	-0.777352	0.275009	0.000465569	0.0122989	all
CENPV	249.31	-1.36874	0.500781	0.000200716	0.00620301	all
FLCN	150.377	1.08393	0.319169	5.05722e-05	0.00199512	all
RASD1	1504.57	1.30068	0.364233	1.5175e-05	0.000747849	all
TRIM16L	121.453	1.12679	0.490521	0.00097927	0.0226313	all
CCDC144NL-AS1	53.309	-2.26887	0.569026	3.20338e-06	0.000198575	all
OMG	14.4218	-3.47347	1.2426	0.000343147	0.00959638	all
KRTAP3-1	128.637	2.10891	0.735735	4.49485e-05	0.00179909	all
KRT31	11.3013	-2.42441	1.3602	0.00268833	0.0490034	all
ATP6V0A1	371.039	0.880119	0.275281	0.000130347	0.00428771	all
AC067852.3	43.7589	1.58976	0.605333	0.000361869	0.0100382	all
COPZ2	103.03	-1.55799	0.519078	9.30917e-05	0.0032622	all
NGFR	169.737	-1.38492	0.96225	0.00160422	0.0331879	all
HLF	72.8277	2.53695	0.414281	4.85479e-11	9.36646e-09	all
LIMD2	39.3797	-1.40776	0.7935	0.00227705	0.0429001	all
ARSG	91.106	-1.0024	0.497991	0.00219508	0.0417868	all
WIPI1	464.338	-0.871708	0.294546	0.000274655	0.00799339	all
FAM20A	126.124	1.6851	0.788943	0.000409319	0.0111209	all
ABCA8	9.58604	3.17494	1.35139	0.00055387	0.0142059	all
KCNJ2	131	-1.18963	0.728052	0.00211968	0.0408095	all
RAB37	23.8873	-2.31992	0.830561	0.000236614	0.00710298	all
NT5C	1237.88	-0.734735	0.324734	0.00222762	0.04225	all
MIF4GD	244.151	-0.955014	0.336209	0.000331378	0.00929754	all
H3-3B	18643.2	-0.556688	0.225097	0.00250832	0.0461633	all
FOXJ1	81.5733	-3.41267	0.506272	1.0148e-12	2.85659e-10	all
UBALD2	456.546	-1.06329	0.253676	2.21109e-06	0.000145466	all
SPHK1	64.392	-1.93997	0.96172	0.000686763	0.0169188	all
SNHG16	2536.94	0.736301	0.325239	0.00225846	0.0426623	all
ST6GALNAC1	1209.18	-0.675208	0.257709	0.00119441	0.0263277	all
SEC14L1	582.151	-1.02046	0.26868	1.10167e-05	0.000574	all
TK1	533.053	-0.921827	0.447785	0.00206178	0.0401392	all
EPB41L3	20.8531	6.41277	1.4609	8.35599e-08	8.64342e-06	all
PTPRM	70.0188	2.15321	0.71684	4.77925e-05	0.00189964	all
NPC1	417.295	0.679753	0.277612	0.00182159	0.0364008	all
ANKRD29	133.751	1.6293	0.561515	9.30575e-05	0.0032622	all
AQP4-AS1	46.4101	-2.1413	0.754717	0.000131825	0.00431979	all
AQP4	336.85	3.21775	0.555251	2.52918e-11	5.23236e-09	all
CHST9	1406.71	-2.30906	0.274174	1.30537e-18	6.59248e-16	all
CFAP53	74.2586	-1.84308	0.604228	7.5278e-05	0.00277978	all
LINC01917	8.25259	4.1867	1.47781	0.000169378	0.00535615	all
MALT1	445.224	0.60641	0.250524	0.00249471	0.0459621	all
SERPINB4	298.687	-0.0417979	0.316604	0.00137029	0.0293382	all
SERPINB3	1827.23	-0.0231682	0.313581	0.000177718	0.00557879	all
FBXO15	21.6377	-1.88237	1.07909	0.00207478	0.040301	all
PLPP2	1815.82	-1.28664	0.240429	6.54641e-09	8.5808e-07	all
GAMT	936.161	-0.67054	0.272471	0.00176216	0.0356397	all
LRG1	265.474	-0.964596	0.291436	7.84789e-05	0.00285061	all
CAPS	1667.84	-2.46469	0.405862	1.67108e-11	3.58676e-09	all
VAV1	43.1887	-2.22051	0.638416	2.15004e-05	0.000997792	all
INSR	549.266	-1.94932	0.303949	6.56003e-12	1.58651e-09	all
MUC16	562.256	-0.113579	0.340271	0.00163261	0.033573	all
TMEM205	1952.88	-0.655098	0.222002	0.000471252	0.0123918	all
PALM3	46.7586	3.40565	0.745763	1.07464e-07	1.07911e-05	all
KLF2	338.521	-1.09281	0.312525	3.21895e-05	0.00138182	all
B3GNT3	88.6983	-1.82081	0.477958	6.11964e-06	0.000344526	all
SSBP4	585.931	-0.707221	0.295158	0.00192697	0.037945	all
ISYNA1	426.703	-1.38299	0.409609	2.77602e-05	0.00122429	all
HOMER3	395.693	-0.852327	0.380366	0.00179369	0.0360566	all
TSHZ3	89.4841	-1.48163	0.98562	0.00160147	0.0331711	all
HPN	45.0697	0.0639818	0.322656	0.000109395	0.00370498	all
FXYD5	481.755	-2.03228	0.591996	1.09109e-05	0.000571193	all
FCGBP	201.566	-2.71397	0.581941	2.73903e-08	3.11469e-06	all
AC092071.1	203.488	2.27669	0.790063	2.65917e-05	0.00117682	all
CYP2A13	28.2989	-3.21351	1.13169	8.07155e-05	0.00289346	all
CYP2S1	79.7758	-1.7503	0.600477	0.000114394	0.00384355	all
AXL	87.9938	-1.98736	0.480356	1.67542e-06	0.000114616	all
APOE	169.335	1.77151	0.358085	3.25914e-08	3.65769e-06	all
TRAPPC6A	414.181	-0.734497	0.30805	0.00176547	0.0356646	all
RTN2	79.0268	-1.89052	0.488488	4.77016e-06	0.000277656	all
CCDC8	79.1957	-1.84426	0.605268	7.908e-05	0.00285333	all
RASIP1	55.3936	-3.89623	0.761358	1.47717e-08	1.81175e-06	all
NTF4	120.055	-1.33223	0.485593	0.000269726	0.00789007	all
NAPSA	2020.51	8.9471	0.471741	6.98336e-83	5.99557e-79	all
CLEC11A	72.7678	-2.24457	0.614703	6.95332e-06	0.000385147	all
KLK10	773.981	-2.05799	0.311572	1.79158e-12	4.80676e-10	all
KLK11	1700.48	-1.51369	0.49258	4.41048e-05	0.00176945	all
KLK13	123.878	-4.13554	0.595772	8.7123e-14	2.57929e-11	all
MYADM	846.226	-1.69656	0.33812	1.99605e-08	2.39537e-06	all
CDC42EP5	224.397	-3.68117	0.462553	4.75008e-17	2.20442e-14	all
TNNT1	24.4106	-3.16245	1.2089	0.000170986	0.00538716	all
A1BG-AS1	22.4967	-1.92499	1.15859	0.00197048	0.0386687	all
SPEF1	15.715	-2.43345	1.1383	0.00124352	0.0272458	all
CDC25B	620.249	2.75079	0.364945	7.87381e-16	2.93916e-13	all
PLCB4	113.79	-1.39017	0.441588	7.95673e-05	0.00286426	all
MACROD2	88.2572	1.22314	0.535044	0.000855288	0.0202568	all
PCSK2	13.2448	0.154382	0.369823	0.000271609	0.00791816	all
BPIFB2	75.4541	-2.31076	0.796182	4.61316e-05	0.00184215	all
BPIFA2	328.157	-4.53617	0.434618	3.89758e-27	6.08412e-24	all
BPIFA1	1050.29	-0.0668878	0.323294	0.000142162	0.00457987	all
BPIFB1	23187.5	-2.50487	0.6771	8.0057e-07	5.9509e-05	all
TGM2	599.592	-1.95605	0.548551	5.31475e-06	0.000302184	all
PPP1R16B	12.3158	-0.267837	0.50506	0.0015242	0.0318783	all
PKIG	131.283	-1.95157	0.623366	3.84071e-05	0.00158531	all
SLPI	33465.7	-1.74805	0.362405	3.94292e-08	4.36799e-06	all
WFDC2	49299.5	-1.57717	0.378541	9.48666e-07	6.96134e-05	all
CTSA	412.706	0.790553	0.29364	0.000713701	0.0173829	all
CD40	225.147	-2.10802	0.819069	6.1647e-05	0.00234148	all
BCAS4	312.804	-0.756961	0.299847	0.00125812	0.02745	all
C20orf85	240.875	-7.77377	0.913182	1.59321e-18	7.81631e-16	all
SYCP2	42.7612	-1.23688	0.601308	0.00179653	0.0360566	all
ADAMTS1	500.398	0.913592	0.340327	0.000532572	0.0137103	all
LINC00113	18.6363	4.36907	1.49393	3.67145e-05	0.00153924	all
CLDN8	29.2235	-1.59659	0.729781	0.00115037	0.0255206	all
LINC00649	82.0749	-1.70585	0.461929	1.10314e-05	0.000574	all
CLIC6	251.394	-0.942981	0.416217	0.00140754	0.0300085	all
LINC01436	27.108	-2.36299	0.993632	0.000993929	0.0228165	all
KCNJ15	172.959	2.37565	1.10456	5.85903e-05	0.00226079	all
ETS2	2221.12	-1.10267	0.528101	0.00109781	0.0245769	all
AP001042.1	24.3583	-2.0546	0.805953	0.000484512	0.0127016	all
AF064858.1	37.1749	-2.80594	1.3287	0.000261979	0.00770281	all
PCP4	125.481	0.0657912	0.322345	0.00107629	0.0241655	all
BACE2	869.256	-0.969026	0.311682	0.000135542	0.00440793	all
MX1	94.9538	-1.37206	0.462416	0.000141215	0.00456649	all
TFF1	22.0757	-0.218086	0.432179	0.00101778	0.0232706	all
RSPH1	177.531	-3.04449	0.404999	2.28285e-15	7.83978e-13	all
PTTG1IP	1910.76	-0.562212	0.222385	0.00211997	0.0408095	all
ITGB2	52.4917	-2.21811	0.663902	2.35627e-05	0.00106473	all
ITGB2-AS1	32.8171	-2.38768	0.866487	0.000146731	0.00470939	all
COL6A1	23.2617	-1.80302	0.989212	0.00237906	0.0444031	all
TPTEP1	66.519	-1.98617	0.510853	4.9324e-06	0.000283478	all
CECR2	28.3977	5.69647	1.01169	2.59892e-10	4.41843e-08	all
BID	837.247	-1.18593	0.261632	4.07441e-07	3.36354e-05	all
SERPIND1	38.0203	3.56422	1.29454	2.04359e-05	0.000953544	all
SUSD2	467.984	5.18177	0.750619	3.55471e-16	1.48873e-13	all
GGT5	78.3189	1.57537	0.940391	0.000969536	0.0224668	all
AP000357.2	155.652	0.0356924	0.315858	0.000498244	0.0129784	all
PIK3IP1	119.338	-1.02726	0.479015	0.00166907	0.0341185	all
TIMP3	327.194	-1.15287	0.2807	3.01795e-06	0.000187758	all
HMOX1	94.7333	1.37934	0.683199	0.00095626	0.0222191	all
MB	108.754	-3.09007	0.723924	1.42334e-07	1.37315e-05	all
RAC2	242.159	-1.6712	0.606948	9.8648e-05	0.00340137	all
CARD10	82.1256	-1.13038	0.629565	0.00256645	0.0470817	all
APOBEC3G	136.228	-1.03676	0.576341	0.00263303	0.0482002	all
SYNGR1	292.155	-1.25192	0.281482	6.03902e-07	4.69213e-05	all
TEF	101.799	1.61353	0.354488	3.10448e-07	2.69228e-05	all
A4GALT	250.14	-2.05576	0.470756	2.72207e-07	2.40931e-05	all
BIK	716.497	-2.00234	0.687988	2.50263e-05	0.00112494	all
ODF3B	159.173	-1.25161	0.326675	8.37716e-06	0.000455203	all
MXRA5	22.4601	-0.162723	0.372327	0.00186456	0.0370505	all
TIMP1	2972.87	-0.976076	0.401354	0.00076506	0.0183732	all
PPP1R3F	97.9893	-1.22152	0.565995	0.00116869	0.0258602	all
MAGED2	555.202	-0.833013	0.253244	9.93643e-05	0.00341921	all
AR	321.92	-0.720299	0.277602	0.0011521	0.0255261	all
LINC00891	76.355	4.47287	1.02883	8.80402e-09	1.11981e-06	all
SLC16A2	60.7029	-1.44839	0.695247	0.00104189	0.0235708	all
PAICSP7	7.6265	0.153482	0.371007	0.000192304	0.00600373	all
SRPX2	313.53	-1.13352	0.568128	0.00135451	0.0290729	all
NRK	14.047	8.51719	3.00978	1.62565e-06	0.000111656	all
PWWP3B	22.7076	2.43085	0.978578	0.000256397	0.00760539	all
LRCH2	36.3077	1.72686	0.840516	0.000989884	0.022784	all
SLC6A14	292.165	-0.990366	0.389484	0.000635974	0.0159421	all
LONRF3	20.1257	4.23408	0.976197	4.84021e-07	3.92034e-05	all
AKAP14	24.0964	-5.80705	1.48513	2.38816e-06	0.00015533	all
GPC3	108.385	-1.30663	0.790662	0.00208403	0.0403436	all
ARHGEF6	19.384	-5.37849	1.58319	6.37753e-06	0.000356705	all
LINC00632	56.7439	3.70958	0.855888	8.46874e-08	8.70759e-06	all
AC236972.3	13.3444	8.47613	2.99522	1.10809e-06	7.94025e-05	all
DUSP9	38.1774	-2.14382	0.981385	0.00062614	0.0157877	all
RENBP	12.7919	3.43587	1.54512	0.000355486	0.00989311	all
MPP1	25.9267	3.26331	0.79854	1.11032e-06	7.94025e-05	all
CLIC2	53.6846	3.81839	0.950726	1.97566e-07	1.80447e-05	all
MT-RNR1	64137.9	-0.675565	0.247521	0.000838608	0.0199167	all
LDLRAD1	38.1293	-8.71696	2.85728	3.15799e-09	4.44474e-07	all
TCTEX1D1	8.83644	-0.232902	0.457854	0.000406158	0.0110701	all
ERICH3	20.5556	-7.72657	2.84217	5.70203e-07	4.51196e-05	all
C1orf194	59.8606	-7.34223	1.39046	5.72674e-10	8.93945e-08	all
RIIAD1	8.80318	-0.235735	0.461896	0.000400988	0.0109465	all
DRC1	21.1488	-7.60962	2.80807	5.1911e-07	4.18481e-05	all
CATIP	7.10337	-0.176153	0.389123	0.00128038	0.0277944	all
DAW1	12.8611	-0.248954	0.473467	0.00254862	0.0468047	all
ACKR3	45.4913	-4.31376	0.9749	5.7724e-07	4.52935e-05	all
WNT7A	27.8068	-5.777	1.27711	7.81005e-08	8.12766e-06	all
ZBBX	17.0424	-7.24804	2.82013	2.79905e-06	0.000176061	all
TTC29	11.3438	-6.20358	2.8169	7.00544e-05	0.0025954	all
CAPSL	68.8766	-9.73588	2.93861	2.80695e-11	5.73787e-09	all
CDC20B	15.1441	-5.59082	1.8718	6.43479e-05	0.00242839	all
ADGB	9.03208	-0.23174	0.455901	0.000438607	0.0117128	all
C7orf57	11.0046	-6.36392	2.88611	7.68659e-05	0.00280914	all
PPP1R42	13.6417	-4.72979	1.64702	0.000143995	0.00463024	all
RIMS2	11.5309	-3.71811	1.62667	0.000584121	0.0148372	all
FOXE1	15.5393	-3.42965	1.31201	0.000702969	0.0171947	all
SLC46A2	8.95992	0.142727	0.363022	0.0010259	0.0233796	all
WDR38	13.9954	-6.7251	2.83552	1.73132e-05	0.000835069	all
CFAP77	8.08165	-0.208447	0.424489	0.000674748	0.0166706	all
RET	14.0841	5.08695	1.47718	2.27764e-05	0.00103738	all
C11orf97	48.6059	-9.03868	2.89944	1.48562e-09	2.14366e-07	all
AC010198.2	34.5874	-3.46722	1.0941	4.23609e-05	0.00171552	all
CCDC65	15.8657	-3.68754	1.22699	0.000136897	0.0044352	all
DNAJC22	25.8835	-0.171776	0.378775	0.00272788	0.0494618	all
LIN7A	10.9022	5.86046	2.13916	0.000186053	0.00581916	all
CFAP73	19.0638	-3.87613	1.3257	0.000100487	0.00345092	all
PLA2G1B	13.5813	0.108636	0.339042	0.00235314	0.044015	all
STOML3	8.79366	-0.22942	0.446869	0.00205547	0.040075	all
FAM216B	17.1547	-7.34354	2.86727	3.25123e-06	0.000200387	all
CCDC78	26.2538	-3.50611	1.0095	2.62501e-05	0.0011647	all
LINC02185	16.7652	-5.24968	1.59288	1.54261e-05	0.00075397	all
FAM92B	43.431	-6.81443	1.41319	7.72998e-09	9.97981e-07	all
ALOX15	205.729	-7.14571	0.818655	1.4373e-19	8.22665e-17	all
TEKT1	22.3339	-7.62608	2.80046	3.73836e-07	3.13129e-05	all
LRRC46	23.4527	-4.39058	1.25042	2.0242e-05	0.000947071	all
NPTX1	23.0511	4.35574	1.14158	4.17119e-06	0.000248693	all
TMEM190	83.2421	-7.46672	1.37327	1.40484e-10	2.48686e-08	all
C22orf15	17.5623	-7.28829	2.82414	2.41997e-06	0.000155845	all
PIH1D3	9.74116	-0.287138	0.558955	0.000196501	0.00611252	all
SYCE1	6.57661	-0.16005	0.374494	0.00216112	0.0414568	all
DMRT3	18.6277	-7.22624	2.80603	2.26373e-06	0.000148361	all
PER3	93.5883	1.28201	0.486003	0.000289915	0.0221185	basal
FBXO2	117.033	-1.55472	0.440977	1.69157e-05	0.00244055	basal
VPS13D	549.142	-1.59481	0.277764	4.42845e-10	2.48198e-07	basal
DHRS3	1043.29	-1.03943	0.337521	7.81578e-05	0.00849937	basal
PADI3	22.8207	-0.113259	0.242183	0.000497131	0.0326315	basal
CAMK2N1	508.275	-1.29341	0.276754	1.45513e-07	4.51152e-05	basal
WNT4	55.4009	-1.72332	0.587163	0.000118347	0.0120598	basal
TINAGL1	603.242	-1.98345	0.503462	1.4608e-06	0.000310544	basal
CSF3R	11.6298	4.37942	2.12034	0.000194197	0.016739	basal
AKR1A1	934.066	-0.667979	0.254348	0.000629589	0.0388744	basal
F3	908.103	-1.52515	0.332298	1.34089e-07	4.24769e-05	basal
KIAA1324	75.9095	-1.5355	0.484623	6.36977e-05	0.00719538	basal
VTCN1	24.2949	-2.03923	0.874353	0.000743644	0.0430015	basal
S100A11	19668.2	-0.747762	0.272171	0.000313576	0.0235538	basal
FDPS	2131.12	-1.21107	0.505261	0.000354624	0.0253313	basal
CRABP2	99.1025	-2.82108	0.531554	5.72633e-09	2.45424e-06	basal
ELF3	2054.05	-0.693124	0.249924	0.00034721	0.0251718	basal
G0S2	129.451	-3.08794	0.471652	3.30811e-12	4.01715e-09	basal
SOX11	10.4939	4.54502	1.26913	2.50666e-05	0.00332063	basal
CYP1B1	435.658	2.53047	0.547234	2.40828e-08	8.77335e-06	basal
LRRTM1	9.47846	3.59496	1.37898	0.000166738	0.0154759	basal
LINC00342	1307.86	-2.18213	0.355843	1.88463e-11	1.96163e-08	basal
ANKRD36C	1431.51	-2.03	0.237645	6.7906e-19	1.64921e-15	basal
AC092683.1	118.584	-1.52945	0.628008	0.000407161	0.0276381	basal
AFF3	12.0861	5.25259	1.74239	9.73702e-05	0.0101348	basal
IL1RL1	17.4907	-0.131097	0.265923	2.31095e-05	0.00314721	basal
DPP10	9.1506	0.0551286	0.201709	0.000624703	0.0387378	basal
TMEM163	16.7803	5.86158	1.17043	6.65021e-08	2.20243e-05	basal
STK39	347.814	-1.42366	0.319509	3.74302e-07	0.000100367	basal
DHRS9	37.9849	-0.268253	0.997555	0.000127503	0.0127258	basal
TFPI	1059.07	-1.94325	0.388338	1.31874e-08	5.08443e-06	basal
FN1	210.169	2.05224	0.332991	3.17508e-11	3.08449e-08	basal
SCG2	35.3248	3.5105	1.936	0.000191142	0.016739	basal
ITM2C	130.756	-1.62416	0.492429	3.06872e-05	0.00392258	basal
ECEL1P2	5.86347	0.0462884	0.198409	0.000774156	0.044065	basal
IQCA1	66.5912	-2.15118	0.689267	5.22139e-05	0.00594423	basal
VILL	73.4429	-1.31301	0.577705	0.000693727	0.041946	basal
SLC6A20	17.4494	2.90153	1.16558	0.000329184	0.0244739	basal
CACNA2D2	13.969	2.8109	1.2664	0.000517258	0.0336495	basal
ABI3BP	21.5773	-3.00861	1.05291	0.000193267	0.016739	basal
H1-10	1510.76	-0.747403	0.290074	0.000503227	0.0328835	basal
CP	601.299	-3.43039	0.399292	1.62129e-19	5.90637e-16	basal
LXN	133.144	-1.15586	0.427981	0.000275356	0.021343	basal
RARRES1	127.225	-3.20601	0.715339	8.99771e-08	2.91366e-05	basal
CLDN11	66.7522	2.99896	1.18748	2.02762e-05	0.002841	basal
TNFSF10	298.801	-1.18091	0.407129	0.000136783	0.0133772	basal
TPRG1	162.712	-0.934828	0.384995	0.000672671	0.0410132	basal
RNF212	37.6822	-1.60881	0.678684	0.000611976	0.0384384	basal
S100P	479.19	-1.78573	0.476739	3.67897e-06	0.000650754	basal
HS3ST1	247.39	-2.34331	0.347415	6.59667e-13	9.61266e-10	basal
PROM1	44.2355	-1.66307	0.777973	0.000728138	0.0428868	basal
FAM114A1	161.185	-1.03555	0.393943	0.000343615	0.0250358	basal
HOPX	212.575	1.77939	0.910908	0.000272192	0.0212106	basal
IGFBP7	1537.71	-1.66315	0.312608	3.64149e-09	1.608e-06	basal
CXCL8	1854.51	-1.26132	0.595691	0.000486833	0.0323715	basal
CXCL6	161.063	-1.99097	0.599031	1.85213e-05	0.00262031	basal
CXCL1	1024.25	-2.23608	0.598219	1.52131e-06	0.000316693	basal
CDKL2	33.9869	2.19106	0.778268	0.000115863	0.0118898	basal
ADH1C	33.4581	-3.92314	1.1252	6.9315e-06	0.00108608	basal
GASK1B	26.9773	2.74137	0.853867	2.95319e-05	0.00380831	basal
MSMO1	725.986	-0.961159	0.339677	0.000198402	0.0168088	basal
SPOCK3	9.94329	-0.102215	0.232647	0.000530038	0.0341758	basal
ANXA10	33.8071	-2.2506	0.772795	0.000141239	0.0135788	basal
HPGD	200.232	-1.87422	0.449642	9.41724e-07	0.000217822	basal
CDH6	38.9193	-3.72675	0.824957	4.40451e-07	0.000114612	basal
HMGCS1	890.675	-0.965018	0.354492	0.000255152	0.0204289	basal
RNF180	58.2315	1.40651	0.638631	0.000624718	0.0387378	basal
SHISAL2B	77.3913	3.31028	1.64792	7.56489e-06	0.00116818	basal
GLRX	183.654	-1.11697	0.404183	0.000230127	0.0186301	basal
EFNA5	149.03	-1.47379	0.409767	1.33482e-05	0.0019848	basal
TSLP	20.137	-0.167232	0.318985	0.00073283	0.0428868	basal
LOX	15.6043	-0.151403	0.29146	0.000660969	0.0406398	basal
SLC12A2	738.277	-1.01468	0.383436	0.00028459	0.0218265	basal
PITX1	150.498	-3.42189	0.658457	1.47416e-09	7.67197e-07	basal
STING1	210.372	-1.20858	0.370469	4.34931e-05	0.00511114	basal
CXXC5	169.248	-1.3673	0.456048	9.05327e-05	0.00955973	basal
DPYSL3	133.154	-2.41443	0.415397	3.15574e-10	1.83942e-07	basal
SCGB3A2	502.093	0.0325655	0.194203	0.000777155	0.044065	basal
SPINK5	569.53	1.31704	0.407369	3.63938e-05	0.00449432	basal
F12	127.318	-1.12082	0.485823	0.000730879	0.0428868	basal
SLC44A4	69.0156	-1.33762	0.494025	0.000268476	0.0210335	basal
GPSM3	53.5997	-2.30157	0.546944	1.25193e-06	0.000272286	basal
PSMB9	158.428	-1.28611	0.382332	3.55728e-05	0.00446869	basal
DLK2	111.707	-2.27483	0.414324	2.01093e-09	9.76774e-07	basal
COL21A1	28.7944	-2.50224	0.840604	0.000102334	0.010576	basal
SOBP	185.17	-1.42598	0.343443	1.59423e-06	0.000323604	basal
MARCKS	979.68	-1.14446	0.499533	0.000521242	0.033758	basal
MAN1A1	145.985	1.70824	0.438545	3.39064e-06	0.00060998	basal
GJA1	159.829	1.48529	0.47596	4.29248e-05	0.00508779	basal
EYA4	24.9678	-2.85716	0.957351	0.00012438	0.0124998	basal
AKAP12	63.5654	-2.31322	0.564905	2.1601e-06	0.000408791	basal
DLL1	62.3435	-2.35778	0.614624	5.52445e-06	0.000936073	basal
SCIN	57.5828	2.52223	0.95985	6.78404e-05	0.00754634	basal
AGR2	6380.98	-1.14997	0.279084	1.23348e-06	0.000272286	basal
GPNMB	62.888	2.31858	0.83653	3.32834e-05	0.00421744	basal
NFE2L3	75.204	-1.64307	0.725652	0.000540359	0.0346877	basal
IGFBP3	430.13	-0.0547994	0.201621	0.000737634	0.0429335	basal
CD36	14.9829	3.31696	1.22319	0.000168415	0.0155048	basal
TFPI2	32.8066	-4.59826	1.13918	8.70513e-07	0.000204599	basal
PPP1R9A	157.571	0.939109	0.35624	0.000349466	0.02521	basal
AKR1B10	58.8984	-0.268973	0.910991	0.000166257	0.0154759	basal
AC093673.1	115.735	-1.00234	0.405089	0.000560284	0.0354819	basal
FDFT1	1393.64	-0.907741	0.352114	0.000374387	0.0264833	basal
DLC1	94.3984	4.25662	0.755989	1.42755e-10	9.45559e-08	basal
SFTPC	9355.77	14.319	6.33648	8.44387e-11	6.47601e-08	basal
STC1	96.4564	-1.68487	0.866652	0.000726065	0.0428868	basal
ADAM28	91.6915	-1.40092	0.6706	0.000739522	0.0429335	basal
CLU	201.714	-1.5076	0.337868	3.78822e-07	0.000100367	basal
RP1	14.9748	3.36602	1.63286	0.000799073	0.0447849	basal
AC090152.1	20.1105	2.76549	0.784765	1.36424e-05	0.00198796	basal
ASPH	1545	-1.30125	0.26318	3.12515e-08	1.11072e-05	basal
FABP5	3925.13	-1.65231	0.387936	5.65573e-07	0.000142095	basal
FBXO32	160.233	-3.84813	0.443304	2.62106e-19	7.63881e-16	basal
MTSS1	136.158	-1.54046	0.561911	0.000171485	0.0155048	basal
IL33	218.727	-0.0373753	0.195646	3.70266e-05	0.00453404	basal
NFIB	570.312	-0.984101	0.349891	0.000195281	0.016739	basal
PSIP1	440.152	-0.989203	0.398755	0.000449955	0.0302154	basal
TPM2	302.051	-4.03296	0.685491	4.398e-11	3.76986e-08	basal
BAAT	18.2851	5.54973	1.3143	1.2237e-06	0.000272286	basal
PHYHD1	80.5677	-1.34205	0.476341	0.00019213	0.016739	basal
ITGB1	1178.67	-0.817034	0.312614	0.000398785	0.0276381	basal
MSMB	20.1448	-4.79729	1.31544	6.84287e-06	0.00108608	basal
DKK1	74.2363	-3.1806	0.638567	1.57115e-08	5.87045e-06	basal
SFTPA2	251.904	0.0238814	0.192392	0.00071143	0.0424875	basal
SFTPA1	234.306	10.2323	2.12006	1.01534e-10	7.04549e-08	basal
SNCG	149.93	-1.51132	0.36489	1.73342e-06	0.000346019	basal
ANKRD1	17.428	2.19976	0.910147	0.000401535	0.0276381	basal
PDLIM1	1746.45	-1.22998	0.286879	7.84095e-07	0.000190431	basal
DUSP5	406.42	-0.96739	0.363128	0.000298827	0.0225622	basal
TACC2	154.183	0.864715	0.368547	0.000811901	0.0453296	basal
HTRA1	45.8408	-1.59701	0.633686	0.000404181	0.0276381	basal
CPXM2	143.173	-2.79688	0.845105	6.87489e-06	0.00108608	basal
BNIP3	852.183	-1.10688	0.408465	0.000198121	0.0168088	basal
IFITM2	476.023	-1.79595	0.456378	1.8736e-06	0.000368948	basal
IFITM1	11.6288	-0.108118	0.237527	0.000490949	0.0323715	basal
IFITM3	1903.12	-0.978753	0.247549	4.11045e-06	0.000704677	basal
SYT8	178.239	-2.71486	0.392241	2.24504e-13	3.63497e-10	basal
ASCL2	69.1596	-1.30675	0.546759	0.000562471	0.0354819	basal
KCNQ1	65.3554	-1.53541	0.544348	0.00017237	0.0155048	basal
CDKN1C	49.2385	-1.628	0.6067	0.000262025	0.0207513	basal
CAVIN3	261.92	-2.75255	0.647551	2.70093e-07	7.56883e-05	basal
EHF	699.846	-1.04068	0.386296	0.000261684	0.0207513	basal
MDK	371.515	-1.00232	0.360145	0.000223938	0.0182303	basal
SCGB1A1	12095.9	-2.62498	0.362653	6.12313e-15	1.11533e-11	basal
MACROD1	71.2992	-1.11519	0.479362	0.000785106	0.0443433	basal
EFEMP2	21.4431	-2.04703	0.900789	0.000688227	0.0417868	basal
CTSF	16.0071	-0.229206	0.528726	0.000251333	0.0202344	basal
FOLR1	253.425	-1.177	0.535707	0.000698142	0.0419604	basal
PRSS23	515.54	-2.29638	0.441174	3.61345e-09	1.608e-06	basal
MMP1	157.342	-2.04673	0.871145	0.000170768	0.0155048	basal
MMP3	15.4424	-0.1415	0.278426	0.000616147	0.0385343	basal
ZBTB16	12.7568	5.52469	1.6635	3.61778e-05	0.00449432	basal
CADM1	166.784	1.00245	0.377485	0.00032075	0.0239691	basal
TAGLN	156.592	-2.4243	0.414042	2.51251e-10	1.52551e-07	basal
FEZ1	108.127	-1.3402	0.570754	0.000562046	0.0354819	basal
BARX2	28.3899	-0.11633	0.246918	9.45301e-05	0.00991002	basal
CCND2	417.627	1.01731	0.254456	3.37925e-06	0.00060998	basal
CLEC7A	67.7383	5.25832	0.554504	1.94654e-22	9.45501e-19	basal
PLEKHA5	253.871	-0.843648	0.3541	0.000752922	0.0431952	basal
LINC02471	11.385	8.48943	3.24148	3.0273e-06	0.000558402	basal
LRRK2-DT	11.6679	0.050615	0.200036	0.000338265	0.0247777	basal
LRRK2	171.744	8.24349	0.842534	1.35937e-26	1.98088e-22	basal
KRT7	5353.46	-0.771164	0.314781	0.000750631	0.0431952	basal
KRT18	6109.47	-1.05796	0.344434	7.02346e-05	0.00775348	basal
IGFBP6	2036.53	-2.07014	0.351573	7.94379e-11	6.43094e-08	basal
TSPAN8	57.2632	-3.52234	0.756274	6.63531e-08	2.20243e-05	basal
SYT1	20.8148	5.61851	1.07315	6.3707e-09	2.65239e-06	basal
BTG1	2893.98	-0.851937	0.328668	0.000389258	0.0274023	basal
RMST	84.8436	1.79287	1.55139	0.000398683	0.0276381	basal
HSPB8	22.61	2.94923	0.90246	2.3987e-05	0.00320678	basal
RGCC	124.976	-1.57747	0.673291	0.000352079	0.0252734	basal
KCTD12	227.472	1.28739	0.336082	5.98485e-06	0.00100243	basal
SLITRK5	35.114	1.58048	0.58366	0.000211394	0.0176025	basal
CLDN10	288.682	-2.57463	0.483046	2.38835e-09	1.12268e-06	basal
COL4A2	43.9555	-2.00455	0.705657	0.000141426	0.0135788	basal
ANG	41.7956	-2.14547	0.686704	6.68508e-05	0.00749346	basal
LGALS3	3660.87	-0.786919	0.275862	0.000218781	0.0181141	basal
PLEK2	99.8332	-2.50865	0.638993	2.5605e-06	0.000478354	basal
TGFB3	22.4768	2.18764	1.06751	0.000768993	0.0439442	basal
ASB2	229.335	-1.84736	0.409107	2.54155e-07	7.26184e-05	basal
PPP4R4	17.734	-0.217345	0.498777	6.09843e-06	0.00100985	basal
AMN	38.6952	-2.06253	0.664002	7.7667e-05	0.00849937	basal
ADSS1	27.5514	-1.7505	0.777521	0.00079403	0.0446741	basal
CRIP2	665.062	-0.829934	0.28445	0.000180885	0.0160723	basal
GCHFR	464.175	-1.49587	0.334044	2.94787e-07	8.10497e-05	basal
LARP6	42.637	-2.19899	0.649825	2.67319e-05	0.00350935	basal
LOXL1	30.8453	-2.29164	0.83859	0.00026756	0.0210335	basal
ALDH1A3	223.329	-1.78723	0.44808	2.10714e-06	0.000408791	basal
SNRPA1	638.153	-0.799524	0.333819	0.000724764	0.0428868	basal
NOXO1	42.7648	-1.89217	0.611566	8.14963e-05	0.00873326	basal
SNHG19	164.697	1.79414	0.401186	2.40837e-07	7.01896e-05	basal
ZG16B	133.472	-2.27463	0.624839	6.64603e-06	0.00107607	basal
BMERB1	48.0595	-1.81075	0.637925	0.000156715	0.0147333	basal
GPRC5B	61.2263	-2.01666	0.514486	4.06579e-06	0.000704677	basal
PYCARD	1086.13	-1.52873	0.337879	1.97694e-07	6.00167e-05	basal
TGFB1I1	34.2845	-1.8477	0.753827	0.000454339	0.0303699	basal
AC007906.2	344.405	-1.35683	0.323487	1.12348e-06	0.000255803	basal
CAPNS2	212.878	-1.23915	0.349161	1.79313e-05	0.00256171	basal
MT1E	1312.54	-1.44155	0.549711	0.000129363	0.0128236	basal
C16orf74	310.51	-1.35669	0.477621	0.000142877	0.0136079	basal
CYBA	2003.51	-0.843539	0.29601	0.000210669	0.0176025	basal
MVD	349.021	-0.927526	0.30637	0.000120663	0.0122105	basal
SLC22A31	44.2128	3.20161	1.34731	4.64442e-05	0.00541428	basal
SERPINF1	741.125	-1.13139	0.451426	0.000332642	0.0246054	basal
VMO1	26.6688	-4.1065	0.994547	1.59892e-06	0.000323604	basal
SOX15	138.158	-2.42429	0.918123	5.21229e-05	0.00594423	basal
RASD1	721.191	1.45007	0.432275	2.18022e-05	0.00299719	basal
AC244153.1	76.4029	-2.39817	0.832999	4.77259e-05	0.00551954	basal
KRTAP3-1	103.739	2.70696	0.458009	9.41064e-11	6.85659e-08	basal
COPZ2	51.6462	-1.69379	0.701186	0.000402697	0.0276381	basal
FOXJ1	23.7366	-2.65169	0.821333	4.29452e-05	0.00508779	basal
UBALD2	202.115	-0.998684	0.350285	0.00020148	0.0169709	basal
CHST9	551.175	-2.36922	0.412221	2.13986e-10	1.35574e-07	basal
SERPINB2	45.9491	-6.00636	1.22543	1.59843e-09	8.03184e-07	basal
PLPP2	732.635	-1.15283	0.268215	8.50683e-07	0.000203216	basal
LRG1	85.6605	-1.48644	0.450306	4.13362e-05	0.00497811	basal
CAPS	705.675	-2.14793	0.463731	6.19227e-08	2.14842e-05	basal
INSR	126.438	-2.00559	0.389684	1.32589e-08	5.08443e-06	basal
KLF2	127.768	-1.09064	0.387697	0.000223519	0.0182303	basal
ISYNA1	234.483	-1.11266	0.452937	0.000407782	0.0276381	basal
FXYD5	228.893	-2.53416	0.666831	1.47046e-06	0.000310544	basal
BLVRB	931.139	-0.796702	0.263207	0.000135784	0.0133692	basal
AXL	43.0697	-1.9194	0.72065	0.00029676	0.0225229	basal
CEACAM6	932.611	1.21312	0.408672	8.85343e-05	0.00941695	basal
RTN2	36.7712	-2.11928	0.750676	0.000177333	0.0158534	basal
IGFL4	24.1037	2.36797	0.754597	3.94033e-05	0.00478487	basal
IGFL2	15.6712	2.63744	1.16134	0.00019099	0.016739	basal
RASIP1	29.036	-3.36154	0.823051	2.14832e-06	0.000408791	basal
FCGRT	173.517	-1.46823	0.406744	1.19157e-05	0.00180871	basal
RRAS	286.482	-0.911409	0.359803	0.000490498	0.0323715	basal
NAPSA	161.633	5.69556	0.995278	1.32003e-11	1.47966e-08	basal
KLK10	135.899	-2.35915	0.726057	2.33852e-05	0.00315527	basal
KLK11	312.42	-2.59842	0.48073	1.2458e-09	6.72363e-07	basal
MYADM	374.046	-1.8961	0.448236	5.79517e-07	0.000143131	basal
CDC42EP5	70.5182	-3.74945	0.706866	6.55435e-09	2.65306e-06	basal
TNNT1	11.9679	-0.116506	0.246516	0.000360186	0.0256031	basal
CDC25B	180.793	2.1682	0.330333	2.40752e-12	3.18931e-09	basal
PLCB4	38.9457	-1.65521	0.633124	0.000338373	0.0247777	basal
BPIFA2	17.1554	-0.153801	0.301251	2.11972e-05	0.00294176	basal
BPIFA1	32.0785	-4.92815	1.38714	7.61575e-06	0.00116818	basal
BPIFB1	459.55	-3.03027	0.844284	5.55236e-07	0.000141945	basal
MYL9	184.387	-2.09507	0.550017	3.7066e-06	0.000650754	basal
TGM2	54.2312	-2.67783	0.914777	2.93629e-05	0.00380831	basal
SLPI	2032.27	-1.87664	0.430237	2.29539e-07	6.8262e-05	basal
WFDC2	5960.88	-2.1718	0.220097	2.71516e-24	1.97827e-20	basal
CD40	103.337	-1.95747	0.898741	0.000222367	0.0182303	basal
LINC00649	34.6647	-1.80004	0.792234	0.000699723	0.0419604	basal
ETS2	1154.62	-1.18341	0.575366	0.000669963	0.0410132	basal
FAM3B	45.3612	-2.76772	0.779023	1.36205e-05	0.00198796	basal
BID	329.174	-0.897665	0.349451	0.000444017	0.0299547	basal
SUSD2	80.1717	5.83807	0.783363	3.98983e-16	8.30569e-13	basal
GGT5	19.2351	0.051206	0.199846	0.000896943	0.0498865	basal
TIMP3	159.842	-2.28808	0.66312	6.17529e-06	0.00101108	basal
MB	13.1586	-0.123159	0.255018	8.15072e-05	0.00873326	basal
RAC2	132.399	-1.39296	0.63933	0.000546149	0.0349056	basal
A4GALT	100.313	-1.8032	0.737644	0.000279876	0.0215786	basal
BIK	258.592	-1.69139	0.702787	0.000171119	0.0155048	basal
MAGED2	232.152	-0.849398	0.320421	0.00040016	0.0276381	basal
WNT7A	15.5023	-0.17277	0.340225	1.30296e-05	0.00195739	basal
PCDHAC1	15.2496	5.13241	1.83546	0.00014164	0.0135788	basal
AC010198.2	21.584	-3.16311	1.13895	0.000150861	0.014275	basal
ALOX15	75.8638	-6.41895	1.11881	3.85602e-11	3.51187e-08	basal
HES4	929.037	-0.877417	0.22583	7.0445e-06	0.000811753	secretory
ISG15	143.166	-0.812252	0.329575	0.000876579	0.0345603	secretory
MMEL1	17.9629	-2.22278	1.07518	0.00105778	0.0393405	secretory
PER3	58.2686	2.11244	0.489423	4.24524e-07	7.52175e-05	secretory
FBXO2	68.9712	-1.15896	0.582141	0.0013688	0.0474753	secretory
VPS13D	787.364	-1.41341	0.39062	7.37003e-06	0.000833721	secretory
EFHD2	283.293	-0.865091	0.406958	0.00139775	0.0483285	secretory
NBL1	69.914	-1.22763	0.534366	0.000729849	0.0307541	secretory
ALPL	23.9736	3.92085	0.756106	1.13979e-08	2.94065e-06	secretory
PTAFR	52.9807	-2.02434	0.824449	0.000163224	0.0103021	secretory
MARCKSL1	918.659	-0.623465	0.235195	0.000757336	0.0314718	secretory
CITED4	103.386	-1.29771	0.54059	0.000417738	0.0203183	secretory
EDN2	59.6917	-3.75222	0.592521	1.94943e-11	1.02387e-08	secretory
TMEM125	294.687	-1.08587	0.294213	1.11803e-05	0.00120013	secretory
PRDX1	2940.45	-0.599903	0.236474	0.00109907	0.0404072	secretory
AKR1A1	638.764	-0.64713	0.22796	0.000432498	0.0207853	secretory
TSPAN1	1266.09	-1.06159	0.454705	0.000459268	0.0216474	secretory
TACSTD2	2962.96	-0.69386	0.278714	0.000874306	0.0345603	secretory
ROR1	20.2741	2.00069	0.796797	0.000342974	0.0175741	secretory
AK4	140.347	-1.48198	0.650292	0.000311835	0.0162044	secretory
LMO4	449.183	-0.754708	0.312303	0.000938631	0.0362297	secretory
F3	1455.83	-0.837477	0.255067	6.52917e-05	0.00489473	secretory
SNX7	190.263	-0.778776	0.330038	0.00111856	0.0409192	secretory
VAV3	81.6637	-1.02752	0.451101	0.000992485	0.0378121	secretory
RHOC	817.974	-0.754256	0.219522	4.8816e-05	0.00388048	secretory
VTCN1	68.0683	-1.5114	0.499949	9.12362e-05	0.00638914	secretory
PHGDH	278.543	-1.16683	0.290946	3.17004e-06	0.000419987	secretory
NOTCH2	169.194	-0.866125	0.38272	0.00113099	0.0412714	secretory
S100A11	11333.9	-0.619779	0.217937	0.000420017	0.0203183	secretory
S100A9	1435.95	-1.9378	0.335259	1.36804e-10	5.43742e-08	secretory
S100A4	3554.4	-1.04277	0.433256	0.00041042	0.0201188	secretory
S100A13	484.402	-0.779377	0.236903	7.84246e-05	0.00573787	secretory
EFNA1	235.667	-0.851541	0.359319	0.000875348	0.0345603	secretory
MUC1	1965.73	-0.799417	0.263396	0.000155171	0.00987854	secretory
FDPS	1167.29	-1.05656	0.263684	3.15946e-06	0.000419987	secretory
CRABP2	215.724	-3.29115	0.348765	2.55477e-22	9.39262e-19	secretory
TAGLN2	1671.42	-0.555665	0.223928	0.00146695	0.0492532	secretory
NOS1AP	35.8849	-1.40245	0.645208	0.00105935	0.0393405	secretory
UAP1	233.158	-0.799748	0.351494	0.00129782	0.0458792	secretory
FMO6P	40.0951	-1.83921	0.565805	5.33893e-05	0.00413985	secretory
GLUL	924.353	-0.682176	0.278193	0.000903465	0.0351342	secretory
RGS1	4.28427	0.0854235	0.261293	0.000525467	0.0243004	secretory
CTSE	10.2718	4.94876	1.33509	5.40788e-06	0.000662736	secretory
PFKFB2	60.3843	1.06213	0.508117	0.00129693	0.0458792	secretory
LAMB3	435.126	-0.809092	0.345599	0.00097694	0.0374137	secretory
G0S2	65.7422	-2.64669	0.58149	1.94816e-07	3.87157e-05	secretory
ERO1B	27.0331	-1.67404	0.717673	0.000754761	0.0314718	secretory
SOX11	14.7912	3.30263	1.07578	2.85794e-05	0.00254549	secretory
PDIA6	1099.64	-0.868176	0.257394	4.53072e-05	0.00368114	secretory
CYP1B1	880.194	2.61373	0.343886	2.76414e-16	5.80706e-13	secretory
BCL11A	87.3527	-1.07605	0.467511	0.00085722	0.0343495	secretory
LRRTM1	6.50729	3.81922	1.40794	0.00030428	0.0159953	secretory
AC008268.1	29.5269	8.07736	1.52847	6.0258e-11	2.61482e-08	secretory
IL1RL1	74.2994	-3.48131	0.757449	3.87471e-08	9.04469e-06	secretory
FHL2	428.07	-0.615949	0.242119	0.00105813	0.0393405	secretory
C1QL2	5.85494	0.108638	0.276458	8.9279e-05	0.0063122	secretory
INHBB	110.134	1.23386	0.455885	0.000227985	0.0133045	secretory
TMEM163	11.7111	5.2037	1.53693	9.69916e-06	0.00106559	secretory
STK39	263.837	-0.868718	0.329099	0.000439258	0.0209731	secretory
NOSTRIN	11.2363	2.68265	1.28959	0.000550623	0.0249153	secretory
DHRS9	199.978	-0.119692	0.283932	0.000171295	0.010629	secretory
SP5	13.7651	2.5245	0.899627	0.000148489	0.00961973	secretory
TFPI	770.092	-1.44655	0.300167	5.75644e-08	1.2635e-05	secretory
FN1	149.884	3.93948	0.577612	1.23371e-14	1.8143e-11	secretory
IGFBP2	1802.23	-1.17583	0.520727	0.000397178	0.0196663	secretory
ACSL3	604.747	-0.590425	0.242396	0.0014947	0.0499571	secretory
B3GNT7	131.928	-0.947674	0.365641	0.000497383	0.0231472	secretory
IQCA1	29.1636	-2.17127	0.864124	0.000311698	0.0162044	secretory
RAMP1	47.9626	-5.15384	1.16969	7.75863e-07	0.000126776	secretory
PPP1R7	286.893	-0.688393	0.269969	0.000872622	0.0345603	secretory
CHL1	125.086	-0.986739	0.385935	0.00051387	0.023839	secretory
LRRN1	39.9082	-1.86337	0.576889	5.6631e-05	0.00433758	secretory
RARB	76.1116	-1.07935	0.441439	0.00064742	0.0281685	secretory
VILL	102.309	-0.984769	0.418695	0.000862794	0.0343855	secretory
SLC6A20	27.924	1.47494	0.744036	0.00119812	0.0430602	secretory
GPX1	1756.03	-0.660912	0.201323	0.000102522	0.0070125	secretory
CACNA2D2	14.9819	4.46969	1.02179	3.57857e-07	6.42783e-05	secretory
TEX264	319.495	-0.695743	0.26173	0.000644044	0.0281575	secretory
PDHB	294.905	-0.662902	0.275315	0.00131564	0.0462867	secretory
FAM3D	721.533	-1.75683	0.275985	7.39953e-12	4.3527e-09	secretory
PROS1	11.0067	4.24536	1.1187	6.27268e-06	0.000740515	secretory
TMEM45A	1416.13	-1.22444	0.325955	6.29432e-06	0.000740515	secretory
ALCAM	927.278	-0.647875	0.220398	0.00032192	0.0166695	secretory
BBX	370.803	-0.851113	0.31346	0.000363452	0.0182656	secretory
ZBTB20	79.8811	-1.01374	0.42703	0.000853309	0.0342862	secretory
B4GALT4	144.106	-1.17057	0.516304	0.000596608	0.0264269	secretory
GOLGB1	912.577	-0.786748	0.264244	0.000192153	0.0117129	secretory
SLC15A2	136.124	-0.995417	0.408927	0.000645252	0.0281575	secretory
ILDR1	58.1214	-1.14462	0.505584	0.000946983	0.0363612	secretory
H1-10	879.164	-1.05811	0.217679	7.97464e-08	1.67536e-05	secretory
PLSCR1	266.688	-0.90894	0.268115	4.62596e-05	0.00371745	secretory
CP	2165.46	-2.33878	0.401721	4.39914e-11	2.08689e-08	secretory
SLC66A1L	10.0906	2.78011	1.60003	0.000603878	0.0265887	secretory
LXN	170.736	-1.00684	0.518753	0.0014587	0.0490883	secretory
RARRES1	1262.89	-2.28072	0.41534	3.29445e-10	1.18166e-07	secretory
TNFSF10	652.546	-1.50191	0.284751	4.67007e-09	1.29581e-06	secretory
SOX2	453.803	-0.80202	0.291104	0.000366174	0.0183162	secretory
LAMP3	52.6938	3.05403	0.675424	4.93087e-08	1.11559e-05	secretory
P3H2	12.8275	2.17316	1.06153	0.000823368	0.0336346	secretory
MUC4	210.54	-1.73828	0.54221	2.10612e-05	0.00199823	secretory
FGFR3	98.1183	-1.78951	0.541126	2.36653e-05	0.00218882	secretory
MFSD10	526.561	-0.602599	0.240932	0.00128696	0.045715	secretory
S100P	3351.12	-1.57374	0.406667	1.82259e-06	0.000265377	secretory
HS3ST1	356.55	-2.22706	0.373481	4.08761e-11	2.00374e-08	secretory
AC006230.1	109.418	-1.48464	0.613331	0.000255455	0.014275	secretory
STIM2	190.99	-0.770214	0.347215	0.00144274	0.0489475	secretory
KDR	200.265	-1.81571	0.464928	1.9452e-06	0.000280453	secretory
TMEM165	855.358	-0.662589	0.242541	0.000537932	0.0246443	secretory
HOPX	396.609	1.9718	0.421003	4.02132e-08	9.24025e-06	secretory
AC108215.1	48.4359	2.32332	0.485762	7.2843e-08	1.55251e-05	secretory
IGFBP7	218.959	-1.05394	0.326343	6.47861e-05	0.00488587	secretory
SLC4A4	655.536	-1.65425	0.285478	2.67344e-10	1.00809e-07	secretory
CXCL8	2482.63	-1.21897	0.218844	1.43073e-09	4.47668e-07	secretory
CXCL6	276.614	-2.41306	0.527783	3.31045e-08	8.04236e-06	secretory
PF4V1	22.1168	-2.58092	0.940464	0.000229779	0.0133562	secretory
CXCL1	1713.96	-1.93347	0.267404	1.50162e-14	2.00753e-11	secretory
CDKL2	24.1549	2.83409	0.809668	9.70959e-06	0.00106559	secretory
LINC01088	17.5223	3.04551	0.839061	7.64063e-06	0.000857734	secretory
PLAC8	277.926	-2.16963	0.343204	1.01945e-11	5.76619e-09	secretory
BMPR1B	200.573	-1.07376	0.381961	0.000209236	0.0124576	secretory
SLC39A8	94.2839	2.57096	0.658666	6.03502e-07	0.000103199	secretory
HHIP-AS1	19.3722	3.65225	1.36722	1.28864e-05	0.00134402	secretory
HHIP	10.1703	8.21226	2.93267	2.23416e-06	0.00031291	secretory
GASK1B	18.2588	2.04458	0.741513	0.000204034	0.012247	secretory
SMIM31	119.306	-1.2598	0.421972	0.000116608	0.00775942	secretory
MSMO1	655.566	-0.721234	0.29252	0.000901561	0.0351342	secretory
IRF2	221.455	-0.913306	0.385255	0.000759764	0.0314735	secretory
LPCAT1	350.662	1.79748	0.585616	1.72281e-05	0.00168905	secretory
BASP1	126.904	-1.51715	0.647313	0.000277394	0.0151502	secretory
RAI14	304.411	-0.731346	0.282671	0.000717208	0.0305718	secretory
RPL37	7097.99	0.550475	0.194727	0.000589714	0.0262004	secretory
SELENOP	309.224	1.28955	0.300058	8.3097e-07	0.000134288	secretory
HMGCS1	587.735	-0.687853	0.225718	0.000211414	0.0125365	secretory
ITGA2	330.421	-1.10182	0.284175	5.67426e-06	0.000689633	secretory
GPX8	142.853	-0.850404	0.339941	0.000749984	0.0314718	secretory
CCNO	130.673	-1.9356	0.357296	3.0847e-09	8.72377e-07	secretory
SHISAL2B	40.5022	2.86914	1.52583	2.92514e-05	0.00257587	secretory
GLRX	270.271	-0.966461	0.272883	2.46529e-05	0.00226591	secretory
EFNA5	169.601	-0.888878	0.313322	0.000280216	0.0151502	secretory
NREP	34.9351	1.18752	0.581317	0.00145571	0.0490883	secretory
TNFAIP8	111.84	-0.807983	0.358013	0.00145622	0.0490883	secretory
LOX	24.9156	-2.37809	1.03414	0.0004188	0.0203183	secretory
SLC12A2	914	-0.699394	0.263611	0.000601174	0.0265492	secretory
IRF1	331.457	-1.02819	0.301238	3.41496e-05	0.00295414	secretory
PITX1	109.249	-0.115223	0.279952	0.000438745	0.0209731	secretory
STING1	115.473	-1.02705	0.385136	0.000382483	0.0190671	secretory
CXXC5	270.396	-1.07193	0.295237	1.46296e-05	0.00148736	secretory
DPYSL3	132.703	-2.53943	0.624162	5.62269e-07	9.72791e-05	secretory
SPINK1	43.9496	4.40084	0.681474	1.94487e-12	1.43006e-09	secretory
SCGB3A2	1688.46	1.4983	0.516712	5.03047e-05	0.00395605	secretory
SPINK5	402.955	1.99422	0.236098	1.59192e-18	3.90179e-15	secretory
SLC26A2	48.1118	-1.47531	0.609569	0.000531204	0.0244121	secretory
TNIP1	209.629	-0.944149	0.286166	6.10161e-05	0.00464924	secretory
CLINT1	927.803	-0.968158	0.277056	2.56004e-05	0.00233838	secretory
GABRP	35.195	-4.06727	1.07666	7.06545e-06	0.000811753	secretory
F12	47.6169	-1.32377	0.61726	0.00106867	0.0395867	secretory
MRPS18B	208.898	-0.845089	0.290089	0.000235283	0.0135159	secretory
HLA-C	723.291	-0.668694	0.22819	0.000305636	0.0159953	secretory
HLA-B	502.566	-0.793761	0.270852	0.000239638	0.0136066	secretory
SLC44A4	272.075	-0.790433	0.326714	0.000884756	0.0346966	secretory
HLA-DRA	166.926	1.4615	0.558964	0.00014638	0.00953562	secretory
PSMB8	416.965	-1.14438	0.263641	8.49258e-07	0.000135752	secretory
PSMB9	159.164	-1.8237	0.330696	1.89691e-09	5.69304e-07	secretory
HLA-DPB1	58.0231	3.8656	0.587435	9.23343e-13	7.54371e-10	secretory
HSD17B8	85.1262	-0.928712	0.396958	0.00101945	0.0383429	secretory
B3GALT4	43.7618	-1.33883	0.690054	0.00143175	0.0489196	secretory
PGC	64.588	0.0325261	0.241669	8.50933e-05	0.00613423	secretory
GSTA1	489.185	-1.44386	0.402622	1.08805e-05	0.00117653	secretory
RIMS1	56.5603	-2.12655	0.670458	3.73597e-05	0.00315754	secretory
SOBP	87.7004	-1.52813	0.427457	1.46652e-05	0.00148736	secretory
MARCKS	787.515	-1.72085	0.275243	1.44532e-11	7.87217e-09	secretory
MAN1A1	100.102	1.36995	0.355029	5.28938e-06	0.000653661	secretory
GJA1	41.7656	2.67431	0.588878	1.20575e-07	2.49744e-05	secretory
EYA4	21.5813	-3.05282	1.00074	0.00013171	0.0086858	secretory
SAMD5	13.8505	4.26229	1.11884	3.84381e-06	0.00050024	secretory
AKAP12	117.322	-1.68827	0.810121	0.000293263	0.0156258	secretory
SYNE1	62.3467	3.28889	0.500502	2.11964e-12	1.48435e-09	secretory
RGS17	59.3892	-1.17587	0.514374	0.000888142	0.0347367	secretory
ACAT2	423.603	-0.950952	0.275767	3.37822e-05	0.00293965	secretory
SLC22A3	8.06829	5.80867	1.89504	4.72646e-05	0.00377757	secretory
PSMB1	1276.24	-0.596769	0.214402	0.000570425	0.0256534	secretory
AGR2	11441.3	-1.16378	0.197492	2.33908e-10	9.05224e-08	secretory
GPNMB	22.9806	3.52719	0.955181	2.3639e-06	0.000327958	secretory
TAX1BP1	881.198	-0.710206	0.21401	8.06026e-05	0.00586803	secretory
PRR15	163.239	-1.44262	0.361536	2.6483e-06	0.000357302	secretory
AQP1	14.494	3.61996	1.128	1.89395e-05	0.00182042	secretory
IGFBP3	1535.64	-0.0969875	0.267156	0.000212734	0.0125641	secretory
AC004870.2	30.472	-1.84101	0.943176	0.000846443	0.0342238	secretory
CD36	14.9364	4.64341	1.11069	1.01154e-06	0.000156586	secretory
SRI	1970.99	-0.799636	0.230685	3.47787e-05	0.00299097	secretory
TFPI2	70.5751	-4.42235	0.634321	3.1245e-13	2.70288e-10	secretory
PRKAR2B	66.0813	-3.32427	0.535979	3.82707e-11	1.94072e-08	secretory
MET	496.92	-0.948627	0.273496	3.04196e-05	0.0026628	secretory
PODXL	32.9982	-2.55356	0.790317	4.56539e-05	0.00368893	secretory
RARRES2	46.2608	1.38507	0.59081	0.000495118	0.0231149	secretory
INSIG1	490.022	-0.726019	0.317375	0.00135156	0.0471631	secretory
FDFT1	1013.84	-1.07002	0.236042	3.36141e-07	6.1791e-05	secretory
DLC1	81.1418	0.0470052	0.244834	0.000883457	0.0346966	secretory
LGI3	5.20269	0.0820538	0.259275	0.0004564	0.0215814	secretory
SFTPC	16317.4	15.9661	1.98257	4.52627e-24	2.21878e-20	secretory
STC1	90.9849	-1.67294	0.692018	0.000256263	0.014275	secretory
ADAM28	155.694	-1.21494	0.452342	0.000233067	0.0134941	secretory
EIF4EBP1	533.9	-0.739027	0.307179	0.00100164	0.0378379	secretory
PLAT	381.798	-1.2651	0.514675	0.000273382	0.0150542	secretory
RP1	19.8365	3.81058	0.978484	2.09837e-06	0.000298898	secretory
LYN	472.436	-1.1317	0.260249	7.65701e-07	0.000126521	secretory
TOX	5.83954	0.108548	0.275439	0.00109062	0.0401973	secretory
ASPH	1215.29	-0.796266	0.210574	1.25462e-05	0.00131789	secretory
FABP5	2044.84	-1.1245	0.266548	1.1815e-06	0.000180991	secretory
CA2	9.91395	3.47803	1.51803	0.000362893	0.0182656	secretory
FAM83A	172.989	-2.28471	0.4459	5.77425e-09	1.54393e-06	secretory
FBXO32	73.6527	-2.87408	0.594191	3.33594e-08	8.04236e-06	secretory
MTSS1	67.1141	-1.49092	0.470635	6.55692e-05	0.00489473	secretory
CYC1	505.65	-0.676247	0.261225	0.000757583	0.0314718	secretory
IL33	73.6957	-4.50506	0.603886	1.22957e-14	1.8143e-11	secretory
NFIB	573.257	-0.669704	0.231493	0.000363104	0.0182656	secretory
PLIN2	72.0953	1.04374	0.490636	0.00116731	0.0421779	secretory
TPM2	82.3619	-4.187	0.646844	5.782e-12	3.69696e-09	secretory
GLIPR2	136.954	-1.34067	0.345533	5.25759e-06	0.000653661	secretory
ALDH1A1	905.219	-0.859874	0.276448	0.000116079	0.00775937	secretory
ANXA1	4031.71	-0.816248	0.255927	9.05082e-05	0.00636848	secretory
WNK2	96.4197	-1.29936	0.386565	3.89584e-05	0.00325524	secretory
CTSV	69.9338	-1.94476	0.696156	8.92596e-05	0.0063122	secretory
NANS	718.716	-0.814769	0.222302	1.91374e-05	0.0018275	secretory
NR4A3	180.907	0.796831	0.349087	0.001331	0.046604	secretory
PTGR1	427.003	-0.809704	0.286816	0.000280124	0.0151502	secretory
HSPA5	1173.58	-0.825261	0.284972	0.000223853	0.0131155	secretory
PHYHD1	59.2966	-1.30616	0.502919	0.000391833	0.0194672	secretory
ASS1	258.861	-1.44207	0.521554	0.000103662	0.00705763	secretory
TMEM141	525.869	-0.673221	0.237079	0.000400204	0.0197497	secretory
ATP5F1C	1261.86	-0.609632	0.211251	0.000404855	0.0199124	secretory
FZD8	43.3652	-1.77591	0.697566	0.000285141	0.015304	secretory
MSMB	537.765	-4.54379	0.327148	6.42772e-45	9.4526e-41	secretory
DKK1	97.6882	-1.48703	0.511635	0.000105732	0.00716543	secretory
TSPAN15	137.947	-0.827183	0.333809	0.00082238	0.0336346	secretory
VSIR	63.0755	-1.13081	0.484529	0.000830352	0.0338259	secretory
DDIT4	1620.5	-1.03789	0.487458	0.000710129	0.0304465	secretory
PLAU	212.168	-1.12839	0.447387	0.00035147	0.0179469	secretory
SFTPA2	474.727	3.1074	1.57848	0.000146542	0.00953562	secretory
SFTPA1	642.844	0.0236401	0.240048	5.02199e-06	0.000631226	secretory
SFTPD	19.1324	4.61941	1.14815	9.88488e-07	0.000154646	secretory
ANXA11	962.452	-0.630856	0.236634	0.00071681	0.0305718	secretory
ANKRD1	38.1611	2.35042	0.752193	2.23746e-05	0.0020958	secretory
PLCE1	69.6086	-1.70331	0.449543	7.34988e-06	0.000833721	secretory
PDLIM1	734.689	-1.0749	0.235128	2.84568e-07	5.36521e-05	secretory
GSTO1	407.326	-0.615835	0.246406	0.00115453	0.0419222	secretory
DUSP5	569.245	-1.12622	0.244777	2.58778e-07	5.00735e-05	secretory
PDCD4	257.906	-1.00317	0.28696	2.7894e-05	0.00250128	secretory
PLEKHS1	534.738	-1.26392	0.373212	2.2246e-05	0.0020958	secretory
CPXM2	27.5376	-2.33198	1.23427	0.000808978	0.0332314	secretory
FUOM	56.2133	-1.60932	0.520885	8.63148e-05	0.00619193	secretory
IFITM2	374.928	-1.41343	0.30716	1.80135e-07	3.67925e-05	secretory
IFITM3	1348.77	-0.915127	0.260405	2.63967e-05	0.00239624	secretory
MUC5AC	85.4856	-2.9902	0.505383	1.36165e-10	5.43742e-08	secretory
SYT8	70.3656	-2.27309	0.626549	1.0206e-05	0.00111177	secretory
H19	171.652	-1.702	0.525104	3.60097e-05	0.00306103	secretory
CDKN1C	51.529	-1.51749	0.49976	0.000107875	0.00727713	secretory
CAVIN3	93.2458	-2.1227	0.526991	1.70687e-06	0.000251012	secretory
LDHA	2706.8	-0.872861	0.405704	0.00107175	0.0396009	secretory
EHF	845.161	-1.20069	0.266438	3.05899e-07	5.69437e-05	secretory
MDK	1130.76	-1.14152	0.325591	1.46426e-05	0.00148736	secretory
SCGB1A1	282904	-2.33318	0.461596	1.89359e-09	5.69304e-07	secretory
TMEM179B	506.613	-0.600838	0.247172	0.00140425	0.0483628	secretory
TM7SF2	312.86	-0.686505	0.272306	0.000941673	0.036252	secretory
GSTP1	17393.6	-0.528981	0.197485	0.0010015	0.0378379	secretory
UNC93B1	142.943	-1.32408	0.476732	0.000164644	0.0103473	secretory
FOLR1	923.607	-0.888924	0.310987	0.000216954	0.0127621	secretory
SYTL2	141.612	-1.23421	0.51645	0.000421827	0.020339	secretory
PRSS23	908.054	-2.07608	0.297064	7.30292e-14	8.26129e-11	secretory
CTSC	1282.68	-1.24769	0.272865	2.06235e-07	4.04386e-05	secretory
CASP1	57.7937	-1.2017	0.554091	0.00113724	0.0413968	secretory
ZBTB16	9.08063	5.14778	1.80456	0.000151551	0.00977501	secretory
CADM1	88.8364	1.57577	0.554775	8.79198e-05	0.00627645	secretory
MPZL2	497.291	-0.761228	0.30629	0.000764112	0.0315647	secretory
VSIG2	79.9151	-1.05975	0.421163	0.000574874	0.0257747	secretory
VSIG10L2	19.3845	-2.08855	0.96856	0.00104763	0.0392605	secretory
BARX2	18.7299	-3.17718	1.11992	0.000235227	0.0135159	secretory
CCND2	209.911	1.45281	0.412564	1.16909e-05	0.00124584	secretory
TPI1	4199.72	-0.720528	0.32498	0.00148561	0.0497663	secretory
CLEC7A	98.8603	3.94276	0.445651	1.02284e-20	3.00839e-17	secretory
ETV6	301.937	-1.09795	0.288884	7.76848e-06	0.000865479	secretory
CMAS	327.587	-0.909867	0.306451	0.000179055	0.0110175	secretory
BCAT1	23.6889	3.07346	0.712962	5.34679e-07	9.36071e-05	secretory
ITPR2	63.2425	1.64333	0.393347	1.44966e-06	0.000217537	secretory
SINHCAF	218.663	-0.752907	0.293958	0.000727843	0.0307541	secretory
CPNE8	56.1445	-1.51919	0.541852	0.000183505	0.0112443	secretory
LINC02471	8.87232	7.84314	2.94762	4.30351e-06	0.000550325	secretory
LRRK2-DT	9.29699	4.73689	1.36914	1.56267e-05	0.00156927	secretory
LRRK2	164.456	6.63263	0.520996	1.73123e-38	1.27298e-34	secretory
KRT18	3382.73	-0.693194	0.265928	0.000674365	0.0291683	secretory
IGFBP6	158.771	-1.5606	0.368141	8.80527e-07	0.000139237	secretory
WIF1	6.38744	7.09993	3.02173	5.38435e-05	0.00414567	secretory
CPM	27.9128	2.55991	0.903818	6.91695e-05	0.0051374	secretory
PTPRR	14.1837	-0.223132	0.429088	0.000547546	0.0249153	secretory
SYT1	8.35306	5.80843	1.68522	1.89328e-05	0.00182042	secretory
ACSS3	7.46151	0.12149	0.286126	0.000283479	0.0152705	secretory
RASSF9	300.095	-1.96849	0.281793	1.42041e-13	1.49204e-10	secretory
NTS	45.7626	-2.00487	0.630094	5.29888e-05	0.00413985	secretory
HSPB8	19.4185	2.54308	0.894814	9.18064e-05	0.0063986	secretory
SLITRK6	168.268	-1.11246	0.308577	1.69092e-05	0.00167474	secretory
CLDN10	476.491	-1.66157	0.340236	3.56274e-08	8.45059e-06	secretory
DNAJC3	482.584	-0.696806	0.259069	0.000562156	0.0253591	secretory
ING1	130.712	-0.97548	0.370551	0.000419481	0.0203183	secretory
PSME2	729.119	-0.722423	0.246571	0.000269783	0.0149166	secretory
NOVA1	11.1185	2.51459	2.07156	0.00085265	0.0342862	secretory
SNX6	660.634	-0.602691	0.245874	0.00131144	0.0462495	secretory
PAX9	84.837	-1.69843	0.45014	5.96855e-06	0.000719455	secretory
LGALS3	5438.04	-1.1488	0.324121	1.38356e-05	0.00143287	secretory
FBXO34	397.611	-0.853636	0.297847	0.00025381	0.0142463	secretory
SIX1	262.577	-0.98487	0.292664	4.35422e-05	0.0035574	secretory
SYNE2	625.366	-0.820955	0.311582	0.000449531	0.0213942	secretory
PLEK2	24.194	-1.80578	0.808684	0.000862767	0.0343855	secretory
NPC2	3347.18	1.03605	0.402782	0.000304907	0.0159953	secretory
TGFB3	18.4138	1.64031	0.776112	0.00100345	0.0378379	secretory
FAM181A	49.4045	-2.92495	0.60456	6.75301e-08	1.46044e-05	secretory
ASB2	89.6283	-2.5209	0.439274	5.32026e-10	1.8108e-07	secretory
IFI27	119.014	-1.56707	0.601007	0.000170882	0.010629	secretory
PPP4R4	9.03961	-0.166077	0.331711	0.00117617	0.0423941	secretory
AMN	43.1369	-1.66765	0.575347	0.000154586	0.00987854	secretory
TNFAIP2	189.288	-3.10413	0.512424	7.02242e-12	4.30299e-09	secretory
ADSS1	35.2411	-2.44295	1.14789	0.000201074	0.0121687	secretory
GCHFR	975.926	-1.61138	0.232955	2.09337e-13	2.05234e-10	secretory
RHOV	900.686	-0.953683	0.307502	9.27833e-05	0.00643619	secretory
PDIA3	912.153	-0.564538	0.228316	0.001427	0.0489171	secretory
SHC4	20.1439	-0.263341	0.535043	0.000905472	0.0351342	secretory
CA12	176.299	-1.34946	0.309543	6.94853e-07	0.000117454	secretory
UACA	54.3401	-1.75161	0.829367	0.000484996	0.0227145	secretory
LARP6	38.9367	-3.5104	0.745882	1.85904e-07	3.74508e-05	secretory
BCL2A1	17.7028	-3.42553	1.05015	7.39159e-05	0.00543504	secretory
ZFAND6	350.647	-0.634797	0.262223	0.00135659	0.0471631	secretory
NMB	128.526	-1.12944	0.596087	0.00120051	0.0430602	secretory
ISG20	165.617	-1.282	0.361692	1.69684e-05	0.00167474	secretory
MESP1	228.447	-1.35821	0.34529	3.55966e-06	0.000467396	secretory
IDH2	241.181	-0.764886	0.331953	0.00124852	0.0445647	secretory
CIB1	1864.46	-0.999629	0.391445	0.000340263	0.0174962	secretory
ALDH1A3	487.942	-1.32418	0.230457	5.41786e-10	1.8108e-07	secretory
SNRPA1	397.528	-0.877344	0.272209	7.15318e-05	0.00528616	secretory
SPSB3	108.883	-0.966629	0.365533	0.000452572	0.0214694	secretory
HS3ST6	24.7825	-2.27687	0.803065	0.000205972	0.0123131	secretory
NOXO1	57.4516	-1.41113	0.525806	0.000274346	0.0150542	secretory
SNHG19	94.8544	1.43435	0.425341	2.76962e-05	0.00249878	secretory
PRSS22	185.218	-1.18804	0.74535	0.0011642	0.0421694	secretory
IL32	116.912	-1.4345	0.354348	2.61919e-06	0.000356646	secretory
CARHSP1	374.371	-0.975387	0.270348	1.87498e-05	0.00182042	secretory
TMC5	698.092	-0.766618	0.276143	0.000363922	0.0182656	secretory
CHP2	36.6627	-7.92038	2.71742	9.06521e-09	2.38059e-06	secretory
PYCARD	516.793	-1.22147	0.303442	2.57348e-06	0.000353698	secretory
CAPNS2	69.7042	-1.08618	0.484935	0.00110444	0.0405034	secretory
MT3	26.6474	-3.27126	0.904647	1.23763e-05	0.0013094	secretory
MT1E	418.449	-1.01841	0.325457	8.10131e-05	0.00586886	secretory
HERPUD1	616.929	-0.92733	0.232018	4.38294e-06	0.000555651	secretory
CPNE2	75.5737	-1.12286	0.475516	0.000729175	0.0307541	secretory
CHST6	15.8038	-3.66772	1.37451	0.000469599	0.0220637	secretory
MAF	46.7016	1.32244	0.610291	0.000757251	0.0314718	secretory
C16orf74	67.0512	-1.80929	0.644197	0.000112267	0.00753882	secretory
CYBA	2158.22	-0.822729	0.2598	9.97746e-05	0.00688867	secretory
SLC22A31	76.0923	3.15986	0.686226	1.61914e-08	4.10537e-06	secretory
SERPINF1	543.14	-0.975498	0.331313	0.000146221	0.00953562	secretory
VMO1	465.348	-0.0639832	0.251242	4.22147e-06	0.000544569	secretory
CLDN7	1486.05	-0.68507	0.300286	0.00144251	0.0489475	secretory
ALOX15B	14.1954	4.42716	0.970374	3.58413e-07	6.42783e-05	secretory
PER1	70.8842	1.36644	0.414078	4.20518e-05	0.00345482	secretory
NTN1	62.7588	-1.08967	0.504593	0.0013296	0.046604	secretory
RASD1	448.092	1.24188	0.371952	2.87333e-05	0.00254549	secretory
ALDH3A1	130.43	1.17023	0.384104	0.000100356	0.00689641	secretory
CPD	413.574	-0.851378	0.362587	0.0008471	0.0342238	secretory
KRTAP3-1	29.1938	3.19152	0.727124	2.70662e-07	5.16929e-05	secretory
ATP6V0A1	117.519	0.760119	0.334398	0.00142399	0.0489171	secretory
YPEL2	77.2434	-1.34903	0.53374	0.000355862	0.0181083	secretory
MRC2	7.99377	3.84588	1.92588	0.000724827	0.0307541	secretory
WIPI1	188.224	-0.921284	0.319681	0.000237919	0.0136066	secretory
RAB37	19.6968	-2.15915	0.88725	0.000678693	0.0292694	secretory
NT5C	280.771	-0.734356	0.32159	0.00139997	0.0483285	secretory
H3-3B	5517.75	-0.517359	0.190175	0.000921737	0.0356712	secretory
UBALD2	131.618	-1.13768	0.336158	3.97031e-05	0.00329872	secretory
SEC14L1	288.57	-1.02721	0.290827	2.31601e-05	0.00215565	secretory
ANKRD29	21.5604	2.55878	1.12178	0.000161477	0.0102357	secretory
CHST9	537.015	-1.67742	0.293817	3.68105e-10	1.28889e-07	secretory
TCF4	175.12	-0.900602	0.361488	0.000652692	0.0283141	secretory
SERPINB4	193.807	-0.0314288	0.241272	0.00100122	0.0378379	secretory
SERPINB3	1172.02	-0.0161921	0.238931	0.000269809	0.0149166	secretory
MBP	318.903	-0.786661	0.274451	0.000278569	0.0151502	secretory
NDUFS7	517.487	-0.640454	0.232185	0.000549655	0.0249153	secretory
TJP3	93.292	-0.897408	0.39705	0.001263	0.0449727	secretory
LRG1	92.2595	-1.40976	0.426359	3.87199e-05	0.0032538	secretory
CAPS	355.14	-1.38265	0.252249	2.3654e-09	6.8207e-07	secretory
C3	822.239	-1.52682	0.379813	1.30806e-06	0.000198313	secretory
INSR	302.646	-1.89118	0.29014	3.37333e-12	2.25492e-09	secretory
TMEM205	772.98	-0.918279	0.25072	1.56863e-05	0.00156927	secretory
NR2F6	445.422	-0.802948	0.241191	6.45117e-05	0.00488587	secretory
B3GNT3	50.8491	-1.67055	0.500982	4.0401e-05	0.00333785	secretory
HPN	5.40094	0.0874299	0.262383	0.000291358	0.0155808	secretory
FXYD5	116.911	-1.44417	0.746585	0.000630332	0.0276706	secretory
FCGBP	164.438	-2.72077	0.464577	6.44211e-11	2.70679e-08	secretory
CYP2A13	23.0631	-2.73912	0.926814	0.000129624	0.0085867	secretory
CYP2F1	104.167	-1.3297	0.703508	0.000846173	0.0342238	secretory
TGFB1	32.4036	-1.51167	0.649896	0.000787646	0.0324457	secretory
FCGRT	164.826	-0.828777	0.32456	0.000683833	0.0294048	secretory
NAPSA	165.781	6.32146	1.33879	1.34347e-09	4.29502e-07	secretory
KLK10	501.707	-1.35506	0.362819	6.22e-06	0.000740515	secretory
KLK13	93.0149	-4.30454	0.608072	6.77775e-14	8.26129e-11	secretory
MYADM	282.297	-1.17533	0.306134	6.42716e-06	0.000750142	secretory
CDC42EP5	112.712	-3.33562	0.562219	6.04543e-11	2.61482e-08	secretory
CDC25B	147.304	2.6035	0.347209	2.07626e-15	3.81668e-12	secretory
BPIFB2	65.0109	-2.29325	0.764931	3.53207e-05	0.00301992	secretory
BPIFA2	262.095	-0.239444	0.502201	2.24534e-08	5.59661e-06	secretory
BPIFA1	803.903	-0.0466643	0.24506	0.000154629	0.00987854	secretory
BPIFB1	19988.3	-2.36405	0.4121	5.54202e-11	2.5469e-08	secretory
TGM2	416.302	-2.48659	0.368088	2.3472e-13	2.15737e-10	secretory
SLPI	24931.2	-2.02773	0.390016	2.04046e-09	6.00139e-07	secretory
WFDC2	33485	-1.69685	0.364597	5.74801e-08	1.2635e-05	secretory
ADAMTS1	74.3716	1.18921	0.491478	0.000527849	0.024334	secretory
CLIC6	165.663	-1.06465	0.323626	5.34864e-05	0.00413985	secretory
ETS2	512.696	-0.798335	0.370095	0.00144453	0.0489475	secretory
PCP4	35.4452	5.03688	0.984961	5.25971e-09	1.43239e-06	secretory
TFF1	18.9277	-3.68986	1.30919	0.000169126	0.0105837	secretory
PTTG1IP	835.932	-0.664722	0.222817	0.000238952	0.0136066	secretory
ITGB2	37.243	-1.76562	0.636827	0.000201988	0.0121739	secretory
TPTEP1	28.1975	-1.84967	0.867462	0.000983906	0.0375827	secretory
BID	314.561	-0.961349	0.332863	0.000192746	0.0117129	secretory
MRPL40	398.136	-0.722566	0.252989	0.000332269	0.0171451	secretory
SUSD2	73.0055	3.2261	0.580839	3.08408e-10	1.13386e-07	secretory
XBP1	1232.53	-0.740871	0.253981	0.000248326	0.0139919	secretory
MB	73.643	-2.48638	0.600501	7.10778e-07	0.000118781	secretory
APOL1	89.5782	-1.59648	0.600034	0.000174564	0.0107863	secretory
H1-0	952.363	-0.63053	0.26207	0.00135387	0.0471631	secretory
A4GALT	96.3929	-1.6557	0.408039	2.11379e-06	0.000298898	secretory
BIK	285.279	-1.72869	0.631915	4.9437e-05	0.00390871	secretory
TMSB4X	10704.8	-0.557236	0.196997	0.000548949	0.0249153	secretory
MAGED2	190.614	-0.816096	0.313218	0.00058156	0.0259164	secretory
SRPX2	106.394	-0.949355	0.452891	0.00143372	0.0489196	secretory
SLC6A14	178.49	-2.33343	0.351156	1.18982e-12	9.20917e-10	secretory
ARHGEF6	13.0641	-4.27519	1.55698	0.00024326	0.0137592	secretory
MT-RNR1	21034.2	-0.714586	0.297699	0.00104919	0.0392605	secretory
MT-ND6	843.436	-0.601585	0.239313	0.00122251	0.0437427	secretory
ACKR3	21.3793	-5.52123	1.50428	1.63116e-06	0.000242301	secretory
LINC02185	12.6821	-4.1939	1.5583	0.000297544	0.0157399	secretory
ALOX15	79.9315	-6.09974	1.08517	8.27372e-10	2.70385e-07	secretory
CYSLTR1	10.4443	-0.165672	0.330935	0.000580826	0.0259164	secretory
DMRT3	9.26918	-0.171139	0.339391	0.000294593	0.01564	secretory

## Sheet: DEGs CHIR vs ctrl (mock)
ensembl_id	baseMean	log2FoldChange	lfcSE	stat	pvalue	padj	symbol
ENSG00000000003	603.935	0.00358494	0.457575	0.00785635	0.993732	0.999891	TSPAN6
ENSG00000000005	0						TNMD
ENSG00000000419	373.623	0.0928919	0.52078	0.178289	0.858496	0.999891	DPM1
ENSG00000000457	141.365	0.377001	0.345963	1.09258	0.274579	0.999891	SCYL3
ENSG00000000460	43.0535	0.100416	0.439134	0.228795	0.819028	0.999891	C1orf112
ENSG00000000938	0.108572	0.0816735	0.26957	0.295631	0.767512		FGR
ENSG00000000971	709.076	0.165958	0.54956	0.316104	0.751924	0.999891	CFH
ENSG00000001036	1460.44	0.42309	0.308014	1.37464	0.169242	0.999891	FUCA2
ENSG00000001084	41.3971	-0.044272	0.596657	-0.068056	0.945741	0.999891	GCLC
ENSG00000001167	268.493	0.0688709	0.491623	0.140275	0.888443	0.999891	NFYA
ENSG00000001460	53.2976	-0.226228	0.419777	-0.541388	0.58824	0.999891	STPG1
ENSG00000001461	648.983	-0.472153	0.359747	-1.31433	0.188735	0.999891	NIPAL3
ENSG00000001497	257.946	-0.438238	0.290661	-1.50726	0.131745	0.999891	LAS1L
ENSG00000001561	297.227	0.141595	0.464312	0.304276	0.760918	0.999891	ENPP4
ENSG00000001617	272.092	-0.030039	0.560337	-0.0529214	0.957795	0.999891	SEMA3F
ENSG00000001626	144.993	0.0412445	0.595137	0.0656713	0.94764	0.999891	CFTR
ENSG00000001629	378.174	0.049937	0.476637	0.104938	0.916425	0.999891	ANKIB1
ENSG00000001630	85.6436	0.00732863	0.558001	0.0127301	0.989843	0.999891	CYP51A1
ENSG00000001631	79.1344	0.19421	0.348635	0.557252	0.577355	0.999891	KRIT1
ENSG00000002016	60.1814	-0.0449529	0.572484	-0.0789688	0.937057	0.999891	RAD52
ENSG00000002079	0.217144	0.159492	0.26957	0.48773	0.625741
ENSG00000002330	709.574	0.160308	0.539877	0.299546	0.764524	0.999891	BAD
ENSG00000002549	500.847	0.251087	0.431004	0.58184	0.560675	0.999891	LAP3
ENSG00000002586	0						CD99
ENSG00000002586	0						CD99
ENSG00000002587	28.3924	1.15446	0.574949	1.94694	0.0515414		HS3ST1
ENSG00000002726	0.631195	0.00777801	0.295468	0.0281173	0.977569		AOC1
ENSG00000002745	0						WNT16
ENSG00000002746	0						HECW1
ENSG00000002822	6.81586	-0.267961	0.596614	-0.427763	0.668824		MAD1L1
ENSG00000002834	2058.97	-0.10042	0.280953	-0.357492	0.720724	0.999891	LASP1
ENSG00000002919	182.164	0.21563	0.374574	0.575297	0.565091	0.999891	SNX11
ENSG00000002933	0.221892	0	0.26957	0.0142895	0.988599		TMEM176A
ENSG00000003056	622.416	0.178742	0.546184	0.329102	0.742079	0.999891	M6PR
ENSG00000003096	5.34964	-0.070402	0.471315	-0.104925	0.916436		KLHL13
ENSG00000003137	1.35383	0.0256665	0.283876	0.0546543	0.956414		CYP26B1
ENSG00000003147	490.182	-0.26544	0.292961	-0.905563	0.365167	0.999891	ICA1
ENSG00000003249	302.375	0.0513032	0.273553	0.187537	0.85124	0.999891	DBNDD1
ENSG00000003393	375.554	0.198231	0.452895	0.437496	0.661752	0.999891	ALS2
ENSG00000003400	247.507	0.473356	0.393116	1.19898	0.230535	0.999891	CASP10
ENSG00000003402	2143.93	-0.605559	0.336849	-1.79324	0.0729342	0.999891	CFLAR
ENSG00000003436	1555.43	-0.62055	0.395959	-1.55441	0.120086	0.999891	TFPI
ENSG00000003509	122.519	0.134474	0.344352	0.390585	0.696104	0.999891	NDUFAF7
ENSG00000003756	1115.46	-0.0217447	0.390478	-0.0557418	0.955548	0.999891	RBM5
ENSG00000003987	0.266096	0	0.26957	0.0142889	0.988599		MTMR7
ENSG00000003989	135.989	0.573872	0.565397	0.976542	0.328796	0.999891	SLC7A2
ENSG00000004059	740.372	-0.0789196	0.501996	-0.157814	0.874603	0.999891	ARF5
ENSG00000004139	120.255	0.119546	0.53431	0.220713	0.825316	0.999891	SARM1
ENSG00000004142	835.887	-0.019989	0.257939	-0.0774092	0.938298	0.999891	POLDIP2
ENSG00000004399	2773.48	-0.161621	0.501785	-0.322249	0.747264	0.999891	PLXND1
ENSG00000004455	1245.79	-0.00633335	0.244619	-0.0259006	0.979337	0.999891	AK2
ENSG00000004468	158.798	-0.488763	0.483492	-0.987583	0.323357	0.999891	CD38
ENSG00000004478	528.975	-0.108089	0.386293	-0.278776	0.780417	0.999891	FKBP4
ENSG00000004487	574.255	-0.120389	0.276282	-0.435509	0.663193	0.999891	KDM1A
ENSG00000004534	833.327	-0.0495761	0.372405	-0.133243	0.894001	0.999891	RBM6
ENSG00000004660	39.1027	0.301727	0.478072	0.626412	0.531044	0.999891	CAMKK1
ENSG00000004700	172.644	-0.266527	0.411216	-0.645447	0.518638	0.999891	RECQL
ENSG00000004766	185.716	-0.116084	0.380068	-0.305057	0.760322	0.999891	VPS50
ENSG00000004776	1.64757	0.119641	0.296809	0.261176	0.793957		HSPB6
ENSG00000004777	79.4435	-0.0245827	0.564728	-0.0439165	0.964971	0.999891	ARHGAP33
ENSG00000004779	410.379	0.0887587	0.558321	0.159201	0.87351	0.999891	NDUFAB1
ENSG00000004799	59.7133	-0.912859	0.547419	-1.57885	0.114371	0.999891	PDK4
ENSG00000004809	0.131197	0.0816735	0.26957	0.323882	0.746027		SLC22A16
ENSG00000004838	15.1905	-0.164785	0.5787	-0.297664	0.765959		ZMYND10
ENSG00000004846	0						ABCB5
ENSG00000004848	0.720769	0.0695846	0.27661	0.248302	0.8039		ARX
ENSG00000004864	265.134	0.560521	0.318757	1.7579	0.0787643	0.999891	SLC25A13
ENSG00000004866	683.722	-0.404845	0.352525	-1.14739	0.251219	0.999891	ST7
ENSG00000004866	683.722	-0.404845	0.352525	-1.14739	0.251219	0.999891	ST7-OT3
ENSG00000004897	387.766	0.0951361	0.290505	0.327359	0.743396	0.999891	CDC27
ENSG00000004939	0						SLC4A1
ENSG00000004948	0.15515	0	0.26957	0.014291	0.988598		CALCR
ENSG00000004961	178.809	0.237622	0.391647	0.606003	0.544513	0.999891	HCCS
ENSG00000004975	484.037	0.196501	0.419473	0.468402	0.639497	0.999891	DVL2
ENSG00000005001	85.3167	0.710962	0.48541	1.46158	0.143857	0.999891	PRSS22
ENSG00000005007	1235.14	-0.267252	0.359853	-0.741621	0.458317	0.999891	UPF1
ENSG00000005020	290.468	0.253848	0.349071	0.726209	0.467711	0.999891	SKAP2
ENSG00000005022	2703.36	0.449396	0.285398	1.57509	0.115235	0.999891	SLC25A5
ENSG00000005059	120.389	-0.110886	0.491452	-0.223538	0.823117	0.999891	MCUB
ENSG00000005073	0.327472	-0.0739626	0.26957	-0.187926	0.850934		HOXA11
ENSG00000005075	336.664	-0.0776154	0.572176	-0.138604	0.889763	0.999891	POLR2J
ENSG00000005100	177.496	-0.120746	0.341683	-0.352862	0.724192	0.999891	DHX33
ENSG00000005102	0.108572	0.0816735	0.26957	0.295631	0.767512		MEOX1
ENSG00000005108	76.9234	-0.00673162	0.54793	-0.00864655	0.993101	0.999891	THSD7A
ENSG00000005156	185.012	-0.0269464	0.37807	-0.0710653	0.943346	0.999891	LIG3
ENSG00000005175	252.879	0.155865	0.298514	0.522237	0.601505	0.999891	RPAP3
ENSG00000005187	230.198	0.383627	0.368834	1.03669	0.299881	0.999891	ACSM3
ENSG00000005189	20.7134	-0.467433	0.529098	-0.890611	0.373138		REXO5
ENSG00000005194	450.941	-0.280976	0.350834	-0.800443	0.423454	0.999891	CIAPIN1
ENSG00000005206	486.087	-0.0743159	0.272433	-0.272913	0.78492	0.999891	SPPL2B
ENSG00000005238	254.896	0.0242556	0.382181	0.0634523	0.949406	0.999891	FAM214B
ENSG00000005243	65.6378	-0.231159	0.593155	-0.404879	0.685567	0.999891	COPZ2
ENSG00000005249	12.3732	0.133758	0.453079	0.187479	0.851285		PRKAR2B
ENSG00000005302	212.804	-0.038217	0.301275	-0.126576	0.899276	0.999891	MSL3
ENSG00000005339	589.454	-0.0494909	0.453678	-0.10922	0.913028	0.999891	CREBBP
ENSG00000005379	22.9627	-0.239316	0.594546	-0.557467	0.577208		TSPOAP1
ENSG00000005381	0						MPO
ENSG00000005421	17.2552	-1.3651	0.552989	-2.51591	0.0118724		PON1
ENSG00000005436	125.188	-0.0611014	0.368008	-0.165854	0.868272	0.999891	GCFC2
ENSG00000005448	126.909	0.138757	0.50664	0.279783	0.779644	0.999891	WDR54
ENSG00000005469	128.082	0.371711	0.348505	1.06841	0.285335	0.999891	CROT
ENSG00000005471	6.11524	0.286126	0.587701	0.59829	0.549647		ABCB4
ENSG00000005483	630.62	0.0258947	0.344584	0.0751683	0.940081	0.999891	KMT2E
ENSG00000005486	1118.41	-0.0911107	0.390427	-0.233383	0.815464	0.999891	RHBDD2
ENSG00000005513	3.91706	-0.0444825	0.53296	-0.0698228	0.944335		SOX8
ENSG00000005700	151.715	-0.0181985	0.596527	-0.0301377	0.975957	0.999891	IBTK
ENSG00000005801	177.838	0.0462487	0.323348	0.142964	0.886319	0.999891	ZNF195
ENSG00000005810	482.775	-0.093371	0.450606	-0.206627	0.836301	0.999891	MYCBP2
ENSG00000005812	491.426	-0.172029	0.329104	-0.522007	0.601665	0.999891	FBXL3
ENSG00000005844	9.66377	-0.197418	0.5919	-0.315489	0.752391		ITGAL
ENSG00000005882	296.484	-0.448294	0.330614	-1.35474	0.175499	0.999891	PDK2
ENSG00000005884	2860.52	-0.490196	0.540802	-0.900851	0.367668	0.999891	ITGA3
ENSG00000005889	204.792	-0.106995	0.447366	-0.23828	0.811664	0.999891	ZFX
ENSG00000005893	1841	0.382817	0.293017	1.3068	0.191281	0.999891	LAMP2
ENSG00000005961	1.45518	-0.470285	0.434427	-1.3565	0.174941		ITGA2B
ENSG00000005981	38.7599	-1.78062	0.518192	-3.38211	0.000719308	0.337678	ASB4
ENSG00000006007	3266.14	0.299153	0.242083	1.23605	0.21644	0.999891	GDE1
ENSG00000006015	201.295	0.282111	0.568401	0.50671	0.612358	0.999891	REX1BD
ENSG00000006016	15.1341	-0.438756	0.590105	-1.16912	0.242355		CRLF1
ENSG00000006025	173.438	0.224766	0.386319	0.583509	0.55955	0.999891	OSBPL7
ENSG00000006042	359.37	0.197885	0.317903	0.623059	0.533246	0.999891	TMEM98
ENSG00000006047	0.357635	0.0816735	0.26957	0.212524	0.831698		YBX2
ENSG00000006059	0						KRT33A
ENSG00000006062	46.6077	-0.376482	0.500108	-0.74759	0.454707	0.999891	MAP3K14
ENSG00000006071	5.68341	0.0183207	0.55727	0.0353065	0.971835		ABCC8
ENSG00000006116	0						CACNG3
ENSG00000006118	160.559	-0.0303184	0.595564	-0.0480033	0.961714	0.999891	TMEM132A
ENSG00000006125	1763.52	0.0812449	0.365129	0.222332	0.824055	0.999891	AP2B1
ENSG00000006128	0.149515	0	0.26957	0.0142911	0.988598		TAC1
ENSG00000006194	307.551	0.220393	0.268056	0.822195	0.410966	0.999891	ZNF263
ENSG00000006210	1302.46	0.227238	0.451682	0.500547	0.61669	0.999891	CX3CL1
ENSG00000006282	625.492	-0.0787445	0.30449	-0.258849	0.795752	0.999891	SPATA20
ENSG00000006283	6.1454	-0.330519	0.527127	-0.838538	0.401728		CACNA1G
ENSG00000006327	727.007	0.254933	0.450971	0.566277	0.571206	0.999891	TNFRSF12A
ENSG00000006377	0						DLX6
ENSG00000006432	466.332	0.0516221	0.489788	0.105624	0.915881	0.999891	MAP3K9
ENSG00000006451	392.301	0.131003	0.409492	0.3194	0.749423	0.999891	RALA
ENSG00000006453	1026.28	0.00773828	0.327963	0.023581	0.981187	0.999891	BAIAP2L1
ENSG00000006459	144.95	-0.236835	0.566858	-0.390128	0.696442	0.999891	KDM7A
ENSG00000006468	972.729	-0.130842	0.331453	-0.395173	0.692716	0.999891	ETV1
ENSG00000006530	56.5243	-0.0580655	0.570181	-0.0993505	0.92086	0.999891	AGK
ENSG00000006534	692.52	-0.753799	0.501663	-1.49648	0.134528	0.999891	ALDH3B1
ENSG00000006555	86.1497	-0.365714	0.444971	-0.820504	0.411929	0.999891	TTC22
ENSG00000006576	184.092	0.338415	0.485128	0.693231	0.488165	0.999891	PHTF2
ENSG00000006606	0						CCL26
ENSG00000006607	222.383	-0.0282	0.376363	-0.0747595	0.940406	0.999891	FARP2
ENSG00000006611	0						USH1C
ENSG00000006625	312.066	0.228796	0.550699	0.432663	0.66526	0.999891	GGCT
ENSG00000006634	44.8236	0.371972	0.452162	0.822752	0.410649	0.999891	DBF4
ENSG00000006638	2.67345	0.0365023	0.422371	0.0681585	0.945659		TBXA2R
ENSG00000006652	266.451	-0.0293795	0.277833	-0.105753	0.915779	0.999891	IFRD1
ENSG00000006659	0						LGALS14
ENSG00000006695	131.176	-0.171039	0.439777	-0.388625	0.697553	0.999891	COX10
ENSG00000006704	116.391	-0.258084	0.359799	-0.716837	0.473475	0.999891	GTF2IRD1
ENSG00000006712	670.543	-0.173482	0.279079	-0.621595	0.534208	0.999891	PAF1
ENSG00000006715	649.253	0.506871	0.401989	1.26168	0.207064	0.999891	VPS41
ENSG00000006740	961.377	-0.00305585	0.561304	-0.00551893	0.995597	0.999891	ARHGAP44
ENSG00000006744	419.98	-0.123721	0.371118	-0.332694	0.739365	0.999891	ELAC2
ENSG00000006747	459.208	0.058845	0.434793	0.135507	0.892211	0.999891	SCIN
ENSG00000006756	761.722	-0.00570327	0.331812	-0.0172327	0.986251	0.999891	ARSD
ENSG00000006757	132.693	-0.0590018	0.395177	-0.149392	0.881245	0.999891	PNPLA4
ENSG00000006788	0						MYH13
ENSG00000006831	43.5633	0.0357441	0.564476	0.0596817	0.952409	0.999891	ADIPOR2
ENSG00000006837	7.01694	-0.379072	0.591927	-0.656675	0.51139		CDKL3
ENSG00000007001	0						UPP2
ENSG00000007038	0.10945	-0.0739626	0.26957	-0.271422	0.786067		PRSS21
ENSG00000007047	290.634	-0.0440951	0.387065	-0.113496	0.909637	0.999891	MARK4
ENSG00000007062	75.4686	0.115671	0.583862	0.170222	0.864836	0.999891	PROM1
ENSG00000007080	535.064	0.0187637	0.485907	0.038613	0.969199	0.999891	CCDC124
ENSG00000007129	8.73145	0.694487	0.595046	1.21663	0.223746		CEACAM21
ENSG00000007168	1373.96	-0.199356	0.304568	-0.654502	0.512788	0.999891	PAFAH1B1
ENSG00000007171	0.131197	0.0816735	0.26957	0.323882	0.746027		NOS2
ENSG00000007174	0.234175	-0.0739626	0.26957	-0.282433	0.777611		DNAH9
ENSG00000007202	1723.04	-0.0781501	0.471179	-0.165382	0.868643	0.999891	KIAA0100
ENSG00000007216	0						SLC13A2
ENSG00000007237	0.218022	0.00385546	0.26957	0.00967423	0.992281		GAS7
ENSG00000007255	124.245	0.202162	0.418973	0.483198	0.628955	0.999891	TRAPPC6A
ENSG00000007264	0						MATK
ENSG00000007306	0.375954	0.00385546	0.26957	-0.0011457	0.999086		CEACAM7
ENSG00000007312	0.116308	0	0.26957	0.0142916	0.988597		CD79B
ENSG00000007314	0						SCN4A
ENSG00000007341	136.953	-0.0497621	0.324777	-0.15342	0.878067	0.999891	ST7L
ENSG00000007350	0						TKTL1
ENSG00000007372	0.218022	0.00385546	0.26957	0.00967423	0.992281		PAX6
ENSG00000007376	275.483	-0.0411871	0.405565	-0.101733	0.918969	0.999891	RPUSD1
ENSG00000007384	539.771	-0.208233	0.294377	-0.707542	0.47923	0.999891	RHBDF1
ENSG00000007392	558.565	-0.106744	0.389967	-0.274203	0.783929	0.999891	LUC7L
ENSG00000007402	1488.4	-0.386761	0.505526	-0.755131	0.45017	0.999891	CACNA2D2
ENSG00000007516	68.5802	-0.435404	0.489369	-0.904476	0.365743	0.999891	BAIAP3
ENSG00000007520	589.706	0.11499	0.509632	0.226574	0.820755	0.999891	TSR3
ENSG00000007541	443.184	0.01729	0.380663	0.04543	0.963765	0.999891	PIGQ
ENSG00000007545	171.654	-0.256163	0.336176	-0.762287	0.445889	0.999891	CRAMP1
ENSG00000007866	279.566	-0.402803	0.464845	-0.861755	0.388822	0.999891	TEAD3
ENSG00000007908	1019.7	0.00193498	0.315408	0.00342785	0.997265	0.999891	SELE
ENSG00000007923	449.124	-0.103916	0.296917	-0.349846	0.726454	0.999891	DNAJC11
ENSG00000007933	0.228813	-0.0739626	0.26957	-0.282433	0.777611		FMO3
ENSG00000007944	1213.81	-0.466682	0.443949	-1.05148	0.293038	0.999891	MYLIP
ENSG00000007952	0.439036	0.148722	0.270145	0.487725	0.625745		NOX1
ENSG00000007968	0.766116	0.00867913	0.357773	0.0213701	0.98295		E2F2
ENSG00000008018	833.241	0.0675681	0.51524	0.131189	0.895626	0.999891	PSMB1
ENSG00000008056	0.265824	0	0.26957	0.0142889	0.988599		SYN1
ENSG00000008083	198.401	-0.192927	0.403142	-0.478758	0.632111	0.999891	JARID2
ENSG00000008086	592.12	-0.248716	0.531294	-0.458558	0.646551	0.999891	CDKL5
ENSG00000008118	0						CAMK1G
ENSG00000008128	36.2899	-0.00952183	0.449859	-0.0205804	0.98358		CDK11A
ENSG00000008130	633.524	0.0383902	0.382835	0.100253	0.920144	0.999891	NADK
ENSG00000008196	0						TFAP2B
ENSG00000008197	0.131197	0.0816735	0.26957	0.323882	0.746027		TFAP2D
ENSG00000008226	9.64695	-0.682132	0.593901	-1.14761	0.251129		DLEC1
ENSG00000008256	251.836	-0.0413732	0.429656	-0.0955252	0.923898	0.999891	CYTH3
ENSG00000008277	28.4403	-0.237531	0.592641	-0.382378	0.702181		ADAM22
ENSG00000008282	1162.35	0.191315	0.283106	0.675867	0.499125	0.999891	SYPL1
ENSG00000008283	759.514	-0.0911389	0.271127	-0.336016	0.736859	0.999891	CYB561
ENSG00000008294	1993.54	-0.126977	0.456406	-0.277823	0.781148	0.999891	SPAG9
ENSG00000008300	42.7335	-0.973739	0.56619	-1.73658	0.0824617	0.999891	CELSR3
ENSG00000008311	441.652	0.104824	0.485529	0.215441	0.829424	0.999891	AASS
ENSG00000008323	56.9271	-0.478545	0.447516	-1.06663	0.286139	0.999891	PLEKHG6
ENSG00000008324	133.612	0.275909	0.549376	0.50953	0.610381	0.999891	SS18L2
ENSG00000008382	292.014	0.25931	0.483389	0.540797	0.588647	0.999891	MPND
ENSG00000008394	5160.93	0.556741	0.335287	1.65888	0.0971406	0.999891	MGST1
ENSG00000008405	230.5	-0.294954	0.379422	-0.774286	0.438762	0.999891	CRY1
ENSG00000008438	0						PGLYRP1
ENSG00000008441	1295.65	0.0499224	0.505089	0.10005	0.920304	0.999891	NFIX
ENSG00000008513	896.407	0.51044	0.504517	1.02868	0.303631	0.999891	ST3GAL1
ENSG00000008516	1.63839	-0.171019	0.506794	-0.321117	0.748122		MMP25
ENSG00000008517	284.903	-0.079648	0.592071	-0.137082	0.890966	0.999891	IL32
ENSG00000008710	479.058	-0.0700265	0.502267	-0.138967	0.889476	0.999891	PKD1
ENSG00000008735	67.9257	-0.305441	0.555806	-0.574388	0.565705	0.999891	MAPK8IP2
ENSG00000008838	593.586	-0.294201	0.329975	-0.890985	0.372937	0.999891	MED24
ENSG00000008853	1398.12	0.0614623	0.502997	0.120332	0.90422	0.999891	RHOBTB2
ENSG00000008869	298.192	0.0607491	0.566788	0.106333	0.915318	0.999891	HEATR5B
ENSG00000008952	2686.36	0.182428	0.447914	0.407808	0.683415	0.999891	SEC62
ENSG00000008988	6355.01	0.558772	0.367187	1.52554	0.127126	0.999891	RPS20
ENSG00000009307	4145.16	0.0362241	0.37915	0.0954986	0.923919	0.999891	CSDE1
ENSG00000009335	790.69	-0.0919446	0.42803	-0.214674	0.830022	0.999891	UBE3C
ENSG00000009413	472.474	-0.24828	0.526004	-0.470519	0.637984	0.999891	REV3L
ENSG00000009694	0						TENM1
ENSG00000009709	0.15515	0	0.26957	0.014291	0.988598		PAX7
ENSG00000009724	0						MASP2
ENSG00000009765	34.0284	0.318228	0.580372	0.529341	0.596569		IYD
ENSG00000009780	113.453	0.0593216	0.428677	0.138769	0.889632	0.999891	FAM76A
ENSG00000009790	0.221892	0	0.26957	0.0142895	0.988599		TRAF3IP3
ENSG00000009830	199.232	-0.0907762	0.339156	-0.267258	0.789271	0.999891	POMT2
ENSG00000009844	426.582	0.233595	0.306918	0.761623	0.446285	0.999891	VTA1
ENSG00000009950	144.299	0.171764	0.53288	0.321406	0.747903	0.999891	MLXIPL
ENSG00000009954	709.596	-0.0156094	0.461899	-0.0337213	0.973099	0.999891	BAZ1B
ENSG00000010017	495.77	-0.111212	0.410149	-0.270374	0.786872	0.999891	RANBP9
ENSG00000010030	63.411	0.394579	0.402413	0.983373	0.325424	0.999891	ETV7
ENSG00000010072	106.171	0.0374187	0.328181	0.114082	0.909173	0.999891	SPRTN
ENSG00000010165	360.063	-0.0160547	0.258826	-0.0620302	0.950539	0.999891	EEF1AKNMT
ENSG00000010219	155.31	0.066753	0.478487	0.140134	0.888554	0.999891	DYRK4
ENSG00000010244	1260.54	0.203143	0.278459	0.729698	0.465575	0.999891	ZNF207
ENSG00000010256	1057.81	0.0501105	0.448092	0.111996	0.910826	0.999891	UQCRC1
ENSG00000010270	332.106	0.136812	0.469707	0.289675	0.772065	0.999891	STARD3NL
ENSG00000010278	4387.86	0.16671	0.370266	0.449681	0.652941	0.999891	CD9
ENSG00000010282	0.273016	-0.0739626	0.26957	-0.282435	0.77761		HHATL
ENSG00000010292	482.414	-0.197981	0.46982	-0.420154	0.674373	0.999891	NCAPD2
ENSG00000010295	17.4156	-0.125812	0.521384	-0.187218	0.85149		IFFO1
ENSG00000010310	168.624	0.193131	0.512084	0.378382	0.705147	0.999891	GIPR
ENSG00000010318	27.502	-0.0170694	0.541354	-0.0309746	0.97529		PHF7
ENSG00000010319	51.1668	-0.12511	0.556898	-0.168477	0.866208	0.999891	SEMA3G
ENSG00000010322	1300.02	-0.202552	0.499069	-0.405295	0.685261	0.999891	NISCH
ENSG00000010327	362.194	-0.0155005	0.380279	-0.0248409	0.980182	0.999891	STAB1
ENSG00000010361	159.073	0.0127614	0.33725	0.0379013	0.969766	0.999891	FUZ
ENSG00000010379	11.3002	-0.391233	0.581402	-0.636752	0.524286		SLC6A13
ENSG00000010404	49.4989	-0.182593	0.593243	-0.307781	0.758249	0.999891	IDS
ENSG00000010438	8.08015	0.146883	0.432256	0.282144	0.777833		PRSS3
ENSG00000010539	71.1608	-0.110213	0.361628	-0.304967	0.760391	0.999891	ZNF200
ENSG00000010610	1.84027	0.0976301	0.474682	0.249673	0.802841		CD4
ENSG00000010626	107.319	-0.446361	0.427952	-1.04335	0.296785	0.999891	LRRC23
ENSG00000010671	0.149515	0	0.26957	0.0142911	0.988598		BTK
ENSG00000010704	205.433	0.766124	0.326913	2.34023	0.0192717	0.999891	HFE
ENSG00000010803	265.169	0.123673	0.389141	0.317523	0.750847	0.999891	SCMH1
ENSG00000010810	434.71	-0.0239568	0.592307	-0.0492957	0.960684	0.999891	FYN
ENSG00000010818	275.771	0.0222797	0.555884	0.0391126	0.968801	0.999891	HIVEP2
ENSG00000010932	0						FMO1
ENSG00000011007	753.429	-0.229252	0.401053	-0.570651	0.568236	0.999891	ELOA
ENSG00000011009	705.272	0.0686029	0.429472	0.159827	0.873018	0.999891	LYPLA2
ENSG00000011021	329.099	0.198115	0.549215	0.358772	0.719766	0.999891	CLCN6
ENSG00000011028	76.0078	-0.29133	0.550824	-0.384389	0.70069	0.999891	MRC2
ENSG00000011052	0						NME1-NME2
ENSG00000011083	0						SLC6A7
ENSG00000011105	599.641	-0.258148	0.306466	-0.842439	0.399542	0.999891	TSPAN9
ENSG00000011114	19.4644	-0.123458	0.587983	-0.213716	0.830769		BTBD7
ENSG00000011132	177.786	0.0590736	0.316543	0.186624	0.851956	0.999891	APBA3
ENSG00000011143	126.13	-0.586001	0.399652	-1.46705	0.142364	0.999891	MKS1
ENSG00000011198	272.198	-0.0660915	0.3383	-0.194931	0.845447	0.999891	ABHD5
ENSG00000011201	828.681	-0.0655014	0.556554	-0.12156	0.903248	0.999891	ANOS1
ENSG00000011243	713.772	-0.159503	0.331605	-0.48128	0.630318	0.999891	AKAP8L
ENSG00000011258	196.196	0.10042	0.496239	0.202543	0.839492	0.999891	MBTD1
ENSG00000011260	300.215	0.162998	0.413304	0.394482	0.693225	0.999891	UTP18
ENSG00000011275	438.838	-0.0379895	0.254181	-0.14949	0.881167	0.999891	RNF216
ENSG00000011295	491.144	-0.0242297	0.375116	-0.0646965	0.948416	0.999891	TTC19
ENSG00000011304	2130.57	0.0128495	0.226571	0.056714	0.954773	0.999891	PTBP1
ENSG00000011332	0.784973	0.051607	0.277163	0.295618	0.767522		DPF1
ENSG00000011347	20.1535	-0.731901	0.594296	-1.15552	0.247878		SYT7
ENSG00000011376	201.909	-0.216764	0.446909	-0.484685	0.6279	0.999891	LARS2
ENSG00000011405	818.161	0.0892641	0.509908	0.174205	0.861705	0.999891	PIK3C2A
ENSG00000011422	129.217	-0.142957	0.552635	-0.26087	0.794193	0.999891	PLAUR
ENSG00000011426	107.905	0.0349071	0.525209	0.0659219	0.94744	0.999891	ANLN
ENSG00000011451	441.149	-0.125069	0.424645	-0.294486	0.768386	0.999891	WIZ
ENSG00000011454	536.22	-0.164115	0.458604	-0.356931	0.721144	0.999891	RABGAP1
ENSG00000011465	6.598	0.759918	0.492669	1.10527	0.269041		DCN
ENSG00000011478	188.544	0.440679	0.510203	0.868795	0.384959	0.999891	QPCTL
ENSG00000011485	491.726	-0.209916	0.333179	-0.629197	0.52922	0.999891	PPP5C
ENSG00000011523	159.596	-0.0865636	0.373513	-0.231655	0.816806	0.999891	CEP68
ENSG00000011566	251.039	0.0223857	0.423685	0.0528392	0.95786	0.999891	MAP4K3
ENSG00000011590	0						ZBTB32
ENSG00000011600	0						TYROBP
ENSG00000011638	95.3331	0.0443935	0.548656	0.0800863	0.936169	0.999891	TMEM159
ENSG00000011677	0						GABRA3
ENSG00000012048	42.9162	0.594725	0.556832	1.0968	0.272729	0.999891	BRCA1
ENSG00000012061	501.855	0.315799	0.395268	0.800778	0.42326	0.999891	ERCC1
ENSG00000012124	0.10945	-0.0739626	0.26957	-0.271422	0.786067		CD22
ENSG00000012171	345.293	-1.56542	0.430841	-3.65927	0.000252932	0.151067	SEMA3B
ENSG00000012174	215.344	-0.0286131	0.443393	-0.0642912	0.948738	0.999891	MBTPS2
ENSG00000012211	98.19	-0.0768313	0.489594	-0.157525	0.874831	0.999891	PRICKLE3
ENSG00000012223	1.10309	-0.10016	0.471944	-0.205452	0.837219		LTF
ENSG00000012232	484.802	-0.259417	0.310815	-0.834172	0.404184	0.999891	EXTL3
ENSG00000012504	0						NR1H4
ENSG00000012660	1312.61	0.00305075	0.341086	0.00895677	0.992854	0.999891	ELOVL5
ENSG00000012779	0						ALOX5
ENSG00000012817	563.711	-0.000264736	0.571808	-0.000462189	0.999631	0.999891	KDM5D
ENSG00000012822	1011.91	-0.382297	0.529608	-0.710288	0.477525	0.999891	CALCOCO1
ENSG00000012963	21.5249	0.0113528	0.568043	0.0204541	0.983681		UBR7
ENSG00000012983	397.597	0.021668	0.377112	0.0573969	0.954229	0.999891	MAP4K5
ENSG00000013016	10.3342	-0.400583	0.594633	-0.621377	0.534352		EHD3
ENSG00000013275	245.303	-0.104519	0.371591	-0.281109	0.778627	0.999891	PSMC4
ENSG00000013288	495.64	0.0657928	0.503418	0.130728	0.89599	0.999891	MAN2B2
ENSG00000013293	0.65231	0.209749	0.275353	0.471701	0.63714		SLC7A14
ENSG00000013297	158.07	0.0156178	0.325514	0.0331366	0.973566	0.999891	CLDN11
ENSG00000013306	1079.47	0.0831469	0.422072	0.197055	0.843785	0.999891	SLC25A39
ENSG00000013364	3319.9	0.290386	0.268678	1.08098	0.279707	0.999891	MVP
ENSG00000013374	488.36	-0.516376	0.271149	-1.9034	0.0569879	0.999891	NUB1
ENSG00000013375	481.235	0.172023	0.441061	0.388387	0.69773	0.999891	PGM3
ENSG00000013392	133.541	-0.260924	0.312887	-0.832957	0.404869	0.999891	RWDD2A
ENSG00000013441	806.993	-0.0568113	0.33545	-0.169423	0.865464	0.999891	CLK1
ENSG00000013503	166.738	-0.129058	0.38446	-0.33573	0.737074	0.999891	POLR3B
ENSG00000013523	222.02	0.320291	0.497462	0.644115	0.519501	0.999891	ANGEL1
ENSG00000013561	324.405	-0.0702414	0.293365	-0.23929	0.810881	0.999891	RNF14
ENSG00000013563	215.739	-0.0593096	0.425386	-0.138722	0.88967	0.999891	DNASE1L1
ENSG00000013573	139.104	-0.319225	0.455959	-0.702507	0.482363	0.999891	DDX11
ENSG00000013583	739.144	0.149388	0.386086	0.386862	0.698859	0.999891	HEBP1
ENSG00000013588	3604.97	-1.27245	0.472289	-2.68959	0.00715399	0.999891	GPRC5A
ENSG00000013619	33.9352	-0.295986	0.596278	-0.545679	0.585287		MAMLD1
ENSG00000013725	0						CD6
ENSG00000013810	172.463	0.338044	0.464421	0.732985	0.463567	0.999891	TACC3
ENSG00000014123	399.477	0.115951	0.406611	0.285497	0.775263	0.999891	UFL1
ENSG00000014138	35.1987	0.295449	0.588419	0.511165	0.609235		POLA2
ENSG00000014164	110.786	-0.151308	0.352562	-0.429263	0.667732	0.999891	ZC3H3
ENSG00000014216	2857.21	-0.0258351	0.22167	-0.116564	0.907206	0.999891	CAPN1
ENSG00000014257	75.4121	0.119568	0.491603	0.243415	0.807684	0.999891	ACP3
ENSG00000014641	1249.67	0.0594995	0.499609	0.119338	0.905008	0.999891	MDH1
ENSG00000014824	722.089	-0.11185	0.333464	-0.33535	0.737361	0.999891	SLC30A9
ENSG00000014914	64.6705	0.561496	0.573965	1.00725	0.313815	0.999891	MTMR11
ENSG00000014919	209.748	-0.0254428	0.282724	-0.0898635	0.928396	0.999891	COX15
ENSG00000015133	344.137	-0.0971369	0.498681	-0.192768	0.847141	0.999891	CCDC88C
ENSG00000015153	145.653	0.0975179	0.515493	0.189122	0.849997	0.999891	YAF2
ENSG00000015171	629.989	-0.0369284	0.333845	-0.110485	0.912025	0.999891	ZMYND11
ENSG00000015285	2.34035	-0.101161	0.498882	-0.168923	0.865857		WAS
ENSG00000015413	9.17478	0.133256	0.547746	0.325581	0.744742		DPEP1
ENSG00000015475	165.193	-0.251733	0.539519	-0.462604	0.643649	0.999891	BID
ENSG00000015479	9.19935	-0.136972	0.555301	-0.230877	0.817411		MATR3
ENSG00000015520	2.04577	0.737591	0.518477	1.41483	0.157117		NPC1L1
ENSG00000015532	305.175	-0.00684338	0.387171	-0.0176593	0.985911	0.999891	XYLT2
ENSG00000015568	0						RGPD5
ENSG00000015592	0						STMN4
ENSG00000015676	605.012	-0.0886588	0.25737	-0.344475	0.730489	0.999891	NUDCD3
ENSG00000016082	0						ISL1
ENSG00000016391	133.491	0.346235	0.52168	0.677731	0.497942	0.999891	CHDH
ENSG00000016402	77.3332	0.785979	0.408581	1.94456	0.0518283	0.999891	IL20RA
ENSG00000016490	0						CLCA1
ENSG00000016602	0.131197	0.0816735	0.26957	0.323882	0.746027		CLCA4
ENSG00000016864	327.871	-0.129277	0.399302	-0.323748	0.746129	0.999891	GLT8D1
ENSG00000017260	2528.84	-0.218261	0.453058	-0.480381	0.630957	0.999891	ATP2C1
ENSG00000017427	5.60905	0.00474956	0.54312	0.0115743	0.990765		IGF1
ENSG00000017483	1.1586	0.171653	0.352012	0.314667	0.753015		SLC38A5
ENSG00000017797	519.089	-0.0177841	0.294996	-0.0602556	0.951952	0.999891	RALBP1
ENSG00000018189	448.982	-0.186844	0.41205	-0.454243	0.649654	0.999891	RUFY3
ENSG00000018236	240.897	0.0844819	0.579787	0.131972	0.895006	0.999891	CNTN1
ENSG00000018280	5.88817	-0.49456	0.596478	-0.835317	0.403539		SLC11A1
ENSG00000018408	807.534	-0.0594817	0.435267	-0.135821	0.891963	0.999891	WWTR1
ENSG00000018510	367.663	0.0498909	0.331576	0.150396	0.880452	0.999891	AGPS
ENSG00000018607	0						ZNF806
ENSG00000018610	161.346	-0.124823	0.443982	-0.281282	0.778494	0.999891	CXorf56
ENSG00000018625	0.131197	0.0816735	0.26957	0.323882	0.746027		ATP1A2
ENSG00000018699	112.253	0.105359	0.393849	0.267106	0.789387	0.999891	TTC27
ENSG00000018869	9.8233	-0.300969	0.576162	-0.510204	0.609908		ZNF582
ENSG00000019102	32.3115	-0.0669856	0.580621	-0.124905	0.900599		VSIG2
ENSG00000019144	987.929	-0.241627	0.418383	-0.577352	0.563702	0.999891	PHLDB1
ENSG00000019169	0						MARCO
ENSG00000019186	2.03159	0.0555802	0.395892	0.414177	0.678745		CYP24A1
ENSG00000019485	80.496	-0.398363	0.442898	-0.895216	0.370671	0.999891	PRDM11
ENSG00000019505	0.116308	0	0.26957	0.0142916	0.988597		SYT13
ENSG00000019549	21.2734	0.00752339	0.291591	0.014075	0.98877		SNAI2
ENSG00000019582	15109.1	0.68325	0.300914	2.2724	0.0230621	0.999891	CD74
ENSG00000019991	0						HGF
ENSG00000019995	292.278	-0.0902647	0.340519	-0.26478	0.791179	0.999891	ZRANB1
ENSG00000020129	514.686	-0.385295	0.562292	-0.672212	0.501449	0.999891	NCDN
ENSG00000020181	70.9409	0.0403257	0.53009	0.0519822	0.958543	0.999891	ADGRA2
ENSG00000020219	0.149515	0	0.26957	0.0142911	0.988598		CCT8L1P
ENSG00000020256	141.952	-0.0706596	0.323444	-0.218437	0.827088	0.999891	ZFP64
ENSG00000020426	143.645	-0.133557	0.425363	-0.313423	0.753959	0.999891	MNAT1
ENSG00000020577	315.359	0.102018	0.546522	0.18171	0.85581	0.999891	SAMD4A
ENSG00000020633	0.110946	0	0.26957	0.0142916	0.988597		RUNX3
ENSG00000020922	196.597	-0.116945	0.420486	-0.278405	0.780702	0.999891	MRE11
ENSG00000021300	970.551	-0.357452	0.236667	-1.51002	0.131039	0.999891	PLEKHB1
ENSG00000021355	563.76	0.2098	0.267455	0.784555	0.432714	0.999891	SERPINB1
ENSG00000021461	0						CYP3A43
ENSG00000021488	0.52208	-0.0647392	0.271699	-0.180164	0.857024		SLC7A9
ENSG00000021574	122.902	0.142195	0.360921	0.393888	0.693664	0.999891	SPAST
ENSG00000021645	202.855	0.526106	0.505531	1.06562	0.286594	0.999891	NRXN3
ENSG00000021762	96.3287	-0.503165	0.540223	-0.914899	0.360245	0.999891	OSBPL5
ENSG00000021776	401.636	0.0888757	0.490779	0.181552	0.855934	0.999891	AQR
ENSG00000021826	23.6052	0.0292909	0.590823	0.0559037	0.955419		CPS1
ENSG00000021852	0						C8B
ENSG00000022267	127.74	0.0056688	0.34379	0.0103066	0.991777	0.999891	FHL1
ENSG00000022277	527.015	-0.00105524	0.332218	-0.00314752	0.997489	0.999891	RTF2
ENSG00000022355	0						GABRA1
ENSG00000022556	0.746162	0.0653172	0.275945	0.32387	0.746036		NLRP2
ENSG00000022567	412.79	-0.537114	0.456997	-1.17578	0.239681	0.999891	SLC45A4
ENSG00000022840	1626.68	-0.385371	0.265341	-1.45198	0.146506	0.999891	RNF10
ENSG00000022976	113.45	-0.372637	0.355013	-1.04993	0.293748	0.999891	ZNF839
ENSG00000023041	309.424	0.173621	0.268508	0.646676	0.517841	0.999891	ZDHHC6
ENSG00000023171	5.02612	-0.0165228	0.402561	-0.0251499	0.979935		GRAMD1B
ENSG00000023191	640.123	-0.368251	0.381595	-0.964392	0.334849	0.999891	RNH1
ENSG00000023228	217.25	-0.245051	0.49632	-0.487903	0.625618	0.999891	NDUFS1
ENSG00000023287	494.783	-0.555801	0.459958	-1.19925	0.23043	0.999891	RB1CC1
ENSG00000023318	816.834	-0.131622	0.421617	-0.312022	0.755024	0.999891	ERP44
ENSG00000023330	700.676	-0.131704	0.272976	-0.482274	0.629611	0.999891	ALAS1
ENSG00000023445	152.698	0.273441	0.563536	0.467171	0.640377	0.999891	BIRC3
ENSG00000023516	318.522	0.229159	0.509871	0.448397	0.653867	0.999891	AKAP11
ENSG00000023572	104.803	0.1613	0.513535	0.315834	0.752129	0.999891	GLRX2
ENSG00000023608	110.944	0.114543	0.562427	0.206922	0.836071	0.999891	SNAPC1
ENSG00000023697	258.038	-0.178733	0.348334	-0.512019	0.608638	0.999891	DERA
ENSG00000023734	1092.44	-0.0806757	0.372316	-0.216154	0.828868	0.999891	STRAP
ENSG00000023839	5.12788	-0.143974	0.594901	-0.231632	0.816824		ABCC2
ENSG00000023892	24.4383	0.150657	0.529549	0.283835	0.776537		DEF6
ENSG00000023902	125.654	-0.0643092	0.59526	-0.0991536	0.921016	0.999891	PLEKHO1
ENSG00000023909	340.175	0.271616	0.383699	0.708897	0.478388	0.999891	GCLM
ENSG00000024048	327.685	0.0146671	0.497359	0.0294552	0.976502	0.999891	UBR2
ENSG00000024422	1916.57	-0.583319	0.437444	-1.32855	0.183996	0.999891	EHD2
ENSG00000024526	30.2798	0.514366	0.54578	0.951287	0.341459		DEPDC1
ENSG00000024862	222.112	-0.72134	0.401283	-1.78886	0.0736371	0.999891	CCDC28A
ENSG00000025039	544.462	1.1216	0.293143	3.82965	0.000128324	0.0970814	RRAGD
ENSG00000025156	164.419	-0.20387	0.310422	-0.657476	0.510875	0.999891	HSF2
ENSG00000025293	326.842	-0.0147725	0.316058	-0.0468623	0.962623	0.999891	PHF20
ENSG00000025423	2874.88	-0.502008	0.51168	-0.957969	0.338078	0.999891	HSD17B6
ENSG00000025434	198.668	0.440241	0.391941	1.12845	0.259129	0.999891	NR1H3
ENSG00000025708	139.058	-0.129675	0.519997	-0.25083	0.801945	0.999891	TYMP
ENSG00000025770	295.626	-0.28463	0.331251	-0.860271	0.38964	0.999891	NCAPH2
ENSG00000025772	272.38	-0.21701	0.347193	-0.624321	0.532417	0.999891	TOMM34
ENSG00000025796	1337.11	-0.145078	0.38415	-0.377326	0.705931	0.999891	SEC63
ENSG00000025800	727.127	-0.0134767	0.311514	-0.0432492	0.965503	0.999891	KPNA6
ENSG00000026025	6199.84	-0.0111608	0.594812	-0.0171788	0.986294	0.999891	VIM
ENSG00000026036	14.3691	-0.242391	0.583938	-0.432348	0.665488		RTEL1-TNFRSF6B
ENSG00000026103	667.151	-0.56284	0.385057	-1.46181	0.143792	0.999891	FAS
ENSG00000026297	293.593	0.192358	0.357061	0.539994	0.589201	0.999891	RNASET2
ENSG00000026508	3242.63	-0.288306	0.521667	-0.557286	0.577332	0.999891	CD44
ENSG00000026559	0.217144	0.159492	0.26957	0.48773	0.625741		KCNG1
ENSG00000026652	145.508	0.242799	0.333742	0.726956	0.467253	0.999891	AGPAT4
ENSG00000026751	419.95	0.114586	0.505314	0.29259	0.769836	0.999891	SLAMF7
ENSG00000026950	113.369	-0.165093	0.489347	-0.335307	0.737393	0.999891	BTN3A1
ENSG00000027001	137.439	-0.0284874	0.445136	-0.0639519	0.949009	0.999891	MIPEP
ENSG00000027075	327.989	-0.100495	0.580135	-0.164808	0.869095	0.999891	PRKCH
ENSG00000027644	0						INSRR
ENSG00000027697	534.836	0.292634	0.372462	0.786228	0.431734	0.999891	IFNGR1
ENSG00000027847	215.934	-0.0621208	0.381601	-0.162846	0.87064	0.999891	B4GALT7
ENSG00000027869	2.99761	0.505906	0.538483	1.66362	0.0961884		SH2D2A
ENSG00000028116	139.576	0.144008	0.368394	0.390848	0.695909	0.999891	VRK2
ENSG00000028137	24.9915	-0.0354313	0.521749	-0.0517548	0.958724		TNFRSF1B
ENSG00000028203	834.474	-0.0729373	0.30914	-0.236025	0.813413	0.999891	VEZT
ENSG00000028277	6.24683	-0.0194066	0.438786	-0.039832	0.968227		POU2F2
ENSG00000028310	305.439	-0.173136	0.295855	-0.585179	0.558427	0.999891	BRD9
ENSG00000028528	1114.26	-0.324345	0.261651	-1.23935	0.215214	0.999891	SNX1
ENSG00000028839	80.3731	0.0906492	0.419375	0.215939	0.829036	0.999891	TBPL1
ENSG00000029153	259.31	0.104949	0.30594	0.343215	0.731437	0.999891	ARNTL2
ENSG00000029363	875.341	0.0898303	0.263626	0.340769	0.733277	0.999891	BCLAF1
ENSG00000029364	852.81	0.032814	0.309899	0.105897	0.915664	0.999891	SLC39A9
ENSG00000029534	7.93972	0.0938803	0.573505	0.449251	0.65325		ANK1
ENSG00000029559	0						IBSP
ENSG00000029639	80.0071	0.313418	0.460665	0.684041	0.493949	0.999891	TFB1M
ENSG00000029725	514.134	-0.0906421	0.395574	-0.229662	0.818354	0.999891	RABEP1
ENSG00000029993	252.865	0.574619	0.430098	1.32747	0.184352	0.999891	HMGB3
ENSG00000030066	183.379	-0.0934037	0.595777	-0.153443	0.878049	0.999891	NUP160
ENSG00000030110	116.545	-0.146652	0.35437	-0.413916	0.678936	0.999891	BAK1
ENSG00000030304	0.108572	0.0816735	0.26957	0.295631	0.767512		MUSK
ENSG00000030419	93.865	0.170365	0.542146	0.315394	0.752462	0.999891	IKZF2
ENSG00000030582	6180.29	-0.262134	0.386823	-0.678527	0.497438	0.999891	GRN
ENSG00000031003	317.049	0.0408652	0.519778	0.0790306	0.937008	0.999891	FAM13B
ENSG00000031081	1365.68	-0.146499	0.575315	-0.254643	0.798999	0.999891	ARHGAP31
ENSG00000031691	55.0625	-0.0699621	0.465512	-0.150866	0.880081	0.999891	CENPQ
ENSG00000031698	1480.84	-0.167547	0.297251	-0.563413	0.573154	0.999891	SARS1
ENSG00000031823	542.523	-0.265436	0.284157	-0.934521	0.350035	0.999891	RANBP3
ENSG00000032219	282.641	-0.151813	0.334262	-0.454382	0.649554	0.999891	ARID4A
ENSG00000032389	200.221	0.159948	0.458695	0.349038	0.727061	0.999891	EIPR1
ENSG00000032444	790.153	-0.255632	0.330372	-0.773339	0.439322	0.999891	PNPLA6
ENSG00000032742	179.963	-0.183065	0.292421	-0.625825	0.53143	0.999891	IFT88
ENSG00000033011	715.414	0.205286	0.479435	0.42891	0.667989	0.999891	ALG1
ENSG00000033030	180.688	0.0763974	0.386594	0.197781	0.843216	0.999891	ZCCHC8
ENSG00000033050	209.162	0.071734	0.527807	0.136077	0.89176	0.999891	ABCF2
ENSG00000033100	871.494	0.0439511	0.265845	0.165319	0.868693	0.999891	CHPF2
ENSG00000033122	0						LRRC7
ENSG00000033170	186.128	-0.0555742	0.458008	-0.122079	0.902836	0.999891	FUT8
ENSG00000033178	431.249	0.1047	0.274019	0.382035	0.702436	0.999891	UBA6
ENSG00000033327	258.95	0.242417	0.498712	0.481351	0.630267	0.999891	GAB2
ENSG00000033627	784.955	0.234869	0.291071	0.807226	0.419536	0.999891	ATP6V0A1
ENSG00000033800	628.008	-0.30006	0.460563	-0.651262	0.514877	0.999891	PIAS1
ENSG00000033867	160.523	0.0881373	0.308815	0.28537	0.775361	0.999891	SLC4A7
ENSG00000034053	11.9052	-0.0951739	0.556479	-0.279312	0.780005		APBA2
ENSG00000034152	845.695	-0.0832865	0.409895	-0.202971	0.839158	0.999891	MAP2K3
ENSG00000034239	0.232617	0	0.26957	0.0142894	0.988599		EFCAB1
ENSG00000034510	5955.29	0.0593849	0.567183	0.109239	0.913013	0.999891	TMSB10
ENSG00000034533	43.2604	0.34963	0.435672	0.804186	0.421289	0.999891	ASTE1
ENSG00000034677	291.847	-0.18547	0.487617	-0.376634	0.706445	0.999891	RNF19A
ENSG00000034693	152.102	0.199526	0.3418	0.583583	0.559501	0.999891	PEX3
ENSG00000034713	1019.68	0.00811928	0.447568	0.0181381	0.985529	0.999891	GABARAPL2
ENSG00000034971	0						MYOC
ENSG00000035115	1096.96	0.237494	0.243256	0.976376	0.328878	0.999891	SH3YL1
ENSG00000035141	399.525	0.304464	0.383998	0.794987	0.426621	0.999891	FAM136A
ENSG00000035403	1500.74	0.00541783	0.421395	0.0128575	0.989741	0.999891	VCL
ENSG00000035499	19.6876	0.615292	0.532839	1.19046	0.233867		DEPDC1B
ENSG00000035664	833.773	-0.605666	0.496163	-1.21091	0.225931	0.999891	DAPK2
ENSG00000035681	142.845	-0.102896	0.416765	-0.246039	0.805652	0.999891	NSMAF
ENSG00000035687	484.961	0.26383	0.33052	0.797791	0.424992	0.999891	ADSS2
ENSG00000035720	0						STAP1
ENSG00000035862	948.462	-0.117896	0.504651	-0.230691	0.817555	0.999891	TIMP2
ENSG00000035928	855.117	-0.413036	0.361245	-1.14227	0.253342	0.999891	RFC1
ENSG00000036054	342.428	-0.251933	0.367362	-0.684853	0.493437	0.999891	TBC1D23
ENSG00000036257	638.829	-0.0998015	0.282847	-0.352656	0.724347	0.999891	CUL3
ENSG00000036448	2.92142	-0.0601108	0.555659	-0.11169	0.911069		MYOM2
ENSG00000036473	0						OTC
ENSG00000036530	4.13883	0.680303	0.554623	1.11376	0.265381		CYP46A1
ENSG00000036549	314.822	0.202233	0.420841	0.480225	0.631068	0.999891	ZZZ3
ENSG00000036565	0						SLC18A1
ENSG00000036672	61.0282	-0.178803	0.424426	-0.425223	0.670674	0.999891	USP2
ENSG00000036828	0						CASR
ENSG00000037042	166.284	-0.0956568	0.36813	-0.25961	0.795164	0.999891	TUBG2
ENSG00000037241	138.295	0.108288	0.564089	0.19213	0.847641	0.999891	RPL26L1
ENSG00000037280	207.841	-0.0165807	0.413911	-0.0257571	0.979451	0.999891	FLT4
ENSG00000037474	549.997	-0.229917	0.263328	-0.872811	0.382766	0.999891	NSUN2
ENSG00000037637	240.61	-0.174509	0.344312	-0.506778	0.612311	0.999891	FBXO42
ENSG00000037749	147.388	-0.0631186	0.594683	-0.105039	0.916345	0.999891	MFAP3
ENSG00000037757	286.53	0.0915554	0.370505	0.247404	0.804596	0.999891	MRI1
ENSG00000037897	77.9303	0.240214	0.545594	0.44614	0.655496	0.999891	METTL1
ENSG00000037965	0						HOXC8
ENSG00000038002	504.646	-0.0342001	0.336491	-0.101738	0.918964	0.999891	AGA
ENSG00000038210	442.416	0.416571	0.297844	1.39932	0.161717	0.999891	PI4K2B
ENSG00000038219	438.049	-0.0776299	0.281779	-0.275342	0.783053	0.999891	BOD1L1
ENSG00000038274	517.097	-0.194005	0.338746	-0.572131	0.567233	0.999891	MAT2B
ENSG00000038295	10.7091	0.125856	0.408644	0.200632	0.840986		TLL1
ENSG00000038358	250.136	-0.187094	0.594866	-0.307048	0.758807	0.999891	EDC4
ENSG00000038382	806.219	0.153001	0.538076	0.280566	0.779043	0.999891	TRIO
ENSG00000038427	570.715	0.854721	0.510252	1.938	0.0526232	0.999891	VCAN
ENSG00000038532	369.834	-0.243644	0.362456	-0.67144	0.50194	0.999891	CLEC16A
ENSG00000038945	2.62972	0.169095	0.375205	0.296657	0.766728		MSR1
ENSG00000039068	3255.06	-0.0171772	0.373383	-0.0460754	0.96325	0.999891	CDH1
ENSG00000039123	584.146	-0.0889605	0.431786	-0.205705	0.837021	0.999891	MTREX
ENSG00000039139	19.0418	0.929511	0.596263	1.36481	0.172313		DNAH5
ENSG00000039319	471.054	0.0231991	0.501729	0.0462875	0.963081	0.999891	ZFYVE16
ENSG00000039523	311.352	-0.0140076	0.596611	-0.0217483	0.982649	0.999891	RIPOR1
ENSG00000039537	0.262394	0.159492	0.26957	0.540384	0.588932		C6
ENSG00000039560	1400.41	-0.389366	0.368622	-1.0533	0.292201	0.999891	RAI14
ENSG00000039600	0.487274	0.227906	0.27088	0.648192	0.516861		SOX30
ENSG00000039650	357.353	0.153248	0.361985	0.423907	0.671634	0.999891	PNKP
ENSG00000039987	0						BEST2
ENSG00000040199	98.0588	-0.136964	0.505932	-0.264714	0.79123	0.999891	PHLPP2
ENSG00000040275	109.292	-0.20491	0.375354	-0.545132	0.585663	0.999891	SPDL1
ENSG00000040341	385.778	-0.124827	0.380788	-0.327431	0.743342	0.999891	STAU2
ENSG00000040487	171.06	0.236654	0.356867	0.66374	0.506857	0.999891	SLC66A1
ENSG00000040531	215.017	0.0281237	0.317782	0.0885117	0.92947	0.999891	CTNS
ENSG00000040608	69.3544	0.0918362	0.436245	0.211619	0.832404	0.999891	RTN4R
ENSG00000040633	474.135	0.0650931	0.408848	0.159599	0.873197	0.999891	PHF23
ENSG00000040731	0.443781	-0.0667587	0.27086	-0.18793	0.850932		CDH10
ENSG00000040933	273.436	-0.231921	0.506779	-0.457927	0.647005	0.999891	INPP4A
ENSG00000041353	998.218	-0.0379836	0.577336	-0.0675393	0.946152	0.999891	RAB27B
ENSG00000041357	883.545	0.0772132	0.434819	0.177637	0.859008	0.999891	PSMA4
ENSG00000041515	3.10449	0.0330699	0.540892	0.0750328	0.940189		MYO16
ENSG00000041802	321.22	0.028476	0.275237	0.103508	0.91756	0.999891	LSG1
ENSG00000041880	209.773	-0.280125	0.416144	-0.675975	0.499056	0.999891	PARP3
ENSG00000041982	1447.77	0.106099	0.590053	0.184787	0.853396	0.999891	TNC
ENSG00000041988	149.651	0.0247939	0.448745	0.0552682	0.955925	0.999891	THAP3
ENSG00000042062	3.05236	-0.714181	0.575244	-1.31462	0.188638		RIPOR3
ENSG00000042088	23.239	0.175963	0.559515	0.311803	0.75519		TDP1
ENSG00000042286	337.033	-0.0121079	0.311609	-0.0389677	0.968916	0.999891	AIFM2
ENSG00000042304	0						C2orf83
ENSG00000042317	89.27	0.246892	0.361202	0.684188	0.493857	0.999891	SPATA7
ENSG00000042429	43.4188	-0.0928386	0.437576	-0.212214	0.83194	0.999891	MED17
ENSG00000042445	702.902	-0.0452543	0.493431	-0.0916751	0.926956	0.999891	RETSAT
ENSG00000042493	101.397	-0.565759	0.481941	-1.19088	0.233699	0.999891	CAPG
ENSG00000042753	1297.4	0.263577	0.568501	0.471168	0.637521	0.999891	AP2S1
ENSG00000042781	0						USH2A
ENSG00000042813	0.350715	0.159492	0.26957	0.51497	0.606574		ZPBP
ENSG00000042832	2.33443	0.121721	0.537217	0.213414	0.831004		TG
ENSG00000042980	8.6033	0.795064	0.596575	1.42478	0.154222		ADAM28
ENSG00000043039	1.71321	-0.0136361	0.421416	-0.0245014	0.980453		BARX2
ENSG00000043093	232.54	-0.0391494	0.318662	-0.122824	0.902247	0.999891	DCUN1D1
ENSG00000043143	330.792	-0.0763913	0.448038	-0.170432	0.86467	0.999891	JADE2
ENSG00000043355	0.466406	-0.0596689	0.271106	-0.159989	0.87289		ZIC2
ENSG00000043462	6.67323	-0.188183	0.41254	-0.279798	0.779632		LCP2
ENSG00000043514	151.736	-0.0739926	0.355941	-0.208163	0.835101	0.999891	TRIT1
ENSG00000043591	88.5975	-0.382555	0.585826	-0.616731	0.537412	0.999891	ADRB1
ENSG00000044012	0						GUCA2B
ENSG00000044090	447.219	-0.0359734	0.298873	-0.120282	0.90426	0.999891	CUL7
ENSG00000044115	4397.59	-0.186755	0.424106	-0.439213	0.660507	0.999891	CTNNA1
ENSG00000044446	312.887	-0.00922239	0.505947	-0.0180756	0.985579	0.999891	PHKA2
ENSG00000044459	109.463	-0.391983	0.439483	-0.892513	0.372118	0.999891	CNTLN
ENSG00000044524	0.643138	0	0.271889	0.0142857	0.988602		EPHA3
ENSG00000044574	7784.51	-0.364051	0.35937	-1.01346	0.31084	0.999891	HSPA5
ENSG00000046604	1281.04	0.167409	0.554295	0.306881	0.758934	0.999891	DSG2
ENSG00000046647	120.544	-0.044806	0.431681	-0.103986	0.91718	0.999891	GEMIN8
ENSG00000046651	232.318	0.15325	0.423347	0.362357	0.717085	0.999891	OFD1
ENSG00000046653	1.31277	-0.169896	0.357678	-0.299446	0.7646		GPM6B
ENSG00000046774	0						MAGEC2
ENSG00000046889	63.8437	-0.0125471	0.291963	-0.024793	0.98022	0.999891	PREX2
ENSG00000047056	220.473	-0.128698	0.367241	-0.349814	0.726478	0.999891	WDR37
ENSG00000047188	370.323	-0.255596	0.365025	-0.700307	0.483736	0.999891	YTHDC2
ENSG00000047230	179.111	-0.00966972	0.402756	-0.0239297	0.980909	0.999891	CTPS2
ENSG00000047249	1004.55	-0.0664269	0.400075	-0.165871	0.868258	0.999891	ATP6V1H
ENSG00000047315	1287.05	0.0104121	0.393352	0.0264507	0.978898	0.999891	POLR2B
ENSG00000047346	506.861	-0.140721	0.446709	-0.313846	0.753638	0.999891	FAM214A
ENSG00000047365	221.915	-0.260146	0.536275	-0.481448	0.630198	0.999891	ARAP2
ENSG00000047410	977.194	-0.0766278	0.486594	-0.157139	0.875136	0.999891	TPR
ENSG00000047457	263.264	0.797031	0.488665	1.8223	0.06841	0.999891	CP
ENSG00000047578	211.921	-0.0572731	0.506234	-0.112945	0.910074	0.999891	KATNIP
ENSG00000047579	149.033	0.151731	0.502474	0.303261	0.761691	0.999891	DTNBP1
ENSG00000047597	0.266096	0	0.26957	0.0142889	0.988599		XK
ENSG00000047617	6.11798	-0.063924	0.409639	-0.0948699	0.924418		ANO2
ENSG00000047621	147.346	0.181542	0.349325	0.520084	0.603005	0.999891	C12orf4
ENSG00000047634	145.606	0.624043	0.463655	1.35031	0.176915	0.999891	SCML1
ENSG00000047644	785.728	-0.267009	0.541442	-0.486801	0.626399	0.999891	WWC3
ENSG00000047648	1.194	-0.0692657	0.396887	-0.182084	0.855517		ARHGAP6
ENSG00000047662	1.2371	0.158981	0.384055	0.510609	0.609625		FAM184B
ENSG00000047849	1469.28	-0.00346466	0.269436	-0.0128167	0.989774	0.999891	MAP4
ENSG00000047932	493.828	-0.0339526	0.273862	-0.124102	0.901234	0.999891	GOPC
ENSG00000047936	2232.29	0.0407016	0.596265	0.0674668	0.94621	0.999891	ROS1
ENSG00000048028	182.677	0.049033	0.432202	0.113472	0.909657	0.999891	USP28
ENSG00000048052	10.8581	-1.39838	0.579496	-2.27761	0.0227499		HDAC9
ENSG00000048140	625.129	-0.127249	0.242946	-0.523517	0.600614	0.999891	TSPAN17
ENSG00000048162	160.035	0.372219	0.539545	0.696128	0.486349	0.999891	NOP16
ENSG00000048342	281.601	0.293751	0.431637	0.68033	0.496295	0.999891	CC2D2A
ENSG00000048392	2006.21	0.00743004	0.485994	0.015291	0.9878	0.999891	RRM2B
ENSG00000048405	170.998	-0.104538	0.310511	-0.336475	0.736513	0.999891	ZNF800
ENSG00000048462	0						TNFRSF17
ENSG00000048471	154.616	-0.30114	0.384359	-0.784383	0.432815	0.999891	SNX29
ENSG00000048540	1387.88	-0.3565	0.42409	-0.835054	0.403687	0.999891	LMO3
ENSG00000048544	239.598	0.08345	0.355019	0.234991	0.814215	0.999891	MRPS10
ENSG00000048545	0						GUCA1A
ENSG00000048545	0						LOC118142757
ENSG00000048649	502.633	0.0210464	0.335626	0.0627095	0.949998	0.999891	RSF1
ENSG00000048707	1118.48	-0.146522	0.375195	-0.389728	0.696738	0.999891	VPS13D
ENSG00000048740	1525.09	-0.255036	0.374855	-0.681795	0.495369	0.999891	CELF2
ENSG00000048828	1837.09	-0.14208	0.42261	-0.335584	0.737184	0.999891	FAM120A
ENSG00000048991	160.77	0.0712628	0.473854	0.150232	0.880582	0.999891	R3HDM1
ENSG00000049089	17.6646	0.392191	0.568753	0.69124	0.489415		COL9A2
ENSG00000049130	779.308	0.661696	0.585084	1.06811	0.28547	0.999891	KITLG
ENSG00000049167	47.4634	0.222932	0.407657	0.544769	0.585912	0.999891	ERCC8
ENSG00000049192	50.5357	0.0569568	0.587932	0.101527	0.919132	0.999891	ADAMTS6
ENSG00000049239	586.725	-0.0591729	0.461521	-0.127573	0.898487	0.999891	H6PD
ENSG00000049245	1048.85	0.0799953	0.344479	0.232281	0.81632	0.999891	VAMP3
ENSG00000049246	286.944	0.467256	0.574219	0.817106	0.413868	0.999891	PER3
ENSG00000049247	0.117866	-0.0739626	0.26957	-0.282427	0.777616		UTS2
ENSG00000049249	0.831551	0	0.277109	0.0142803	0.988606		TNFRSF9
ENSG00000049283	138.044	0.0685754	0.42426	0.161455	0.871735	0.999891	EPN3
ENSG00000049323	80.0398	0.0150822	0.530887	0.0199411	0.98409	0.999891	LTBP1
ENSG00000049449	440.341	0.213557	0.562217	0.389378	0.696996	0.999891	RCN1
ENSG00000049540	74.3241	-0.131146	0.420957	-0.203336	0.838872	0.999891	ELN
ENSG00000049541	127.672	0.499095	0.445514	1.12492	0.260625	0.999891	RFC2
ENSG00000049618	433.699	-0.0593393	0.45229	-0.1313	0.895538	0.999891	ARID1B
ENSG00000049656	1401.99	-0.257484	0.337292	-0.763587	0.445113	0.999891	CLPTM1L
ENSG00000049759	2114.33	-0.635744	0.370284	-1.71262	0.0867816	0.999891	NEDD4L
ENSG00000049768	0.867263	-0.228707	0.320225	-0.534138	0.593246		FOXP3
ENSG00000049769	36.9391	-0.343137	0.447209	-0.761791	0.446184	0.999891	PPP1R3F
ENSG00000049860	1521.03	0.406082	0.381168	1.06734	0.285816	0.999891	HEXB
ENSG00000049883	78.5339	-0.00315066	0.392745	-0.00818873	0.993466	0.999891	PTCD2
ENSG00000050030	0.227255	0	0.26957	0.0142881	0.9886		NEXMIF
ENSG00000050130	365.236	0.0571135	0.318132	0.179502	0.857544	0.999891	JKAMP
ENSG00000050165	818.921	0.0495877	0.586217	0.0817568	0.93484	0.999891	DKK3
ENSG00000050327	35.1029	0.0607008	0.547559	0.111091	0.911544		ARHGEF5
ENSG00000050344	95.8446	-0.00549708	0.595332	-0.00846062	0.993249	0.999891	NFE2L3
ENSG00000050393	303.249	0.118569	0.317058	0.373928	0.708458	0.999891	MCUR1
ENSG00000050405	1002	0.0622725	0.261776	0.237853	0.811995	0.999891	LIMA1
ENSG00000050426	654.826	0.740217	0.269973	2.74268	0.00609399	0.947323	LETMD1
ENSG00000050438	26.3849	-0.383398	0.583117	-0.736899	0.461184		SLC4A8
ENSG00000050555	0.10945	-0.0739626	0.26957	-0.271422	0.786067		LAMC3
ENSG00000050628	1.79313	-0.178896	0.452	-0.360844	0.718216		PTGER3
ENSG00000050730	3.04105	-0.00010685	0.533843	-0.000256562	0.999795		TNIP3
ENSG00000050748	481.533	0.110503	0.311737	0.354356	0.723072	0.999891	MAPK9
ENSG00000050767	0						COL23A1
ENSG00000050820	112.747	-0.180272	0.41316	-0.432539	0.66535	0.999891	BCAR1
ENSG00000051009	265.841	0.020871	0.421658	0.0495051	0.960517	0.999891	FAM160A2
ENSG00000051108	1199.68	-0.5993	0.378445	-1.58206	0.113635	0.999891	HERPUD1
ENSG00000051128	55.4394	-0.0767321	0.399902	-0.128058	0.898103	0.999891	HOMER3
ENSG00000051180	25.9128	0.611776	0.544856	1.14638	0.251639		RAD51
ENSG00000051341	18.4713	1.02031	0.567105	1.88996	0.0587632		POLQ
ENSG00000051382	375.658	0.0800588	0.375683	0.213003	0.831324	0.999891	PIK3CB
ENSG00000051523	1844.71	-0.0179343	0.535516	-0.0340939	0.972802	0.999891	CYBA
ENSG00000051596	48.2233	0.00456807	0.474059	0.00962804	0.992318	0.999891	THOC3
ENSG00000051620	395.713	0.115996	0.410763	0.282795	0.777334	0.999891	HEBP2
ENSG00000051825	111.619	0.139701	0.502859	0.277458	0.781428	0.999891	MPHOSPH9
ENSG00000052126	213.795	0.423987	0.511758	0.843744	0.398812	0.999891	PLEKHA5
ENSG00000052344	2958.51	-0.00175217	0.362391	-0.0048569	0.996125	0.999891	PRSS8
ENSG00000052723	323.374	-0.254704	0.348575	-0.731041	0.464754	0.999891	SIKE1
ENSG00000052749	195.589	-0.324646	0.428244	-0.757161	0.448954	0.999891	RRP12
ENSG00000052795	1173.42	0.0630769	0.527346	0.119252	0.905076	0.999891	FNIP2
ENSG00000052802	2338.58	0.893415	0.429281	2.07235	0.0382326	0.999891	MSMO1
ENSG00000052841	631.076	-0.0259483	0.520811	-0.0492653	0.960708	0.999891	TTC17
ENSG00000052850	0.116308	0	0.26957	0.0142916	0.988597		ALX4
ENSG00000053108	227.118	0.576733	0.588101	1.09415	0.273889	0.999891	FSTL4
ENSG00000053254	364.178	-0.243188	0.51155	-0.472161	0.636812	0.999891	FOXN3
ENSG00000053328	0.149515	0	0.26957	0.0142911	0.988598		METTL24
ENSG00000053371	511.058	0.00951791	0.513977	0.0186121	0.985151	0.999891	AKR7A2
ENSG00000053372	389.098	0.191354	0.553431	0.354677	0.722832	0.999891	MRTO4
ENSG00000053438	0.10945	-0.0739626	0.26957	-0.271422	0.786067		NNAT
ENSG00000053501	178.26	0.153993	0.486533	0.318585	0.750041	0.999891	USE1
ENSG00000053524	12.7384	-0.270283	0.570589	-0.452634	0.650812		MCF2L2
ENSG00000053702	0						NRIP2
ENSG00000053747	630.617	-0.212845	0.594894	-0.401975	0.687703	0.999891	LAMA3
ENSG00000053770	300.01	-0.113714	0.390008	-0.291266	0.770848	0.999891	AP5M1
ENSG00000053900	220.959	0.178412	0.376946	0.473968	0.635522	0.999891	ANAPC4
ENSG00000053918	80.5105	-0.108028	0.543552	-0.199997	0.841483	0.999891	KCNQ1
ENSG00000054116	546.526	0.0276768	0.431027	0.0641838	0.948824	0.999891	TRAPPC3
ENSG00000054118	1035.62	-0.0500524	0.317899	-0.15741	0.874922	0.999891	THRAP3
ENSG00000054148	1488.24	0.0180223	0.495038	0.0365467	0.970846	0.999891	PHPT1
ENSG00000054179	3.21315	-0.122427	0.540227	-0.288785	0.772746		ENTPD2
ENSG00000054219	56.7023	-0.0270379	0.474843	-0.0597064	0.952389	0.999891	LY75
ENSG00000054267	427.432	-0.00754396	0.31362	-0.0241062	0.980768	0.999891	ARID4B
ENSG00000054277	118.881	-0.134401	0.327903	-0.409912	0.681871	0.999891	OPN3
ENSG00000054282	84.7789	-0.0239964	0.441946	-0.0538257	0.957074	0.999891	SDCCAG8
ENSG00000054356	0						PTPRN
ENSG00000054392	4.43047	-0.0765285	0.512467	-0.130197	0.89641		HHAT
ENSG00000054523	598.594	-0.0692025	0.410777	-0.168041	0.866551	0.999891	KIF1B
ENSG00000054598	39.3308	0.0502529	0.566136	0.0706786	0.943654	0.999891	FOXC1
ENSG00000054611	309.547	0.170809	0.346677	0.493187	0.621881	0.999891	TBC1D22A
ENSG00000054654	627.774	-0.5113	0.505316	-0.994676	0.319894	0.999891	SYNE2
ENSG00000054690	5.51662	0.181691	0.582154	0.339186	0.734469		PLEKHH1
ENSG00000054793	935.347	-0.0950239	0.561717	-0.172111	0.86335	0.999891	ATP9A
ENSG00000054796	0						SPO11
ENSG00000054803	0						CBLN4
ENSG00000054938	1.15066	0.376768	0.407513	1.14049	0.254081		CHRDL2
ENSG00000054965	387.716	-0.197215	0.505156	-0.393047	0.694285	0.999891	FAM168A
ENSG00000054967	50.1921	0.0652893	0.595913	0.0967469	0.922927	0.999891	RELT
ENSG00000054983	186.718	0.218952	0.47853	0.458227	0.646789	0.999891	GALC
ENSG00000055044	579.232	0.102131	0.471205	0.217391	0.827904	0.999891	NOP58
ENSG00000055070	1432.11	0.033975	0.353034	0.0961523	0.9234	0.999891	SZRD1
ENSG00000055118	0.856204	-0.108084	0.309478	-0.341721	0.732561		KCNH2
ENSG00000055130	472.996	-0.254734	0.386144	-0.658455	0.510246	0.999891	CUL1
ENSG00000055147	156.607	-0.157674	0.327472	-0.480998	0.630518	0.999891	FAM114A2
ENSG00000055163	1222.39	-0.058624	0.418613	-0.140195	0.888506	0.999891	CYFIP2
ENSG00000055208	694.929	-0.0369603	0.345429	-0.106933	0.914842	0.999891	TAB2
ENSG00000055211	545.527	0.0964187	0.378995	0.254462	0.799138	0.999891	GINM1
ENSG00000055332	428.585	-0.0204599	0.439209	-0.0465189	0.962897	0.999891	EIF2AK2
ENSG00000055483	420.945	0.131005	0.325203	0.402765	0.687121	0.999891	USP36
ENSG00000055609	474.674	-0.0996706	0.488586	-0.20298	0.839151	0.999891	KMT2C
ENSG00000055732	307.142	-0.0620462	0.448208	-0.139013	0.88944	0.999891	MCOLN3
ENSG00000055813	7.65616	-0.175187	0.551384	-0.242998	0.808007		CCDC85A
ENSG00000055917	977.852	-0.11271	0.387074	-0.291207	0.770893	0.999891	PUM2
ENSG00000055950	522.462	0.0435064	0.472604	0.0917959	0.92686	0.999891	MRPL43
ENSG00000055955	1.92778	-0.471043	0.516694	-0.865076	0.386997		ITIH4
ENSG00000055957	0						ITIH1
ENSG00000056050	168.248	0.0612129	0.518868	0.118104	0.905985	0.999891	HPF1
ENSG00000056097	649.31	-0.0253946	0.46689	-0.0544391	0.956585	0.999891	ZFR
ENSG00000056277	39.7555	-0.205424	0.510005	-0.403385	0.686665	0.999891	ZNF280C
ENSG00000056291	0						NPFFR2
ENSG00000056487	0.108572	0.0816735	0.26957	0.295631	0.767512		PHF21B
ENSG00000056558	69.0364	0.0657147	0.468242	0.138693	0.889693	0.999891	TRAF1
ENSG00000056586	468.807	0.110783	0.414986	0.266757	0.789656	0.999891	RC3H2
ENSG00000056736	28.7	0.0778496	0.592324	0.139999	0.88866		IL17RB
ENSG00000056972	369.534	-0.0392405	0.388703	-0.10099	0.919558	0.999891	TRAF3IP2
ENSG00000056998	275.08	-0.469662	0.412302	-1.13149	0.257848	0.999891	GYG2
ENSG00000057019	1472.13	0.584119	0.314746	1.85917	0.0630036	0.999891	DCBLD2
ENSG00000057149	0						SERPINB3
ENSG00000057252	431.648	0.185356	0.423068	0.436772	0.662277	0.999891	SOAT1
ENSG00000057294	19.1434	-0.236397	0.582791	-0.336523	0.736477		PKP2
ENSG00000057468	0.435862	0.0816735	0.26957	0.323874	0.746033		MSH4
ENSG00000057593	0						F7
ENSG00000057608	1219.67	0.294972	0.301879	0.97682	0.328658	0.999891	GDI2
ENSG00000057657	8.26978	-0.00170285	0.594389	-0.00277494	0.997786		PRDM1
ENSG00000057663	274.553	-0.0303241	0.289712	-0.104509	0.916765	0.999891	ATG5
ENSG00000057704	14.6979	-0.145129	0.467875	-0.258787	0.795799		TMCC3
ENSG00000057757	536.832	0.00884137	0.496535	0.0179126	0.985709	0.999891	PITHD1
ENSG00000057935	277.089	0.0473286	0.307045	0.154145	0.877495	0.999891	MTA3
ENSG00000058056	330.073	0.0197017	0.421596	0.046816	0.96266	0.999891	USP13
ENSG00000058063	728.975	0.0328754	0.358849	0.0915969	0.927018	0.999891	ATP11B
ENSG00000058085	815.18	-0.236373	0.556854	-0.445747	0.65578	0.999891	LAMC2
ENSG00000058091	13.8941	0.0570122	0.595239	0.0886505	0.92936		CDK14
ENSG00000058262	3586.19	0.167584	0.324579	0.516145	0.605753	0.999891	SEC61A1
ENSG00000058272	463.596	0.0258992	0.327632	0.0790541	0.93699	0.999891	PPP1R12A
ENSG00000058335	2685.83	0.774127	0.287552	2.69362	0.00706809	0.999891	RASGRF1
ENSG00000058404	0.330464	0.0816735	0.26957	0.295626	0.767516		CAMK2B
ENSG00000058453	231.327	-0.0224319	0.370983	-0.0604679	0.951783	0.999891	CROCC
ENSG00000058600	106.762	-0.271432	0.580792	-0.463537	0.64298	0.999891	POLR3E
ENSG00000058668	619.111	0.244593	0.550652	0.436357	0.662578	0.999891	ATP2B4
ENSG00000058673	1.74325	-0.142465	0.405382	-0.373343	0.708893		ZC3H11A
ENSG00000058729	197.442	0.0742366	0.314818	0.235807	0.813582	0.999891	RIOK2
ENSG00000058799	243.737	-0.00521663	0.3697	-0.0139817	0.988845	0.999891	YIPF1
ENSG00000058804	172.11	0.379737	0.306384	1.23907	0.215321	0.999891	NDC1
ENSG00000058866	9.39968	0.279939	0.583406	0.635182	0.525309		DGKG
ENSG00000059122	316.084	-0.306947	0.368841	-0.831414	0.40574	0.999891	FLYWCH1
ENSG00000059145	133.493	-0.425399	0.357174	-1.18918	0.234369	0.999891	UNKL
ENSG00000059377	77.3644	1.3517	0.511788	2.78255	0.00539343	0.887023	TBXAS1
ENSG00000059378	186.061	-0.29689	0.465147	-0.631676	0.527599	0.999891	PARP12
ENSG00000059573	955.372	0.187707	0.235003	0.798758	0.424431	0.999891	ALDH18A1
ENSG00000059588	360.549	-0.0582362	0.39835	-0.146111	0.883833	0.999891	TARBP1
ENSG00000059691	136.964	0.101974	0.3806	0.267881	0.788791	0.999891	GATB
ENSG00000059728	197.518	-0.131878	0.476008	-0.278802	0.780396	0.999891	MXD1
ENSG00000059758	311.861	-0.157662	0.50592	-0.307462	0.758492	0.999891	CDK17
ENSG00000059769	98.2528	0.0640094	0.462746	0.13923	0.889268	0.999891	DNAJC25
ENSG00000059804	754.866	0.588879	0.594086	1.08412	0.278311	0.999891	SLC2A3
ENSG00000059915	13.1029	-0.0835013	0.567062	-0.148158	0.882218		PSD
ENSG00000060069	166.741	-0.163848	0.454792	-0.359765	0.719023	0.999891	CTDP1
ENSG00000060138	1158.95	0.262753	0.414498	0.63415	0.525983	0.999891	YBX3
ENSG00000060140	14.2152	0.414847	0.586042	0.722786	0.469812		STYK1
ENSG00000060237	1677.55	-0.169496	0.518108	-0.323943	0.745981	0.999891	WNK1
ENSG00000060303	0.220396	-0.0739626	0.26957	-0.271424	0.786065		RPS17P5
ENSG00000060339	856.578	0.139217	0.37183	0.374761	0.707838	0.999891	CCAR1
ENSG00000060491	546.897	-0.109655	0.323313	-0.339315	0.734373	0.999891	OGFR
ENSG00000060558	91.0432	0.106639	0.39539	0.269886	0.787248	0.999891	GNA15
ENSG00000060566	0						CREB3L3
ENSG00000060642	165.575	0.0659433	0.329248	0.200224	0.841305	0.999891	PIGV
ENSG00000060656	660.562	-0.31932	0.492954	-0.647984	0.516995	0.999891	PTPRU
ENSG00000060688	310.717	0.0147351	0.453347	0.0325331	0.974047	0.999891	SNRNP40
ENSG00000060709	54.1211	0.103594	0.571008	0.179544	0.857511	0.999891	RIMBP2
ENSG00000060718	219.183	1.31856	0.562835	3.00108	0.00269024	0.576016	COL11A1
ENSG00000060749	276.206	0.0275581	0.496343	0.0555825	0.955674	0.999891	QSER1
ENSG00000060762	645.626	0.535947	0.479023	1.10703	0.26828	0.999891	MPC1
ENSG00000060971	982.606	0.00146588	0.28817	0.00510313	0.995928	0.999891	ACAA1
ENSG00000060982	564.558	-0.237843	0.516703	-0.430893	0.666546	0.999891	BCAT1
ENSG00000061273	1143.07	-0.297818	0.250604	-1.18843	0.234665	0.999891	HDAC7
ENSG00000061337	0.219518	0.0816735	0.26957	0.295628	0.767514		LZTS1
ENSG00000061455	3.87698	-0.0492397	0.567865	-0.0690294	0.944966		PRDM6
ENSG00000061492	0						WNT8A
ENSG00000061656	57.1736	0.826392	0.576401	1.47273	0.140824	0.999891	SPAG4
ENSG00000061676	1545.57	0.0878961	0.358818	0.244791	0.806618	0.999891	NCKAP1
ENSG00000061794	370.61	0.109872	0.365635	0.300307	0.763943	0.999891	MRPS35
ENSG00000061918	88.515	0.0153402	0.476343	0.032257	0.974267	0.999891	GUCY1B1
ENSG00000061936	466.977	-0.152243	0.298801	-0.50974	0.610233	0.999891	SFSWAP
ENSG00000061938	315.27	-0.41815	0.294033	-1.4207	0.155404	0.999891	TNK2
ENSG00000061987	444.368	-0.131631	0.477105	-0.274906	0.783389	0.999891	MON2
ENSG00000062038	1461.96	0.22457	0.337242	0.666849	0.504868	0.999891	CDH3
ENSG00000062096	0						ARSF
ENSG00000062194	538.638	-0.11872	0.286182	-0.414943	0.678183	0.999891	GPBP1
ENSG00000062282	18.1216	0.104431	0.582977	0.181748	0.855781		DGAT2
ENSG00000062370	47.8251	0.346488	0.527661	0.657534	0.510837	0.999891	ZNF112
ENSG00000062485	1303.11	0.143842	0.342519	0.419888	0.674567	0.999891	CS
ENSG00000062524	1.51378	-0.0729349	0.404622	-0.303888	0.761213		LTK
ENSG00000062582	4.34208	-0.119435	0.59464	-0.203253	0.838937		MRPS24
ENSG00000062598	298.878	-0.198566	0.445367	-0.445236	0.656149	0.999891	ELMO2
ENSG00000062650	331.768	0.0124109	0.476764	0.0259768	0.979276	0.999891	WAPL
ENSG00000062716	1008.11	0.137527	0.468257	0.291089	0.770983	0.999891	VMP1
ENSG00000062725	567.294	0.0546108	0.380717	0.143407	0.885969	0.999891	APPBP2
ENSG00000062822	284.306	-0.10794	0.409626	-0.264064	0.79173	0.999891	POLD1
ENSG00000063015	0.10945	-0.0739626	0.26957	-0.271422	0.786067		SEZ6
ENSG00000063046	3549.31	0.555502	0.362255	1.5346	0.124883	0.999891	EIF4B
ENSG00000063127	2.57359	-0.589603	0.466812	-1.7145	0.0864371		SLC6A16
ENSG00000063169	192.129	-0.0838234	0.355907	-0.235715	0.813654	0.999891	BICRA
ENSG00000063176	407.337	-0.330564	0.365622	-0.904324	0.365823	0.999891	SPHK2
ENSG00000063177	7589.49	0.621392	0.471919	1.33019	0.183456	0.999891	RPL18
ENSG00000063180	67.1309	-0.471656	0.525088	-0.921774	0.356647	0.999891	CA11
ENSG00000063241	386.906	0.118805	0.522384	0.228932	0.818922	0.999891	ISOC2
ENSG00000063244	1703.07	-0.171913	0.271687	-0.632793	0.526869	0.999891	U2AF2
ENSG00000063245	1385.62	-0.0593684	0.301775	-0.196884	0.843918	0.999891	EPN1
ENSG00000063322	470.019	-0.0747712	0.260889	-0.286632	0.774394	0.999891	MED29
ENSG00000063438	0.350097	-0.0739626	0.26957	-0.159985	0.872893
ENSG00000063515	0						GSC2
ENSG00000063587	168.362	-0.172967	0.512062	-0.33459	0.737935	0.999891	ZNF275
ENSG00000063587	168.362	-0.172967	0.512062	-0.33459	0.737935	0.999891	LOC105373378
ENSG00000063601	329.633	-0.130639	0.487213	-0.267891	0.788783	0.999891	MTMR1
ENSG00000063660	335.209	-0.225443	0.274454	-0.821566	0.411324	0.999891	GPC1
ENSG00000063761	76.6377	0.105509	0.377399	0.279454	0.779897	0.999891	ADCK1
ENSG00000063854	650.483	-0.289062	0.473838	-0.60829	0.542995	0.999891	HAGH
ENSG00000063978	377.325	-0.0911058	0.2727	-0.334144	0.738271	0.999891	RNF4
ENSG00000064012	244.916	0.324784	0.360931	0.901666	0.367234	0.999891	CASP8
ENSG00000064042	949.473	-0.181519	0.488031	-0.365936	0.714413	0.999891	LIMCH1
ENSG00000064102	213.022	0.0412994	0.276303	0.149368	0.881263	0.999891	INTS13
ENSG00000064115	2684.65	0.37783	0.342241	1.10614	0.268666	0.999891	TM7SF3
ENSG00000064195	7.01713	-0.7211	0.596223	-1.09804	0.272187		DLX3
ENSG00000064199	79.6634	-0.238246	0.414037	-0.573753	0.566135	0.999891	SPA17
ENSG00000064201	0						TSPAN32
ENSG00000064205	0						CCN5
ENSG00000064218	0						DMRT3
ENSG00000064225	414.254	-1.01355	0.326558	-3.10709	0.00188937	0.506082	ST3GAL6
ENSG00000064270	580.344	0.331723	0.523735	0.634784	0.525569	0.999891	ATP2C2
ENSG00000064300	0.634857	0.0756077	0.295801	0.322501	0.747073		NGFR
ENSG00000064309	16.1642	0.181747	0.595781	0.284731	0.77585		CDON
ENSG00000064313	242.891	0.0170266	0.417232	0.0408099	0.967447	0.999891	TAF2
ENSG00000064393	338.198	0.238124	0.451152	0.526657	0.598431	0.999891	HIPK2
ENSG00000064419	272.978	-0.0468941	0.365636	-0.127931	0.898204	0.999891	TNPO3
ENSG00000064489	0
ENSG00000064490	590.426	0.263939	0.496066	0.536697	0.591477	0.999891	RFXANK
ENSG00000064545	329.842	0.0917078	0.505905	0.182251	0.855386	0.999891	TMEM161A
ENSG00000064547	141.786	0.0505409	0.408958	0.123863	0.901423	0.999891	LPAR2
ENSG00000064601	2593.07	0.492188	0.300532	1.63951	0.101107	0.999891	CTSA
ENSG00000064607	1009.06	0.0933557	0.49959	0.187357	0.851381	0.999891	SUGP2
ENSG00000064651	956.732	0.22382	0.35126	0.63899	0.522829	0.999891	SLC12A2
ENSG00000064652	257.624	0.0613685	0.301994	0.203191	0.838986	0.999891	SNX24
ENSG00000064655	0						EYA2
ENSG00000064666	1776.42	-0.202418	0.328476	-0.615988	0.537902	0.999891	CNN2
ENSG00000064687	688.892	-0.307866	0.351893	-0.874865	0.381647	0.999891	ABCA7
ENSG00000064692	4.5192	0.0798607	0.403785	0.126081	0.899667		SNCAIP
ENSG00000064703	151.024	-0.203586	0.350407	-0.580628	0.561491	0.999891	DDX20
ENSG00000064726	519.201	0.158109	0.32954	0.479691	0.631447	0.999891	BTBD1
ENSG00000064763	46.7292	-0.0369628	0.291895	-0.0756215	0.93972	0.999891	FAR2
ENSG00000064787	51.4692	0.79074	0.523418	1.53965	0.123645	0.999891	BCAS1
ENSG00000064835	0						POU1F1
ENSG00000064886	168.685	1.37838	0.554136	2.74959	0.00596691	0.940451	CHI3L2
ENSG00000064932	228.433	0.227699	0.540368	0.412338	0.680092	0.999891	SBNO2
ENSG00000064933	152.129	-0.0863448	0.329444	-0.262224	0.793149	0.999891	PMS1
ENSG00000064961	927.93	0.0195701	0.310835	0.0629629	0.949796	0.999891	HMG20B
ENSG00000064989	108.866	-0.0340628	0.292039	-0.0726073	0.942119	0.999891	CALCRL
ENSG00000064995	319.471	-0.0714303	0.431798	-0.1653	0.868708	0.999891	TAF11
ENSG00000064999	337.382	-0.198826	0.466908	-0.423623	0.671841	0.999891	ANKS1A
ENSG00000065000	1874.8	0.0351763	0.336516	0.104524	0.916754	0.999891	AP3D1
ENSG00000065029	342.796	-0.25078	0.480148	-0.520682	0.602589	0.999891	ZNF76
ENSG00000065054	625.568	-0.151136	0.449148	-0.334803	0.737774	0.999891	SLC9A3R2
ENSG00000065057	195.311	0.0111275	0.516613	0.0216126	0.982757	0.999891	NTHL1
ENSG00000065060	285.958	-0.0944702	0.503832	-0.185719	0.852665	0.999891	UHRF1BP1
ENSG00000065135	661.6	-0.0226763	0.334802	-0.0677119	0.946015	0.999891	GNAI3
ENSG00000065150	766.171	0.37096	0.366609	1.01284	0.311134	0.999891	IPO5
ENSG00000065154	1004.97	-0.225289	0.434356	-0.518725	0.603952	0.999891	OAT
ENSG00000065183	285.363	0.186193	0.377484	0.493279	0.621815	0.999891	WDR3
ENSG00000065243	350.104	0.0932848	0.416205	0.223886	0.822846	0.999891	PKN2
ENSG00000065268	395.517	-0.0235877	0.461844	-0.0512257	0.959146	0.999891	WDR18
ENSG00000065308	385.652	-0.12235	0.531485	-0.22619	0.821054	0.999891	TRAM2
ENSG00000065320	1.33164	-0.0523306	0.292239	-0.0973609	0.92244		NTN1
ENSG00000065325	0						GLP2R
ENSG00000065328	29.9219	0.996462	0.519361	1.95829	0.0501955		MCM10
ENSG00000065357	182.262	-0.0186345	0.409146	-0.045306	0.963863	0.999891	DGKA
ENSG00000065361	1524.46	-0.0471824	0.471755	-0.0998877	0.920433	0.999891	ERBB3
ENSG00000065371	0						ROPN1
ENSG00000065413	106.099	-0.0773517	0.579935	-0.131034	0.895748	0.999891	ANKRD44
ENSG00000065427	771.243	-0.0753834	0.299638	-0.251394	0.801509	0.999891	KARS1
ENSG00000065457	178.604	-0.199165	0.379155	-0.525291	0.599381	0.999891	ADAT1
ENSG00000065485	697.173	0.060475	0.471288	0.128979	0.897374	0.999891	PDIA5
ENSG00000065491	190.433	-0.263292	0.365965	-0.719542	0.471807	0.999891	TBC1D22B
ENSG00000065518	851.556	0.0776262	0.525637	0.147906	0.882417	0.999891	NDUFB4
ENSG00000065526	525.457	-0.154037	0.547417	-0.274933	0.783367	0.999891	SPEN
ENSG00000065534	33.6017	-0.142107	0.540593	-0.245604	0.805989		MYLK
ENSG00000065548	582.561	0.198251	0.407746	0.486785	0.626411	0.999891	ZC3H15
ENSG00000065559	363.668	-0.0682409	0.342026	-0.199431	0.841925	0.999891	MAP2K4
ENSG00000065600	87.0272	-0.0462595	0.463043	-0.0994582	0.920774	0.999891	PACC1
ENSG00000065609	0.476109	0.0716534	0.2706	0.196717	0.844049		SNAP91
ENSG00000065613	776.718	-0.114459	0.412412	-0.277333	0.781524	0.999891	SLK
ENSG00000065615	144.555	0.0311481	0.431497	0.0721346	0.942495	0.999891	CYB5R4
ENSG00000065618	47.2911	0.642814	0.565756	1.2835	0.199318	0.999891	COL17A1
ENSG00000065621	95.0325	0.00905899	0.508904	0.014795	0.988196	0.999891	GSTO2
ENSG00000065665	51.0064	-0.0338068	0.440977	-0.0762132	0.939249	0.999891	SEC61A2
ENSG00000065675	215.353	-0.190246	0.431786	-0.440087	0.659874	0.999891	PRKCQ
ENSG00000065717	698.598	-0.0974002	0.275534	-0.35361	0.723631	0.999891	TLE2
ENSG00000065802	236.886	-0.184633	0.33661	-0.548518	0.583336	0.999891	ASB1
ENSG00000065809	1427.37	-0.0813709	0.379074	-0.214647	0.830042	0.999891	FAM107B
ENSG00000065833	952.963	0.279655	0.253612	1.1026	0.270199	0.999891	ME1
ENSG00000065882	84.6923	-0.0664948	0.595172	-0.0986447	0.92142	0.999891	TBC1D1
ENSG00000065883	359.171	-0.187669	0.492219	-0.380399	0.703649	0.999891	CDK13
ENSG00000065911	335.495	0.295918	0.376351	0.78717	0.431182	0.999891	MTHFD2
ENSG00000065923	108.666	-0.280242	0.475195	-0.588552	0.556162	0.999891	SLC9A7
ENSG00000065970	257.402	-0.0712883	0.417254	-0.170646	0.864502	0.999891	FOXJ2
ENSG00000065978	2692.32	0.25781	0.412487	0.625794	0.53145	0.999891	YBX1
ENSG00000065989	60.9647	-0.47906	0.43578	-1.08101	0.279692	0.999891	PDE4A
ENSG00000066027	1409.05	0.332916	0.468058	0.71148	0.476787	0.999891	PPP2R5A
ENSG00000066032	0						CTNNA2
ENSG00000066044	745.583	0.00818321	0.335825	0.0243729	0.980555	0.999891	ELAVL1
ENSG00000066056	583.718	-0.0172718	0.292127	-0.0338853	0.972969	0.999891	TIE1
ENSG00000066084	587.234	-0.149809	0.468157	-0.319402	0.749422	0.999891	DIP2B
ENSG00000066117	431.678	-0.0301409	0.281536	-0.107068	0.914735	0.999891	SMARCD1
ENSG00000066135	430.287	-0.146144	0.422987	-0.345536	0.729691	0.999891	KDM4A
ENSG00000066136	422.111	-0.187705	0.258731	-0.725369	0.468226	0.999891	NFYC
ENSG00000066185	18.2026	-0.747361	0.587554	-1.2549	0.209514		ZMYND12
ENSG00000066230	3.12063	-0.371194	0.537219	-0.629157	0.529246		SLC9A3
ENSG00000066248	1.08064	0.405115	0.406099	0.830698	0.406144		NGEF
ENSG00000066279	59.5631	-0.0201114	0.537439	-0.0375142	0.970075	0.999891	ASPM
ENSG00000066294	2.04123	0	0.284978	0.0142816	0.988605		CD84
ENSG00000066322	763.801	0.214951	0.297892	0.7214	0.470663	0.999891	ELOVL1
ENSG00000066336	0						SPI1
ENSG00000066379	36.3957	0.291537	0.587065	0.510566	0.609655		POLR1H
ENSG00000066382	0						MPPED2
ENSG00000066405	117.394	0.000652272	0.587289	-0.00398066	0.996824	0.999891	CLDN18
ENSG00000066422	287.678	-0.0772121	0.454181	-0.16979	0.865176	0.999891	ZBTB11
ENSG00000066427	108.801	-0.0944776	0.353215	-0.266971	0.789491	0.999891	ATXN3
ENSG00000066455	439.112	-0.127772	0.306956	-0.41594	0.677454	0.999891	GOLGA5
ENSG00000066468	1370.55	-0.111973	0.429351	-0.261401	0.793783	0.999891	FGFR2
ENSG00000066557	110.379	0.0868975	0.38572	0.225255	0.821781	0.999891	LRRC40
ENSG00000066583	352.874	0.133992	0.355974	0.376527	0.706525	0.999891	ISOC1
ENSG00000066629	82.1336	-0.231397	0.505205	-0.43701	0.662104	0.999891	EML1
ENSG00000066651	154.442	-0.117978	0.366607	-0.321767	0.747629	0.999891	TRMT11
ENSG00000066654	487.946	0.183051	0.24956	0.733479	0.463266	0.999891	THUMPD1
ENSG00000066697	284.294	0.0710748	0.431274	0.164034	0.869704	0.999891	MSANTD3
ENSG00000066735	22.9398	-0.334164	0.55901	-0.556804	0.577661		KIF26A
ENSG00000066739	280	-0.491903	0.476509	-1.02155	0.306994	0.999891	ATG2B
ENSG00000066777	676.218	-0.0867123	0.485342	-0.177825	0.858861	0.999891	ARFGEF1
ENSG00000066813	0.110946	0	0.26957	0.0142916	0.988597		ACSM2B
ENSG00000066827	74.3093	-0.0298903	0.544696	-0.0546231	0.956439	0.999891	ZFAT
ENSG00000066855	172.702	0.138898	0.29994	0.462983	0.643377	0.999891	MTFR1
ENSG00000066923	1.27849	0.026127	0.481485	0.0521369	0.95842		STAG3
ENSG00000066926	249.737	-0.149574	0.32963	-0.453607	0.650112	0.999891	FECH
ENSG00000066933	496.753	-0.232611	0.50807	-0.453285	0.650344	0.999891	MYO9A
ENSG00000067048	663.128	-0.0195435	0.500244	-0.0391984	0.968732	0.999891	DDX3Y
ENSG00000067057	594.901	0.421682	0.551978	0.747215	0.454934	0.999891	PFKP
ENSG00000067064	1672.59	0.522249	0.393384	1.32321	0.185766	0.999891	IDI1
ENSG00000067066	514.311	-0.12537	0.31421	-0.398617	0.690176	0.999891	SP100
ENSG00000067082	618.333	-0.167737	0.559681	-0.28877	0.772757	0.999891	KLF6
ENSG00000067113	376.383	0.275851	0.519864	0.542322	0.587597	0.999891	PLPP1
ENSG00000067141	225.098	-0.0108503	0.547378	-0.0195787	0.984379	0.999891	NEO1
ENSG00000067167	4463.67	-0.0680052	0.35557	-0.190994	0.848531	0.999891	TRAM1
ENSG00000067177	93.423	0.287769	0.453325	0.632535	0.527038	0.999891	PHKA1
ENSG00000067182	987.776	0.219355	0.258141	0.849787	0.395443	0.999891	TNFRSF1A
ENSG00000067191	214.17	0.0859016	0.489848	0.176217	0.860123	0.999891	CACNB1
ENSG00000067208	162.588	-0.241397	0.326111	-0.739721	0.459469	0.999891	EVI5
ENSG00000067221	95.3409	0.0395984	0.525786	0.0752929	0.939982	0.999891	STOML1
ENSG00000067225	12183.6	0.310204	0.304007	1.0211	0.307207	0.999891	PKM
ENSG00000067248	461.238	-0.303181	0.304806	-0.994044	0.320202	0.999891	DHX29
ENSG00000067334	408.788	-0.0016737	0.33601	-0.00496792	0.996036	0.999891	DNTTIP2
ENSG00000067365	92.5629	-0.0949439	0.388389	-0.244215	0.807064	0.999891	METTL22
ENSG00000067369	601.133	0.131215	0.440818	0.297871	0.765802	0.999891	TP53BP1
ENSG00000067445	133.886	-0.201711	0.556344	-0.387999	0.698016	0.999891	TRO
ENSG00000067533	224.831	0.0159608	0.421692	0.0378745	0.969788	0.999891	RRP15
ENSG00000067560	4632.12	0.0463568	0.409438	0.113241	0.909839	0.999891	RHOA
ENSG00000067596	388.041	-0.232261	0.412232	-0.562289	0.573919	0.999891	DHX8
ENSG00000067601	7.71853	-0.164244	0.595726	-0.293645	0.769029		PMS2P4
ENSG00000067606	1325.12	-0.30367	0.261054	-1.1629	0.244868	0.999891	PRKCZ
ENSG00000067646	166.163	-0.0157229	0.482696	-0.0325317	0.974048	0.999891	ZFY
ENSG00000067704	989.797	0.0542812	0.281927	0.192507	0.847345	0.999891	IARS2
ENSG00000067715	19.7626	0.074069	0.456125	0.104703	0.916612		SYT1
ENSG00000067798	4.93152	-0.0580006	0.390915	-0.0988701	0.921241		NAV3
ENSG00000067829	399.81	0.0493562	0.322435	0.153045	0.878363	0.999891	IDH3G
ENSG00000067836	253.74	0.232084	0.468799	0.497274	0.618996	0.999891	ROGDI
ENSG00000067840	3.6644	-0.536915	0.57615	-1.13329	0.257092		PDZD4
ENSG00000067842	0						ATP2B3
ENSG00000067900	709.976	-0.00981745	0.454694	-0.0215713	0.98279	0.999891	ROCK1
ENSG00000067955	274.297	0.0502917	0.467877	0.106812	0.914938	0.999891	CBFB
ENSG00000067992	165.827	0.245659	0.396406	0.620705	0.534794	0.999891	PDK3
ENSG00000068001	602.4	0.0953429	0.555303	0.170702	0.864458	0.999891	HYAL2
ENSG00000068024	106.902	-0.110944	0.503225	-0.218682	0.826898	0.999891	HDAC4
ENSG00000068028	197.376	0.00335902	0.437211	0.00768358	0.993869	0.999891	RASSF1
ENSG00000068078	2081.18	-0.109381	0.555596	-0.196472	0.84424	0.999891	FGFR3
ENSG00000068079	111.395	0.172412	0.414398	0.416712	0.676889	0.999891	IFI35
ENSG00000068097	177.38	-0.0711906	0.418539	-0.169694	0.865251	0.999891	HEATR6
ENSG00000068120	982.913	0.123464	0.334723	0.368727	0.712332	0.999891	COASY
ENSG00000068137	412.614	-0.130053	0.301546	-0.431268	0.666274	0.999891	PLEKHH3
ENSG00000068305	479.423	-0.0973791	0.463463	-0.207805	0.835381	0.999891	MEF2A
ENSG00000068308	466.572	-0.25353	0.267964	-0.94571	0.344297	0.999891	OTUD5
ENSG00000068323	693.764	0.108288	0.330907	0.327446	0.74333	0.999891	TFE3
ENSG00000068354	183.575	-0.264542	0.291109	-0.908623	0.363549	0.999891	TBC1D25
ENSG00000068366	2695.77	0.553607	0.559292	0.940277	0.347076	0.999891	ACSL4
ENSG00000068383	322.496	-0.141658	0.301658	-0.470057	0.638314	0.999891	INPP5A
ENSG00000068394	199.463	-0.162809	0.392007	-0.414761	0.678317	0.999891	GPKOW
ENSG00000068400	551.631	-0.0412811	0.353828	-0.11684	0.906987	0.999891	GRIPAP1
ENSG00000068438	220.879	-0.0296789	0.4265	-0.0694864	0.944602	0.999891	FTSJ1
ENSG00000068489	42.4958	-0.00726873	0.563931	-0.0128751	0.989727	0.999891	PRR11
ENSG00000068615	5.48695	0.315797	0.522553	0.611686	0.540746		REEP1
ENSG00000068650	5974.3	-0.0446545	0.574588	-0.0793571	0.936749	0.999891	ATP11A
ENSG00000068654	357.088	-0.0162548	0.453468	-0.0357935	0.971447	0.999891	POLR1A
ENSG00000068697	2349.34	-0.00353664	0.387084	-0.00913378	0.992712	0.999891	LAPTM4A
ENSG00000068724	365.028	-0.532625	0.37637	-1.41395	0.157377	0.999891	TTC7A
ENSG00000068745	810.806	-0.0219644	0.311122	-0.0706484	0.943678	0.999891	IP6K2
ENSG00000068781	0						STON1-GTF2A1L
ENSG00000068784	154.438	-0.064629	0.321413	-0.201181	0.840557	0.999891	SRBD1
ENSG00000068796	194.216	0.104441	0.447172	0.234154	0.814865	0.999891	KIF2A
ENSG00000068831	0.543738	0.1791	0.273052	0.404337	0.685965		RASGRP2
ENSG00000068878	827.02	-0.0534306	0.349137	-0.152851	0.878515	0.999891	PSME4
ENSG00000068885	419.351	-0.19657	0.374776	-0.524462	0.599957	0.999891	IFT80
ENSG00000068903	298.209	-0.0375782	0.305974	-0.122775	0.902285	0.999891	SIRT2
ENSG00000068912	853.42	-0.146401	0.318075	-0.460037	0.64549	0.999891	ERLEC1
ENSG00000068971	268.457	-0.299809	0.320614	-0.935623	0.349467	0.999891	PPP2R5B
ENSG00000068976	0.866044	-0.0691563	0.318261	-0.325271	0.744976		PYGM
ENSG00000068985	0						PAGE1
ENSG00000069011	0.108572	0.0816735	0.26957	0.295631	0.767512		PITX1
ENSG00000069018	0						TRPC7
ENSG00000069020	613.464	0.0814788	0.353033	0.230672	0.817569	0.999891	MAST4
ENSG00000069122	23222.7	-0.565669	0.515562	-1.09055	0.275469	0.999891	ADGRF5
ENSG00000069188	333.432	0.512494	0.575654	2.03548	0.041803	0.999891	SDK2
ENSG00000069206	0						ADAM7
ENSG00000069248	396.276	-0.222909	0.294881	-0.755702	0.449828	0.999891	NUP133
ENSG00000069275	2111.25	0.0911528	0.334063	0.273065	0.784803	0.999891	NUCKS1
ENSG00000069329	1015.74	0.231797	0.258727	0.895952	0.370278	0.999891	VPS35
ENSG00000069345	582.757	-0.0131748	0.249353	-0.0527705	0.957915	0.999891	DNAJA2
ENSG00000069399	492.653	0.576478	0.370928	1.54966	0.121222	0.999891	BCL3
ENSG00000069424	14.491	-0.354563	0.558556	-0.615263	0.538381		KCNAB2
ENSG00000069431	94.6886	0.447186	0.585325	0.901608	0.367265	0.999891	ABCC9
ENSG00000069482	0.442024	0.214332	0.270285	0.611023	0.541184		GAL
ENSG00000069493	30.0877	0.190132	0.533368	0.354648	0.722853		CLEC2D
ENSG00000069509	283.752	-0.0242547	0.498515	-0.048514	0.961307	0.999891	FUNDC1
ENSG00000069535	2.52552	0.0791973	0.348147	0.663094	0.50727		MAOB
ENSG00000069667	181.081	-0.0483449	0.414447	-0.117657	0.906339	0.999891	RORA
ENSG00000069696	0						DRD4
ENSG00000069702	234.793	0.0103058	0.342891	0.0298894	0.976155	0.999891	TGFBR3
ENSG00000069764	5.99555	0.112088	0.593615	0.178442	0.858376		PLA2G10
ENSG00000069812	12.8198	-0.142574	0.451545	-0.215331	0.829509		HES2
ENSG00000069849	1250.73	0.183076	0.473846	0.386697	0.698981	0.999891	ATP1B3
ENSG00000069869	120.732	0.0445652	0.495581	0.0887666	0.929267	0.999891	NEDD4
ENSG00000069943	134.277	0.329788	0.39458	0.835195	0.403608	0.999891	PIGB
ENSG00000069956	271.977	0.109646	0.516846	0.212712	0.831552	0.999891	MAPK6
ENSG00000069966	318.055	-0.283072	0.282518	-1.00141	0.31663	0.999891	GNB5
ENSG00000069974	1853.16	-0.0898146	0.260769	-0.344584	0.730407	0.999891	RAB27A
ENSG00000069998	215.14	0.400658	0.48981	0.825952	0.408832	0.999891	HDHD5
ENSG00000070010	493.762	-0.18954	0.422799	-0.447308	0.654653	0.999891	UFD1
ENSG00000070018	175.15	-0.120475	0.581729	-0.201326	0.840444	0.999891	LRP6
ENSG00000070019	0.387767	0	0.26957	0.0142853	0.988602		GUCY2C
ENSG00000070031	0						SCT
ENSG00000070047	131.42	-0.157173	0.476893	-0.328648	0.742422	0.999891	PHRF1
ENSG00000070061	429.248	-0.11049	0.415842	-0.265254	0.790814	0.999891	ELP1
ENSG00000070081	1190.97	0.377527	0.443031	0.854546	0.392802	0.999891	NUCB2
ENSG00000070087	447.962	0.29806	0.25843	1.15364	0.248649	0.999891	PFN2
ENSG00000070159	724.82	0.155514	0.476992	0.327345	0.743407	0.999891	PTPN3
ENSG00000070182	24.8862	-0.0649593	0.592406	-0.0981546	0.92181		SPTB
ENSG00000070190	115.551	0.494831	0.41591	1.19281	0.232945	0.999891	DAPP1
ENSG00000070193	0						FGF10
ENSG00000070214	610.938	0.350582	0.415331	0.845087	0.398062	0.999891	SLC44A1
ENSG00000070269	146.938	0.0834194	0.364924	0.228666	0.819128	0.999891	TMEM260
ENSG00000070366	439.519	-0.183436	0.387175	-0.47381	0.635635	0.999891	SMG6
ENSG00000070367	378.183	0.0774673	0.368486	0.210178	0.833529	0.999891	EXOC5
ENSG00000070371	55.302	0.202707	0.514553	0.394945	0.692883	0.999891	CLTCL1
ENSG00000070388	2.329	-0.29988	0.517537	-0.458178	0.646824		FGF22
ENSG00000070404	95.555	-0.585932	0.53819	-1.10307	0.269997	0.999891	FSTL3
ENSG00000070413	1700.48	-0.0631482	0.344362	-0.183552	0.854365	0.999891	DGCR2
ENSG00000070423	296.052	-0.00656487	0.433156	-0.015128	0.98793	0.999891	RNF126
ENSG00000070444	200.682	-0.200525	0.484511	-0.414055	0.678834	0.999891	MNT
ENSG00000070476	198.532	-0.0112206	0.534171	-0.0208809	0.983341	0.999891	ZXDC
ENSG00000070495	276.906	-0.220933	0.347314	-0.635926	0.524825	0.999891	JMJD6
ENSG00000070501	207.401	-0.171678	0.320908	-0.534927	0.5927	0.999891	POLB
ENSG00000070526	100.369	-0.0900188	0.581665	-0.206596	0.836326	0.999891	ST6GALNAC1
ENSG00000070540	282.888	-0.294311	0.382706	-0.766205	0.443554	0.999891	WIPI1
ENSG00000070601	0.110946	0	0.26957	0.0142916	0.988597		FRMPD1
ENSG00000070610	717.163	-0.122628	0.378465	-0.323367	0.746417	0.999891	GBA2
ENSG00000070614	953.719	-0.383785	0.502752	-0.755789	0.449776	0.999891	NDST1
ENSG00000070669	4.43737	0.056517	0.572756	0.0935341	0.925479		ASNS
ENSG00000070718	93.8523	0.500065	0.431641	1.15787	0.246916	0.999891	AP3M2
ENSG00000070729	9.4921	-0.4073	0.589188	-0.697184	0.485688		CNGB1
ENSG00000070731	19.3262	-0.76042	0.594315	-1.25182	0.210636		ST6GALNAC2
ENSG00000070748	0						CHAT
ENSG00000070756	9987.43	0.725676	0.36076	2.01467	0.0439397	0.999891	PABPC1
ENSG00000070759	50.4427	-0.340873	0.492908	-0.69636	0.486203	0.999891	TESK2
ENSG00000070761	327.366	0.0056774	0.481218	0.0118198	0.990569	0.999891	CFAP20
ENSG00000070770	588.952	0.155365	0.27025	0.574699	0.565495	0.999891	CSNK2A2
ENSG00000070778	260.654	-0.416419	0.501099	-0.832799	0.404958	0.999891	PTPN21
ENSG00000070785	222.573	0.129171	0.461124	0.279445	0.779903	0.999891	EIF2B3
ENSG00000070808	0						CAMK2A
ENSG00000070814	294.575	-0.281627	0.308062	-0.913985	0.360724	0.999891	TCOF1
ENSG00000070831	1892.28	-0.280815	0.319529	-0.878839	0.379489	0.999891	CDC42
ENSG00000070882	265.709	-0.021137	0.349354	-0.0601851	0.952008	0.999891	OSBPL3
ENSG00000070886	0.110946	0	0.26957	0.0142916	0.988597		EPHA8
ENSG00000070915	0.15515	0	0.26957	0.014291	0.988598		SLC12A3
ENSG00000070950	72.0849	-0.0180579	0.416585	-0.0431337	0.965595	0.999891	RAD18
ENSG00000070961	412.201	0.32379	0.360977	0.898813	0.368752	0.999891	ATP2B1
ENSG00000070985	1.34276	-0.07629	0.371827	-0.376253	0.706729		TRPM5
ENSG00000071051	438.672	-0.179374	0.408217	-0.438182	0.661254	0.999891	NCK2
ENSG00000071054	870.688	-0.052473	0.476832	-0.109375	0.912905	0.999891	MAP4K4
ENSG00000071073	464.565	0.0649649	0.47939	0.134335	0.893137	0.999891	MGAT4A
ENSG00000071082	10440.8	0.757302	0.486499	1.57862	0.114424	0.999891	RPL31
ENSG00000071127	2577.7	-0.123921	0.38105	-0.32471	0.745401	0.999891	WDR1
ENSG00000071189	446.605	-0.102748	0.528234	-0.193797	0.846335	0.999891	SNX13
ENSG00000071203	0						MS4A12
ENSG00000071205	92.2096	0.159608	0.362706	0.438845	0.660774	0.999891	ARHGAP10
ENSG00000071242	2077.32	-0.0950916	0.459221	-0.203853	0.838468	0.999891	RPS6KA2
ENSG00000071243	135.84	-0.260439	0.363057	-0.71789	0.472825	0.999891	ING3
ENSG00000071246	141.969	-0.0679578	0.592794	-0.0939666	0.925136	0.999891	VASH1
ENSG00000071282	84.043	0.0319619	0.581362	0.0544799	0.956553	0.999891	LMCD1
ENSG00000071462	755.751	-0.114946	0.459291	-0.251571	0.801372	0.999891	BUD23
ENSG00000071537	833.047	0.106283	0.349754	0.303933	0.761179	0.999891	SEL1L
ENSG00000071539	27.8205	0.405521	0.507449	0.801751	0.422697		TRIP13
ENSG00000071553	2634.31	0.125076	0.311369	0.402086	0.687621	0.999891	ATP6AP1
ENSG00000071564	576.592	-0.13113	0.313625	-0.417996	0.67595	0.999891	TCF3
ENSG00000071575	217.946	0.305605	0.413104	0.749533	0.453536	0.999891	TRIB2
ENSG00000071626	894.488	-0.00868577	0.249598	-0.034825	0.972219	0.999891	DAZAP1
ENSG00000071655	1048.12	-0.0134288	0.492735	-0.0273606	0.978172	0.999891	MBD3
ENSG00000071677	0						PRLH
ENSG00000071794	497.017	0.126417	0.429436	0.295023	0.767976	0.999891	HLTF
ENSG00000071859	970.818	0.201061	0.476822	0.423292	0.672082	0.999891	FAM50A
ENSG00000071889	412.394	-0.0508295	0.345503	-0.147123	0.883035	0.999891	FAM3A
ENSG00000071894	387.048	-0.117829	0.332425	-0.354311	0.723106	0.999891	CPSF1
ENSG00000071909	10.0558	0.541644	0.596541	1.12644	0.259981		MYO3B
ENSG00000071967	364.14	-1.1752	0.504695	-2.26423	0.0235598	0.999891	CYBRD1
ENSG00000071991	0						CDH19
ENSG00000071994	423.67	0.148857	0.406129	0.366198	0.714218	0.999891	PDCD2
ENSG00000072041	9.96001	-0.0551731	0.408385	-0.08472	0.932484		SLC6A15
ENSG00000072042	1258.9	0.678838	0.374899	1.8115	0.0700629	0.999891	RDH11
ENSG00000072062	124.282	-0.104062	0.590455	-0.171036	0.864196	0.999891	PRKACA
ENSG00000072071	42.8511	-0.234103	0.596633	-0.361717	0.717564	0.999891	ADGRL1
ENSG00000072080	0.10945	-0.0739626	0.26957	-0.271422	0.786067		SPP2
ENSG00000072110	1775.75	0.0732954	0.457606	0.159011	0.87366	0.999891	ACTN1
ENSG00000072121	314.099	0.00186587	0.527688	0.00354714	0.99717	0.999891	ZFYVE26
ENSG00000072133	91.0245	-0.0420093	0.514945	-0.0810325	0.935416	0.999891	RPS6KA6
ENSG00000072134	412.122	-0.189718	0.381536	-0.497159	0.619077	0.999891	EPN2
ENSG00000072135	291.918	-0.0757364	0.266837	-0.283808	0.776557	0.999891	PTPN18
ENSG00000072163	97.3524	-0.441939	0.593385	-0.693724	0.487856	0.999891	LIMS2
ENSG00000072182	0						ASIC4
ENSG00000072195	1.46178	-0.100473	0.49045	-0.195478	0.845019		SPEG
ENSG00000072201	27.7365	1.01632	0.534504	1.90216	0.0571507		LNX1
ENSG00000072210	1178.98	0.0138897	0.259561	0.053511	0.957325	0.999891	ALDH3A2
ENSG00000072274	539.763	0.295217	0.497117	0.586102	0.557807	0.999891	TFRC
ENSG00000072310	3339.62	0.415851	0.523103	0.796613	0.425676	0.999891	SREBF1
ENSG00000072315	0.10945	-0.0739626	0.26957	-0.271422	0.786067		TRPC5
ENSG00000072364	1192.59	0.0374215	0.527273	0.0705692	0.943741	0.999891	AFF4
ENSG00000072401	190.166	-0.00743196	0.400345	-0.0186251	0.98514	0.999891	UBE2D1
ENSG00000072415	607.122	-0.304498	0.43096	-0.705896	0.480253	0.999891	MPP5
ENSG00000072422	79.1842	0.0279302	0.578672	0.0451641	0.963976	0.999891	RHOBTB1
ENSG00000072501	660.932	-0.131317	0.464245	-0.282436	0.777609	0.999891	SMC1A
ENSG00000072506	624.591	0.0783	0.557575	0.142398	0.886766	0.999891	HSD17B10
ENSG00000072518	647.282	-0.101986	0.334756	-0.304961	0.760396	0.999891	MARK2
ENSG00000072571	32.9198	0.376819	0.572869	0.661266	0.508442		HMMR
ENSG00000072609	282.621	0.0229448	0.360243	0.0636878	0.949219	0.999891	CHFR
ENSG00000072657	0.226438	0.00385546	0.26957	-0.00113861	0.999092		TRHDE
ENSG00000072682	1087.34	0.0841977	0.451461	0.185699	0.852681	0.999891	P4HA2
ENSG00000072694	0						FCGR2B
ENSG00000072736	701.612	-0.700017	0.319658	-2.19024	0.0285071	0.999891	NFATC3
ENSG00000072756	143.104	0.130666	0.326034	0.400706	0.688636	0.999891	TRNT1
ENSG00000072778	2653.74	0.0512335	0.246189	0.208113	0.835141	0.999891	ACADVL
ENSG00000072786	119.828	-0.116595	0.584144	-0.186994	0.851665	0.999891	STK10
ENSG00000072803	664.795	-0.150026	0.314852	-0.476394	0.633794	0.999891	FBXW11
ENSG00000072818	1.40882	-0.147208	0.349192	-0.75346	0.451174		ACAP1
ENSG00000072832	0.10945	-0.0739626	0.26957	-0.271422	0.786067		CRMP1
ENSG00000072840	193.485	-0.115082	0.590217	-0.189726	0.849524	0.999891	EVC
ENSG00000072849	359.869	0.188112	0.46593	0.403694	0.686437	0.999891	DERL2
ENSG00000072858	21.3086	0.740634	0.574873	1.28792	0.197774		SIDT1
ENSG00000072864	18.2583	0.051922	0.59653	0.0844791	0.932675		NDE1
ENSG00000072952	0.703019	-0.121188	0.299442	-0.339214	0.734448		IRAG1
ENSG00000072954	77.6307	0.0115469	0.436583	0.0264304	0.978914	0.999891	TMEM38A
ENSG00000072958	500.314	-0.238011	0.297852	-0.798603	0.424521	0.999891	AP1M1
ENSG00000073008	524.929	0.0209269	0.482958	0.0429074	0.965775	0.999891	PVR
ENSG00000073050	204.059	-0.0848887	0.430406	-0.197973	0.843066	0.999891	XRCC1
ENSG00000073060	254.385	0.47444	0.328976	1.44111	0.149553	0.999891	SCARB1
ENSG00000073067	0.108572	0.0816735	0.26957	0.295631	0.767512		CYP2W1
ENSG00000073111	198.707	0.499598	0.433505	1.16117	0.245572	0.999891	MCM2
ENSG00000073146	19.5865	0.0258129	0.291549	0.0529305	0.957787		MOV10L1
ENSG00000073150	7.67628	-0.0920664	0.593461	-0.143383	0.885988		PANX2
ENSG00000073169	341.891	0.061147	0.401635	0.15229	0.878958	0.999891	SELENOO
ENSG00000073282	0.829917	-0.165773	0.309053	-0.44035	0.659684		TP63
ENSG00000073331	140.499	0.138542	0.552	0.249338	0.8031	0.999891	ALPK1
ENSG00000073350	1138.48	0.20627	0.35571	0.580084	0.561858	0.999891	LLGL2
ENSG00000073417	508.711	-0.292951	0.313287	-0.933286	0.350673	0.999891	PDE8A
ENSG00000073464	88.7365	-0.123605	0.490746	-0.250187	0.802443	0.999891	CLCN4
ENSG00000073536	119.671	0.755762	0.431793	1.75685	0.0789435	0.999891	NLE1
ENSG00000073578	128.304	-0.0146285	0.510327	-0.028773	0.977046	0.999891	SDHA
ENSG00000073584	76.322	0.0788422	0.412576	0.191318	0.848277	0.999891	SMARCE1
ENSG00000073598	0.15515	0	0.26957	0.014291	0.988598		FNDC8
ENSG00000073605	191.161	-0.180356	0.545577	-0.330659	0.740902	0.999891	GSDMB
ENSG00000073614	544.656	0.0160618	0.343492	0.04676	0.962705	0.999891	KDM5A
ENSG00000073670	0.969793	-0.319458	0.393263	-0.681037	0.495848		ADAM11
ENSG00000073711	206.06	0.0141857	0.553644	0.0254605	0.979688	0.999891	PPP2R3A
ENSG00000073712	349.138	-0.0237875	0.496989	-0.047109	0.962426	0.999891	FERMT2
ENSG00000073734	0.262394	0.159492	0.26957	0.540384	0.588932		ABCB11
ENSG00000073737	0						DHRS9
ENSG00000073754	0						CD5L
ENSG00000073756	198.744	0.0576205	0.592551	0.0761637	0.939289	0.999891	PTGS2
ENSG00000073792	169.703	-0.134075	0.489027	-0.270381	0.786867	0.999891	IGF2BP2
ENSG00000073803	432.262	0.134865	0.316391	0.426535	0.669718	0.999891	MAP3K13
ENSG00000073849	939.248	-0.431553	0.328823	-1.30985	0.190247	0.999891	ST6GAL1
ENSG00000073861	0.217144	0.159492	0.26957	0.48773	0.625741		TBX21
ENSG00000073905	0.381588	0.00385546	0.26957	-0.0011459	0.999086
ENSG00000073910	577.718	-0.207637	0.492854	-0.421314	0.673526	0.999891	FRY
ENSG00000073921	1122.16	0.0338544	0.421024	0.0801853	0.93609	0.999891	PICALM
ENSG00000073969	73.3154	-0.134682	0.596088	-0.217749	0.827624	0.999891	NSF
ENSG00000074047	1.91432	-0.334335	0.384683	-0.887857	0.374618		GLI2
ENSG00000074054	275.961	-0.0520628	0.476366	-0.108658	0.913473	0.999891	CLASP1
ENSG00000074071	716.3	0.113169	0.496663	0.228234	0.819464	0.999891	MRPS34
ENSG00000074181	456.204	-0.128149	0.585782	-0.235848	0.813551	0.999891	NOTCH3
ENSG00000074201	514.818	0.114175	0.450549	0.25377	0.799674	0.999891	CLNS1A
ENSG00000074211	0.240647	0.00385546	0.26957	0.0374235	0.970147		PPP2R2C
ENSG00000074219	181.23	-0.0571061	0.352744	-0.161763	0.871492	0.999891	TEAD2
ENSG00000074266	181.897	0.189681	0.464386	0.410177	0.681676	0.999891	EED
ENSG00000074276	0						CDHR2
ENSG00000074317	0.558333	0.1883	0.272815	0.611021	0.541186		SNCB
ENSG00000074319	652.769	-0.06301	0.369277	-0.170432	0.86467	0.999891	TSG101
ENSG00000074356	390.07	-0.16169	0.444031	-0.364242	0.715678	0.999891	NCBP3
ENSG00000074370	17.0567	-0.782987	0.596358	-1.16988	0.242047		ATP2A3
ENSG00000074410	50.0166	0.418529	0.485752	0.92027	0.357432	0.999891	CA12
ENSG00000074416	1476.24	0.285519	0.50177	0.557534	0.577163	0.999891	MGLL
ENSG00000074527	1087.74	-0.0744763	0.560651	-0.126232	0.899548	0.999891	NTN4
ENSG00000074582	132.759	-0.107914	0.388296	-0.277847	0.78113	0.999891	BCS1L
ENSG00000074590	171.931	0.0273857	0.59602	0.0385956	0.969213	0.999891	NUAK1
ENSG00000074603	405.755	-0.0635271	0.329053	-0.192927	0.847016	0.999891	DPP8
ENSG00000074621	99.8565	-0.0802271	0.474061	-0.169594	0.865329	0.999891	SLC24A1
ENSG00000074657	204.416	-0.0445892	0.519896	-0.0837365	0.933266	0.999891	ZNF532
ENSG00000074660	24.5188	0.0340406	0.556324	0.0588252	0.953091		SCARF1
ENSG00000074695	1356.95	0.134008	0.347789	0.384888	0.70032	0.999891	LMAN1
ENSG00000074696	1063.46	0.167345	0.293018	0.570894	0.568072	0.999891	HACD3
ENSG00000074706	247.902	1.32095	0.573309	2.61944	0.0088073	0.999891	IPCEF1
ENSG00000074755	499.784	-0.150996	0.486254	-0.309376	0.757035	0.999891	ZZEF1
ENSG00000074771	0						NOX3
ENSG00000074800	15674.1	0.344698	0.308326	1.11771	0.26369	0.999891	ENO1
ENSG00000074803	0						SLC12A1
ENSG00000074842	1951.37	0.274628	0.475982	0.582638	0.560137	0.999891	MYDGF
ENSG00000074855	130.076	-0.103715	0.595018	-0.167457	0.867011	0.999891	ANO8
ENSG00000074935	82.389	0.140121	0.375295	0.373028	0.709128	0.999891	TUBE1
ENSG00000074964	12.2663	0.301812	0.570605	0.912511	0.3615		ARHGEF10L
ENSG00000074966	11.9733	-0.281097	0.588142	-0.567117	0.570635		TXK
ENSG00000075035	0						WSCD2
ENSG00000075043	0						KCNQ2
ENSG00000075073	1.41279	0.021471	0.390305	0.0687134	0.945218		TACR2
ENSG00000075089	162.199	-0.084187	0.409975	-0.20506	0.837525	0.999891	ACTR6
ENSG00000075131	56.0029	0.380146	0.533398	0.729712	0.465566	0.999891	TIPIN
ENSG00000075142	1143.43	-0.15893	0.421988	-0.376521	0.706529	0.999891	SRI
ENSG00000075151	712.958	-0.00576868	0.488096	-0.0117365	0.990636	0.999891	EIF4G3
ENSG00000075188	162.007	-0.0215941	0.468925	-0.0460703	0.963254	0.999891	NUP37
ENSG00000075213	173.605	0.123842	0.473462	0.265403	0.790699	0.999891	SEMA3A
ENSG00000075218	29.9109	0.107178	0.508872	0.212187	0.831961		GTSE1
ENSG00000075223	532.112	0.458796	0.49239	0.944195	0.34507	0.999891	SEMA3C
ENSG00000075234	217.843	0.120875	0.288084	0.419462	0.674879	0.999891	TTC38
ENSG00000075239	504.52	-0.0274522	0.440821	-0.0622241	0.950384	0.999891	ACAT1
ENSG00000075240	391.416	0.365988	0.377732	0.972182	0.33096	0.999891	GRAMD4
ENSG00000075275	1241.42	-0.0508949	0.545142	-0.093254	0.925702	0.999891	CELSR1
ENSG00000075290	1.07017	-0.0381191	0.317605	-0.107206	0.914625		WNT8B
ENSG00000075292	709.578	-0.00050136	0.413785	-0.00121419	0.999031	0.999891	ZNF638
ENSG00000075303	104.419	0.255631	0.415025	0.614414	0.538942	0.999891	SLC25A40
ENSG00000075336	138.897	-0.180837	0.432187	-0.418495	0.675585	0.999891	TIMM21
ENSG00000075340	0.328968	0.00385546	0.26957	0.00967177	0.992283		ADD2
ENSG00000075388	0						FGF4
ENSG00000075391	192.286	-0.0301797	0.506563	-0.0587699	0.953135	0.999891	RASAL2
ENSG00000075399	146.269	-0.110993	0.300085	-0.369665	0.711632	0.999891	VPS9D1
ENSG00000075407	205.379	0.0852892	0.438127	0.194863	0.8455	0.999891	ZNF37A
ENSG00000075413	755.252	-0.134139	0.233221	-0.575088	0.565232	0.999891	MARK3
ENSG00000075415	3505.9	0.320129	0.42169	0.76002	0.447243	0.999891	SLC25A3
ENSG00000075420	1076.67	0.128768	0.417526	0.308396	0.757781	0.999891	FNDC3B
ENSG00000075426	817.509	0.00179168	0.544589	0.00319048	0.997454	0.999891	FOSL2
ENSG00000075429	0						CACNG5
ENSG00000075461	0.116308	0	0.26957	0.0142916	0.988597		CACNG4
ENSG00000075539	275.683	0.0679157	0.430776	0.157142	0.875133	0.999891	FRYL
ENSG00000075568	581.3	-0.0390306	0.468336	-0.0831791	0.933709	0.999891	TMEM131
ENSG00000075618	340.923	-0.0571955	0.499715	-0.0810461	0.935405	0.999891	FSCN1
ENSG00000075624	27357.5	-0.121135	0.45381	-0.267667	0.788955	0.999891	ACTB
ENSG00000075643	57.1505	-0.119361	0.483232	-0.247443	0.804565	0.999891	MOCOS
ENSG00000075651	187.195	-0.0959287	0.462899	-0.20556	0.837135	0.999891	PLD1
ENSG00000075673	0.265824	0	0.26957	0.0142889	0.988599		ATP12A
ENSG00000075702	43.9137	0.269514	0.474692	0.576756	0.564104	0.999891	WDR62
ENSG00000075711	651.669	0.00820755	0.430593	0.0190655	0.984789	0.999891	DLG1
ENSG00000075785	1949.86	0.130203	0.2762	0.471394	0.637359	0.999891	RAB7A
ENSG00000075790	0						BCAP29
ENSG00000075826	251.542	-0.187664	0.522616	-0.359854	0.718957	0.999891	SEC31B
ENSG00000075856	359.989	-0.137885	0.405694	-0.339444	0.734275	0.999891	SART3
ENSG00000075884	0.110946	0	0.26957	0.0142916	0.988597		ARHGAP15
ENSG00000075886	0						TUBA3D
ENSG00000075891	0.110946	0	0.26957	0.0142916	0.988597		PAX2
ENSG00000075914	198.804	-0.0212571	0.530071	-0.0407175	0.967521	0.999891	EXOSC7
ENSG00000075945	315.537	-0.0362881	0.346835	-0.104936	0.916426	0.999891	KIFAP3
ENSG00000075975	258.011	0.0181979	0.369202	0.0493148	0.960668	0.999891	MKRN2
ENSG00000076003	221.321	0.683601	0.377215	1.81893	0.0689218	0.999891	MCM6
ENSG00000076043	485.017	-0.147717	0.520278	-0.281738	0.778145	0.999891	REXO2
ENSG00000076053	180.152	0.160831	0.307215	0.523433	0.600673	0.999891	RBM7
ENSG00000076067	585.947	-0.309996	0.362022	-0.854973	0.392566	0.999891	RBMS2
ENSG00000076108	1131.32	0.0465485	0.555685	0.083645	0.933339	0.999891	BAZ2A
ENSG00000076201	637.522	0.0398548	0.520455	0.0765846	0.938954	0.999891	PTPN23
ENSG00000076242	374.057	0.0289142	0.349165	0.0828104	0.934002	0.999891	MLH1
ENSG00000076248	202.493	0.27053	0.348743	0.776728	0.437319	0.999891	UNG
ENSG00000076258	10.8597	0.280075	0.596017	0.502087	0.615606		FMO4
ENSG00000076321	211.422	0.0687087	0.493952	0.138679	0.889704	0.999891	KLHL20
ENSG00000076344	2.91648	0.378464	0.49881	0.547835	0.583805		RGS11
ENSG00000076351	354.941	-0.243915	0.482196	-0.499548	0.617393	0.999891	SLC46A1
ENSG00000076356	976.63	-0.0904518	0.554324	-0.156653	0.875519	0.999891	PLXNA2
ENSG00000076382	63.2351	0.526097	0.457083	1.15354	0.248688	0.999891	SPAG5
ENSG00000076513	919.093	-0.240178	0.506978	-0.469789	0.638506	0.999891	ANKRD13A
ENSG00000076554	670.265	0.165544	0.277305	0.597243	0.550345	0.999891	TPD52
ENSG00000076555	147.258	-0.26493	0.521112	-0.507267	0.611968	0.999891	ACACB
ENSG00000076604	1738.22	-0.225541	0.330363	-0.68318	0.494493	0.999891	TRAF4
ENSG00000076641	224.1	-0.198942	0.519542	-0.384358	0.700713	0.999891	PAG1
ENSG00000076650	90.7152	-0.0459085	0.387663	-0.118538	0.905642	0.999891	GPATCH1
ENSG00000076662	49.1855	-0.269096	0.549974	-0.490172	0.624012	0.999891	ICAM3
ENSG00000076685	1208.07	-0.344679	0.481698	-0.71708	0.473325	0.999891	NT5C2
ENSG00000076706	858.401	-0.00313197	0.519796	-0.00472393	0.996231	0.999891	MCAM
ENSG00000076716	1537.76	0.0669283	0.425398	0.156384	0.87573	0.999891	GPC4
ENSG00000076770	106.588	0.399447	0.526008	0.751791	0.452177	0.999891	MBNL3
ENSG00000076826	692.914	-0.251536	0.383641	-0.654608	0.51272	0.999891	CAMSAP3
ENSG00000076864	2260.05	-0.318712	0.387256	-0.820021	0.412204	0.999891	RAP1GAP
ENSG00000076924	549.959	-0.198496	0.24431	-0.812224	0.416663	0.999891	XAB2
ENSG00000076928	864.096	-0.503352	0.399251	-1.26099	0.207311	0.999891	ARHGEF1
ENSG00000076928	864.096	-0.503352	0.399251	-1.26099	0.207311	0.999891	LOC100505585
ENSG00000076944	903.891	0.0214238	0.477071	0.0449609	0.964138	0.999891	STXBP2
ENSG00000076984	520.569	-0.053166	0.369415	-0.144025	0.88548	0.999891	MAP2K7
ENSG00000077009	0						NMRK2
ENSG00000077044	2193.48	-0.312494	0.555024	-0.563356	0.573192	0.999891	DGKD
ENSG00000077063	5.23591	0.0815114	0.584396	0.128275	0.897931		CTTNBP2
ENSG00000077080	0						ACTL6B
ENSG00000077092	39.2515	-1.24483	0.470724	-2.66031	0.00780676	0.999891	RARB
ENSG00000077097	1210.88	-0.133552	0.369865	-0.360854	0.718209	0.999891	TOP2B
ENSG00000077147	1766.49	0.14885	0.308031	0.483181	0.628967	0.999891	TM9SF3
ENSG00000077150	468.743	-0.00769524	0.309609	-0.0249007	0.980134	0.999891	NFKB2
ENSG00000077152	86.6731	0.453626	0.540493	0.847683	0.396615	0.999891	UBE2T
ENSG00000077157	209.253	0.608054	0.575509	1.04894	0.294204	0.999891	PPP1R12B
ENSG00000077232	739.097	0.0698152	0.387393	0.18022	0.85698	0.999891	DNAJC10
ENSG00000077235	1054.86	-0.119604	0.382674	-0.312382	0.75475	0.999891	GTF3C1
ENSG00000077238	333.997	-0.0883528	0.415423	-0.211681	0.832356	0.999891	IL4R
ENSG00000077254	405.595	-0.182812	0.390258	-0.46817	0.639663	0.999891	USP33
ENSG00000077264	11.6692	-0.130942	0.56914	-0.28418	0.776272		PAK3
ENSG00000077274	332.307	-0.104516	0.581506	-0.182685	0.855045	0.999891	CAPN6
ENSG00000077279	0						DCX
ENSG00000077312	424.43	0.0469574	0.428387	0.109865	0.912516	0.999891	SNRPA
ENSG00000077327	0						SPAG6
ENSG00000077348	83.2665	-0.514342	0.507099	-1.01401	0.310576	0.999891	EXOSC5
ENSG00000077380	572.384	-0.223494	0.355186	-0.62825	0.52984	0.999891	DYNC1I2
ENSG00000077420	96.478	0.316279	0.576812	0.531849	0.594831	0.999891	APBB1IP
ENSG00000077454	180.093	-0.190537	0.58811	-0.321036	0.748183	0.999891	LRCH4
ENSG00000077458	112.829	0.0183687	0.489886	0.0374994	0.970087	0.999891	FAM76B
ENSG00000077463	226.346	-0.126229	0.475744	-0.265828	0.790372	0.999891	SIRT6
ENSG00000077498	0						TYR
ENSG00000077514	142.807	-0.149162	0.35325	-0.422677	0.672531	0.999891	POLD3
ENSG00000077522	0						ACTN2
ENSG00000077549	1775	-0.157933	0.437834	-0.361254	0.717909	0.999891	CAPZB
ENSG00000077585	12.5125	-0.0365275	0.469592	-0.0603184	0.951902		GPR137B
ENSG00000077616	0.390883	-0.151781	0.26957	-0.494983	0.620612		NAALAD2
ENSG00000077684	179.271	-0.103953	0.336379	-0.30917	0.757192	0.999891	JADE1
ENSG00000077713	108.912	0.0473215	0.413011	0.114259	0.909032	0.999891	SLC25A43
ENSG00000077721	524.726	-0.0465366	0.413593	-0.112491	0.910434	0.999891	UBE2A
ENSG00000077782	614.177	0.364405	0.434992	0.834188	0.404175	0.999891	FGFR1
ENSG00000077800	0.108572	0.0816735	0.26957	0.295631	0.767512		FKBP6
ENSG00000077935	1.03934	0.123042	0.434467	0.358544	0.719936		SMC1B
ENSG00000077942	16.5903	-0.28326	0.593375	-0.390134	0.696437		FBLN1
ENSG00000077943	1.20044	-0.0896623	0.282768	-0.174628	0.861372		ITGA8
ENSG00000077984	0						CST7
ENSG00000078018	87.1161	-0.584767	0.407248	-1.42581	0.153923	0.999891	MAP2
ENSG00000078043	215.278	0.243519	0.348268	0.700926	0.483349	0.999891	PIAS2
ENSG00000078053	0.37334	0.159492	0.26957	0.540379	0.588936		AMPH
ENSG00000078061	709.007	-0.0384113	0.25638	-0.149756	0.880957	0.999891	ARAF
ENSG00000078070	2319.62	-0.532129	0.431251	-1.22507	0.220549	0.999891	MCCC1
ENSG00000078081	14481.3	-0.0707632	0.502639	-0.139654	0.888933	0.999891	LAMP3
ENSG00000078098	22.4648	1.00673	0.590053	1.66857	0.0952027		FAP
ENSG00000078114	215.185	0.0103064	0.491291	0.0209694	0.98327	0.999891	NEBL
ENSG00000078124	226.37	0.572699	0.314531	1.81901	0.0689099	0.999891	ACER3
ENSG00000078140	811.291	0.00899293	0.276309	0.0325371	0.974044	0.999891	UBE2K
ENSG00000078142	315.3	-0.116561	0.355946	-0.32714	0.743562	0.999891	PIK3C3
ENSG00000078177	104.969	0.0208566	0.575459	0.0358297	0.971418	0.999891	N4BP2
ENSG00000078237	146.467	0.055974	0.347275	0.161279	0.871873	0.999891	TIGAR
ENSG00000078246	130.119	-0.180521	0.389678	-0.465202	0.641787	0.999891	TULP3
ENSG00000078269	322.554	0.29426	0.52013	0.560924	0.57485	0.999891	SYNJ2
ENSG00000078295	8.85315	0	0.412301	0.0201137	0.983953		ADCY2
ENSG00000078304	1022.19	0.041033	0.244425	0.167879	0.866678	0.999891	PPP2R5C
ENSG00000078319	41.1869	0.0797711	0.512057	0.156045	0.875997	0.999891	PMS2P1
ENSG00000078328	2.98426	0.413829	0.53752	1.04718	0.295014		RBFOX1
ENSG00000078369	2595.97	0.00011104	0.294354	0.000382666	0.999695	0.999891	GNB1
ENSG00000078399	1.96818	0.0636202	0.309177	0.119559	0.904832		HOXA9
ENSG00000078401	484.964	0.0742978	0.594573	0.105859	0.915694	0.999891	EDN1
ENSG00000078403	256.406	0.189964	0.358799	0.529178	0.596682	0.999891	MLLT10
ENSG00000078487	21.3283	-0.472998	0.506201	-0.931068	0.351818		ZCWPW1
ENSG00000078549	0.108572	0.0816735	0.26957	0.295631	0.767512		ADCYAP1R1
ENSG00000078579	21.0788	0.245844	0.596127	0.527562	0.597804		FGF20
ENSG00000078589	0						P2RY10
ENSG00000078596	13.0144	-0.074735	0.473036	-0.117248	0.906664		ITM2A
ENSG00000078618	1176.52	0.113645	0.445125	0.254583	0.799045	0.999891	NRDC
ENSG00000078668	637.811	-0.0403484	0.339618	-0.11867	0.905537	0.999891	VDAC3
ENSG00000078674	991.57	-0.0884306	0.314041	-0.281667	0.778198	0.999891	PCM1
ENSG00000078687	133.072	0.00808686	0.354404	0.0228638	0.981759	0.999891	TNRC6C
ENSG00000078699	237.298	0.195654	0.403625	0.485478	0.627337	0.999891	CBFA2T2
ENSG00000078725	0.342747	0.00385546	0.26957	-0.00114317	0.999088		BRINP1
ENSG00000078747	629.2	-0.00330315	0.316729	-0.0104094	0.991695	0.999891	ITCH
ENSG00000078795	0.378328	-0.0739626	0.26957	-0.28244	0.777606		PKD2L2
ENSG00000078804	430.674	-0.0199834	0.402406	-0.0493931	0.960606	0.999891	TP53INP2
ENSG00000078808	1707.72	0.030192	0.376009	0.0803152	0.935987	0.999891	SDF4
ENSG00000078814	7.09351	-0.297191	0.536874	-0.780432	0.435137		MYH7B
ENSG00000078898	0.435862	0.0816735	0.26957	0.323874	0.746033		BPIFB2
ENSG00000078900	0						TP73
ENSG00000078902	989.545	0.320449	0.340618	0.941437	0.346481	0.999891	TOLLIP
ENSG00000078967	218.058	-0.0960874	0.320198	-0.30001	0.764169	0.999891	UBE2D4
ENSG00000079101	13.4713	-0.559615	0.595465	-0.920561	0.35728		CLUL1
ENSG00000079102	31.6243	-0.0501391	0.594917	-0.0773456	0.938349		RUNX1T1
ENSG00000079112	0						CDH17
ENSG00000079134	172.252	0.0356378	0.325431	0.109485	0.912818	0.999891	THOC1
ENSG00000079150	113.386	-0.106136	0.4722	-0.225859	0.821311	0.999891	FKBP7
ENSG00000079156	82.2463	0.289616	0.52139	0.566902	0.570781	0.999891	OSBPL6
ENSG00000079215	0.422532	-0.0739626	0.26957	-0.282442	0.777605		SLC1A3
ENSG00000079246	1897.22	-0.122229	0.278341	-0.43908	0.660604	0.999891	XRCC5
ENSG00000079257	118.771	0.0750429	0.58015	0.125285	0.900298	0.999891	LXN
ENSG00000079263	0.513664	-0.0635681	0.275059	-0.173025	0.862632		SP140
ENSG00000079277	304.656	0.168497	0.35126	0.479813	0.631361	0.999891	MKNK1
ENSG00000079308	3573.31	-0.311868	0.572502	-0.532251	0.594552	0.999891	TNS1
ENSG00000079313	288.659	-0.20593	0.32108	-0.641125	0.521442	0.999891	REXO1
ENSG00000079332	1251.22	-0.0115722	0.332289	-0.0347855	0.972251	0.999891	SAR1A
ENSG00000079335	57.4676	0.00425991	0.462978	0.00864444	0.993103	0.999891	CDC14A
ENSG00000079337	292.726	-0.461343	0.442686	-1.03174	0.302196	0.999891	RAPGEF3
ENSG00000079385	221.292	0.656023	0.581758	1.16928	0.24229	0.999891	CEACAM1
ENSG00000079387	123.946	-0.0668312	0.440515	-0.151153	0.879855	0.999891	SENP1
ENSG00000079393	0						DUSP13
ENSG00000079432	1077.54	0.112572	0.529568	0.213553	0.830896	0.999891	CIC
ENSG00000079435	100.542	-0.203827	0.386791	-0.527543	0.597817	0.999891	LIPE
ENSG00000079459	857.531	0.258895	0.509312	0.502541	0.615287	0.999891	FDFT1
ENSG00000079462	229.886	0.136961	0.492838	0.28051	0.779087	0.999891	PAFAH1B3
ENSG00000079482	171.128	0.0513182	0.585849	0.0899021	0.928365	0.999891	OPHN1
ENSG00000079557	0.131197	0.0816735	0.26957	0.323882	0.746027		AFM
ENSG00000079616	239.336	-0.23696	0.518378	-0.460125	0.645426	0.999891	KIF22
ENSG00000079689	0						SCGN
ENSG00000079691	346.755	-0.487842	0.478567	-1.0196	0.307919	0.999891	CARMIL1
ENSG00000079739	845.851	0.00645422	0.304765	0.0211342	0.983139	0.999891	PGM1
ENSG00000079785	963.345	-0.00878385	0.360403	-0.0243598	0.980566	0.999891	DDX1
ENSG00000079805	1905.29	-0.0547075	0.463713	-0.117645	0.906349	0.999891	DNM2
ENSG00000079819	256.811	0.036877	0.530809	0.0685519	0.945346	0.999891	EPB41L2
ENSG00000079841	5.45213	0.18784	0.581729	0.263937	0.791829		RIMS1
ENSG00000079931	23.7098	0.942884	0.586157	1.18878	0.234526		MOXD1
ENSG00000079950	462.682	0.0627149	0.379464	0.165124	0.868846	0.999891	STX7
ENSG00000079974	82.4309	-0.0552919	0.399529	-0.138093	0.890167	0.999891	RABL2B
ENSG00000079999	649.171	-0.0494077	0.299091	-0.165215	0.868775	0.999891	KEAP1
ENSG00000080007	0.2189	-0.151781	0.26957	-0.474411	0.635207		DDX43
ENSG00000080031	0.219518	0.0816735	0.26957	0.295628	0.767514		PTPRH
ENSG00000080166	0.232617	0	0.26957	0.0142894	0.988599		DCT
ENSG00000080189	540.068	-0.328653	0.243277	-1.35081	0.176757	0.999891	SLC35C2
ENSG00000080200	239.331	0.34117	0.567073	0.596834	0.550618	0.999891	CRYBG3
ENSG00000080224	0.609073	0.0120554	0.27477	0.03097	0.975293		EPHA6
ENSG00000080293	7.93709	1.32577	0.555512	2.08006	0.0375204		SCTR
ENSG00000080298	69.1955	0.170415	0.499971	0.339722	0.734066	0.999891	RFX3
ENSG00000080345	283.637	-0.0929625	0.430117	-0.215853	0.829102	0.999891	RIF1
ENSG00000080371	540.533	0.085845	0.306678	0.279842	0.779598	0.999891	RAB21
ENSG00000080493	493.499	0.609548	0.544695	1.15887	0.246511	0.999891	SLC4A4
ENSG00000080503	612.42	-0.0190883	0.467167	-0.040617	0.967601	0.999891	SMARCA2
ENSG00000080511	0						RDH8
ENSG00000080546	562.645	-0.0111265	0.286954	-0.0390021	0.968889	0.999891	SESN1
ENSG00000080561	76.313	0.239217	0.448891	0.528188	0.597369	0.999891	MID2
ENSG00000080572	0.116308	0	0.26957	0.0142916	0.988597		DNAAF6
ENSG00000080573	0.240647	0.00385546	0.26957	0.0374235	0.970147		COL5A3
ENSG00000080603	53.1893	-0.108569	0.573869	-0.188349	0.850603	0.999891	SRCAP
ENSG00000080608	235.488	0.203323	0.385253	0.527962	0.597526	0.999891	PUM3
ENSG00000080618	2079.81	0.283481	0.484577	0.561648	0.574356	0.999891	CPB2
ENSG00000080644	0						CHRNA3
ENSG00000080709	1.31499	0.0262654	0.283659	0.0546548	0.956413		KCNN2
ENSG00000080802	202.102	0.0590518	0.388549	0.152113	0.879098	0.999891	CNOT4
ENSG00000080815	639.174	-0.198584	0.362759	-0.546899	0.584448	0.999891	PSEN1
ENSG00000080819	207.769	-0.196617	0.308474	-0.639604	0.52243	0.999891	CPOX
ENSG00000080822	256.37	-0.0303834	0.28676	-0.105935	0.915634	0.999891	CLDND1
ENSG00000080823	51.0424	0.2205	0.513998	0.427721	0.668854	0.999891	MOK
ENSG00000080824	7898.21	0.0552815	0.473166	0.117414	0.906532	0.999891	HSP90AA1
ENSG00000080839	76.6063	0.252145	0.539818	0.47078	0.637798	0.999891	RBL1
ENSG00000080845	425.049	-0.2177	0.341133	-0.63839	0.52322	0.999891	DLGAP4
ENSG00000080854	7.56987	-0.305214	0.595315	-0.61282	0.539996		IGSF9B
ENSG00000080910	0						CFHR2
ENSG00000080947	37.228	0.10704	0.58281	0.183582	0.854342	0.999891	CROCCP3
ENSG00000080986	28.8671	0.340409	0.569377	0.61855	0.536213		NDC80
ENSG00000081014	122.253	-0.245034	0.449802	-0.543006	0.587126	0.999891	AP4E1
ENSG00000081019	233.652	-0.0276562	0.285372	-0.0969388	0.922775	0.999891	RSBN1
ENSG00000081026	737.458	-0.233639	0.569075	-0.398122	0.69054	0.999891	MAGI3
ENSG00000081041	298.421	0.404211	0.516439	0.780623	0.435024	0.999891	CXCL2
ENSG00000081051	0.226438	0.00385546	0.26957	-0.00113861	0.999092		AFP
ENSG00000081052	191.401	-0.216538	0.577765	-0.349509	0.726707	0.999891	COL4A4
ENSG00000081059	36.6128	-0.233283	0.555841	-0.435053	0.663524	0.999891	TCF7
ENSG00000081087	271.826	0.315314	0.350622	0.898881	0.368716	0.999891	OSTM1
ENSG00000081138	0						CDH7
ENSG00000081148	1.99379	0.411912	0.434309	1.03634	0.300045		IMPG2
ENSG00000081154	1126.38	-0.194524	0.35484	-0.548411	0.58341	0.999891	PCNP
ENSG00000081177	258.338	0.0337622	0.405448	0.0832511	0.933652	0.999891	EXD2
ENSG00000081181	75.6331	0.135794	0.40114	0.338787	0.73477	0.999891	ARG2
ENSG00000081189	176.187	-0.219962	0.481111	-0.452714	0.650755	0.999891	MEF2C
ENSG00000081237	0						PTPRC
ENSG00000081248	0.149515	0	0.26957	0.0142911	0.988598		CACNA1S
ENSG00000081277	0.10945	-0.0739626	0.26957	-0.271422	0.786067		PKP1
ENSG00000081307	548.451	0.0873933	0.346796	0.251861	0.801148	0.999891	UBA5
ENSG00000081320	223.752	-0.257093	0.422677	-0.609329	0.542306	0.999891	STK17B
ENSG00000081377	321.903	0.0221794	0.431512	0.0514924	0.958933	0.999891	CDC14B
ENSG00000081386	75.6786	-0.179985	0.590685	-0.303642	0.761401	0.999891	ZNF510
ENSG00000081479	8.2834	0.882823	0.455919	2.51274	0.0119797		LRP2
ENSG00000081665	103.77	0.182897	0.369144	0.495592	0.620182	0.999891	ZNF506
ENSG00000081692	196.563	-0.156128	0.483906	-0.323664	0.746193	0.999891	JMJD4
ENSG00000081721	129.466	0.143261	0.483696	0.296651	0.766733	0.999891	DUSP12
ENSG00000081760	916.829	0.434473	0.332574	1.30689	0.191252	0.999891	AACS
ENSG00000081791	753.877	0.196091	0.320584	0.611661	0.540762	0.999891	DELE1
ENSG00000081800	0						SLC13A1
ENSG00000081803	1322.65	-0.507442	0.468077	-1.08423	0.278264	0.999891	CADPS2
ENSG00000081818	1.3325	0.0933062	0.390781	0.25344	0.799929		PCDHB4
ENSG00000081842	2.30623	-0.308601	0.52686	-0.847966	0.396457		PCDHA6
ENSG00000081853	3.26053	0.0279355	0.560085	0.0472933	0.962279		PCDHGA2
ENSG00000081870	125.558	0.325543	0.481608	0.67749	0.498095	0.999891	HSPB11
ENSG00000081913	120.736	-0.0729432	0.509419	-0.141184	0.887724	0.999891	PHLPP1
ENSG00000081923	386.048	0.0191804	0.501563	0.0380079	0.969681	0.999891	ATP8B1
ENSG00000081985	0						IL12RB2
ENSG00000082014	272.014	0.280234	0.355389	0.787144	0.431198	0.999891	SMARCD3
ENSG00000082068	168.034	-0.00904118	0.303758	-0.0296621	0.976337	0.999891	WDR70
ENSG00000082074	0.709881	0	0.27354	0.0142854	0.988602		FYB1
ENSG00000082126	2.55183	0.168522	0.443404	0.270281	0.786944		MPP4
ENSG00000082146	135.914	0.135203	0.415096	0.325114	0.745095	0.999891	STRADB
ENSG00000082153	779.711	-0.0567939	0.344299	-0.164815	0.86909	0.999891	BZW1
ENSG00000082175	0.110946	0	0.26957	0.0142916	0.988597		PGR
ENSG00000082196	9.91271	-0.354662	0.585404	-0.660375	0.509013		C1QTNF3
ENSG00000082212	271.43	-0.386177	0.2771	-1.39369	0.163412	0.999891	ME2
ENSG00000082213	224.517	-0.163849	0.312179	-0.524367	0.600023	0.999891	C5orf22
ENSG00000082258	309.216	0.0655692	0.430552	0.152348	0.878912	0.999891	CCNT2
ENSG00000082269	161.48	0.319957	0.521041	0.618387	0.53632	0.999891	FAM135A
ENSG00000082293	0						COL19A1
ENSG00000082397	674.202	-0.532516	0.437944	-1.22072	0.222193	0.999891	EPB41L3
ENSG00000082438	631.131	-0.0674745	0.363493	-0.185301	0.852993	0.999891	COBLL1
ENSG00000082458	975.848	0.244154	0.355614	0.688472	0.491156	0.999891	DLG3
ENSG00000082482	0						KCNK2
ENSG00000082497	2.76365	-0.568622	0.546447	-0.995288	0.319596		SERTAD4
ENSG00000082512	113.151	0.0567967	0.442241	0.127867	0.898255	0.999891	TRAF5
ENSG00000082515	203.969	0.07298	0.546042	0.133681	0.893655	0.999891	MRPL22
ENSG00000082516	148.977	-0.138143	0.433481	-0.318605	0.750026	0.999891	GEMIN5
ENSG00000082556	81.5055	-0.0569871	0.589688	-0.0804204	0.935903	0.999891	OPRK1
ENSG00000082641	1340.83	0.000155748	0.406269	0.00040817	0.999674	0.999891	NFE2L1
ENSG00000082684	4.99209	0.174092	0.503552	0.623556	0.532919		SEMA5B
ENSG00000082701	427.944	0.109869	0.355086	0.307695	0.758314	0.999891	GSK3B
ENSG00000082781	558.101	0.0443812	0.517254	0.085561	0.931815	0.999891	ITGB5
ENSG00000082805	400.085	0.0100423	0.501391	0.0200145	0.984032	0.999891	ERC1
ENSG00000082898	878.597	-0.0446784	0.365321	-0.122258	0.902695	0.999891	XPO1
ENSG00000082929	0.108572	0.0816735	0.26957	0.295631	0.767512		LINC01587
ENSG00000082996	444.958	-0.0927022	0.299281	-0.309497	0.756943	0.999891	RNF13
ENSG00000083067	0.738945	0.000305255	0.301119	0.0107168	0.991449		TRPM3
ENSG00000083093	139.377	0.133337	0.350757	0.380307	0.703718	0.999891	PALB2
ENSG00000083097	187.223	0.0263354	0.537354	0.049014	0.960908	0.999891	DOP1A
ENSG00000083099	492.019	0.0796046	0.350908	0.227053	0.820383	0.999891	LYRM2
ENSG00000083123	285.348	0.128263	0.322757	0.397364	0.691099	0.999891	BCKDHB
ENSG00000083168	428.778	-0.12896	0.455315	-0.282873	0.777275	0.999891	KAT6A
ENSG00000083223	304.549	0.0489552	0.48816	0.100047	0.920307	0.999891	TUT7
ENSG00000083290	200.892	-0.25297	0.527293	-0.475675	0.634306	0.999891	ULK2
ENSG00000083307	385.039	-0.0621711	0.53126	-0.117205	0.906697	0.999891	GRHL2
ENSG00000083312	849.146	0.113164	0.374803	0.301209	0.763255	0.999891	TNPO1
ENSG00000083444	1585.84	0.0960331	0.427165	0.224922	0.82204	0.999891	PLOD1
ENSG00000083454	0.266096	0	0.26957	0.0142889	0.988599		P2RX5
ENSG00000083457	93.3654	0.00194093	0.483476	0.0040282	0.996786	0.999891	ITGAE
ENSG00000083520	631.958	-0.323274	0.282447	-1.14399	0.252629	0.999891	DIS3
ENSG00000083535	216.537	-0.576343	0.353242	-1.62956	0.103194	0.999891	PIBF1
ENSG00000083544	132.906	0.18069	0.320056	0.564806	0.572205	0.999891	TDRD3
ENSG00000083622	0
ENSG00000083635	87.026	-0.0246591	0.464953	-0.0533908	0.957421	0.999891	NUFIP1
ENSG00000083642	272.849	-0.288396	0.301051	-0.95767	0.338229	0.999891	PDS5B
ENSG00000083720	173.603	-0.227593	0.376078	-0.604399	0.545578	0.999891	OXCT1
ENSG00000083750	106.742	0.0129709	0.420439	0.0307681	0.975455	0.999891	RRAGB
ENSG00000083782	0						EPYC
ENSG00000083799	425.729	-0.287966	0.296007	-0.972069	0.331016	0.999891	CYLD
ENSG00000083807	34.9165	0.179911	0.59136	0.323735	0.746139		SLC27A5
ENSG00000083812	81.4835	0.0315245	0.404092	0.0780084	0.937821	0.999891	ZNF324
ENSG00000083814	74.1186	0.113621	0.460061	0.247543	0.804488	0.999891	ZNF671
ENSG00000083817	32.7075	0.103327	0.481958	0.214147	0.830433		ZNF416
ENSG00000083828	60.4591	-0.200458	0.459079	-0.436289	0.662627	0.999891	ZNF586
ENSG00000083838	125.219	-0.145444	0.368471	-0.395684	0.692338	0.999891	ZNF446
ENSG00000083844	203.251	-0.0592812	0.358212	-0.165782	0.868329	0.999891	ZNF264
ENSG00000083845	5832.2	0.793632	0.431237	1.84964	0.0643661	0.999891	RPS5
ENSG00000083857	752.68	0.0598046	0.568985	0.108939	0.913251	0.999891	FAT1
ENSG00000083896	154.8	-0.149242	0.570362	-0.259276	0.795422	0.999891	YTHDC1
ENSG00000083937	599.156	0.343537	0.296409	1.15906	0.246433	0.999891	CHMP2B
ENSG00000084070	317.138	-0.253246	0.325272	-0.778757	0.436123	0.999891	SMAP2
ENSG00000084072	344.694	0.149842	0.307533	0.487277	0.626062	0.999891	PPIE
ENSG00000084073	458.226	0.0370617	0.338882	0.109285	0.912977	0.999891	ZMPSTE24
ENSG00000084090	1338.79	-0.253739	0.232073	-1.09312	0.274343	0.999891	STARD7
ENSG00000084092	289.677	0.350156	0.315517	1.11036	0.266844	0.999891	NOA1
ENSG00000084093	338.393	-0.110275	0.391208	-0.281032	0.778686	0.999891	REST
ENSG00000084110	60.3709	-0.183977	0.573808	-0.320594	0.748518	0.999891	HAL
ENSG00000084112	503.119	-0.0656642	0.464676	-0.14037	0.888367	0.999891	SSH1
ENSG00000084207	9308.3	-0.0759648	0.518488	-0.147386	0.882827	0.999891	GSTP1
ENSG00000084234	21355.9	-0.380491	0.421025	-0.904801	0.365571	0.999891	APLP2
ENSG00000084444	53.166	0.0633926	0.467477	0.136009	0.891814	0.999891	FAM234B
ENSG00000084453	2.30216	-0.107964	0.368611	-0.1931	0.846881		SLCO1A2
ENSG00000084463	469.397	-0.0763371	0.306955	-0.248604	0.803667	0.999891	WBP11
ENSG00000084623	1271.17	0.142633	0.343419	0.415235	0.67797	0.999891	EIF3I
ENSG00000084628	138.402	0.770008	0.596113	2.81545	0.00487087	0.863667	NKAIN1
ENSG00000084636	15.1267	0.10335	0.596659	0.165239	0.868756		COL16A1
ENSG00000084652	781.313	0.0937236	0.34013	0.275651	0.782816	0.999891	TXLNA
ENSG00000084674	0						APOB
ENSG00000084676	382.729	-0.207166	0.36664	-0.564	0.572754	0.999891	NCOA1
ENSG00000084693	192.312	-0.161921	0.338488	-0.477959	0.632679	0.999891	AGBL5
ENSG00000084710	41.4009	-0.751042	0.550717	-1.37322	0.169683	0.999891	EFR3B
ENSG00000084731	90.1935	0.232501	0.50676	0.450101	0.652638	0.999891	KIF3C
ENSG00000084733	1096.06	0.344945	0.224634	1.53584	0.124577	0.999891	RAB10
ENSG00000084734	0.825537	0.126124	0.416184	0.244896	0.806537		GCKR
ENSG00000084754	2117.29	0.128885	0.271962	0.473744	0.635682	0.999891	HADHA
ENSG00000084764	350.712	-0.159972	0.291938	-0.548354	0.583449	0.999891	MAPRE3
ENSG00000084774	353.137	-0.052264	0.343683	-0.152142	0.879075	0.999891	CAD
ENSG00000085063	5125.42	0.456843	0.481894	0.950326	0.341947	0.999891	CD59
ENSG00000085117	226.589	0.308594	0.491497	0.625864	0.531404	0.999891	CD82
ENSG00000085185	108.84	-0.361908	0.528913	-0.680976	0.495887	0.999891	BCORL1
ENSG00000085224	1047.97	0.0362296	0.283461	0.127819	0.898292	0.999891	ATRX
ENSG00000085231	27.4	0.222156	0.529958	0.420357	0.674225		AK6
ENSG00000085265	0						FCN1
ENSG00000085274	175.892	-0.126957	0.330538	-0.384217	0.700818	0.999891	MYNN
ENSG00000085276	898.524	-0.347585	0.449725	-0.775467	0.438064	0.999891	MECOM
ENSG00000085365	174.106	0.081073	0.356503	0.227086	0.820357	0.999891	SCAMP1
ENSG00000085377	749.995	-0.613013	0.307304	-1.99389	0.046164	0.999891	PREP
ENSG00000085382	89.2076	0.00476108	0.488032	0.0097549	0.992217	0.999891	HACE1
ENSG00000085415	310.492	0.0618697	0.298013	0.207586	0.835552	0.999891	SEH1L
ENSG00000085433	124.115	-0.0543738	0.479074	-0.112464	0.910456	0.999891	WDR47
ENSG00000085449	292.708	-0.00993631	0.456641	-0.0216873	0.982697	0.999891	WDFY1
ENSG00000085465	220.634	-0.777251	0.349161	-2.22906	0.0258101	0.999891	OVGP1
ENSG00000085491	58.4447	-0.0587886	0.59636	-0.092347	0.926422	0.999891	SLC25A24
ENSG00000085511	172.702	-0.113888	0.379971	-0.299388	0.764644	0.999891	MAP3K4
ENSG00000085514	6.01274	-0.539525	0.596517	-0.940316	0.347056		PILRA
ENSG00000085552	79.5805	0.776604	0.5616	1.44495	0.148473	0.999891	IGSF9
ENSG00000085563	16.9801	-0.036724	0.529286	-0.0575268	0.954126		ABCB1
ENSG00000085644	106.482	-0.258137	0.42116	-0.611456	0.540898	0.999891	ZNF213
ENSG00000085662	631.326	0.174332	0.549258	0.32071	0.74843	0.999891	AKR1B1
ENSG00000085719	927.604	0.0959623	0.367033	0.261342	0.793829	0.999891	CPNE3
ENSG00000085721	34.0862	-0.091641	0.581517	-0.149972	0.880787		RRN3
ENSG00000085733	675.393	-0.0667498	0.548484	-0.12015	0.904364	0.999891	CTTN
ENSG00000085741	74.7922	0.298721	0.59589	1.33165	0.182974	0.999891	WNT11
ENSG00000085760	244.438	0.151478	0.312646	0.484473	0.62805	0.999891	MTIF2
ENSG00000085788	328.063	-0.108739	0.396329	-0.274173	0.783952	0.999891	DDHD2
ENSG00000085831	462.485	0.378498	0.31672	1.19418	0.232407	0.999891	TTC39A
ENSG00000085832	442.733	-0.0610728	0.338064	-0.180466	0.856787	0.999891	EPS15
ENSG00000085840	22.4875	1.19018	0.575062	2.17004	0.0300038		ORC1
ENSG00000085871	495.905	0.190806	0.553781	0.344618	0.730382	0.999891	MGST2
ENSG00000085872	414.803	-0.0637848	0.274545	-0.232293	0.816311	0.999891	CHERP
ENSG00000085978	64.6796	-0.0974654	0.596439	-0.156761	0.875433	0.999891	ATG16L1
ENSG00000085982	461.1	-0.212586	0.328216	-0.647254	0.517467	0.999891	USP40
ENSG00000085998	645.152	0.0697095	0.326281	0.213677	0.830799	0.999891	POMGNT1
ENSG00000085999	30.4105	0.695005	0.551453	1.32965	0.183632		RAD54L
ENSG00000086015	365.45	-0.0730496	0.47409	-0.153937	0.877659	0.999891	MAST2
ENSG00000086061	2334.31	-0.163404	0.457326	-0.357129	0.720995	0.999891	DNAJA1
ENSG00000086062	824.744	0.160744	0.379848	0.423384	0.672015	0.999891	B4GALT1
ENSG00000086065	740.508	-0.102126	0.388041	-0.262791	0.792712	0.999891	CHMP5
ENSG00000086102	402.232	-0.0207877	0.365133	-0.0570024	0.954543	0.999891	NFX1
ENSG00000086159	5.57748	-0.126712	0.556475	-0.44702	0.654861		AQP6
ENSG00000086189	165.164	0.212345	0.362366	0.585019	0.558535	0.999891	DIMT1
ENSG00000086200	186.795	-0.237685	0.318211	-0.74574	0.455824	0.999891	IPO11
ENSG00000086200	186.795	-0.237685	0.318211	-0.74574	0.455824	0.999891	IPO11-LRRC70
ENSG00000086205	0.286347	0.0816735	0.26957	0.323878	0.74603		FOLH1
ENSG00000086232	1315.51	-0.299216	0.390217	-0.766348	0.443469	0.999891	EIF2AK1
ENSG00000086288	0.108572	0.0816735	0.26957	0.295631	0.767512		NME8
ENSG00000086289	1401.46	0.746627	0.339225	2.19867	0.0279012	0.999891	EPDR1
ENSG00000086300	2.50563	0.112032	0.503826	0.32386	0.746044		SNX10
ENSG00000086475	328.181	-0.091959	0.260928	-0.352256	0.724646	0.999891	SEPHS1
ENSG00000086504	525.801	-0.0316109	0.496992	-0.0634689	0.949393	0.999891	MRPL28
ENSG00000086506	0.602528	-0.0750464	0.292581	-0.293174	0.769389		HBQ1
ENSG00000086544	481.2	-0.139279	0.366571	-0.379362	0.704419	0.999891	ITPKC
ENSG00000086548	4131.51	-0.639541	0.525485	-1.19443	0.232309	0.999891	CEACAM6
ENSG00000086570	0.15515	0	0.26957	0.014291	0.988598		FAT2
ENSG00000086589	417.16	-0.334548	0.335367	-0.997901	0.318327	0.999891	RBM22
ENSG00000086598	2238.83	0.170037	0.330016	0.515377	0.60629	0.999891	TMED2
ENSG00000086619	67.8417	-0.500358	0.3926	-1.2695	0.204263	0.999891	ERO1B
ENSG00000086666	586.194	-0.0166395	0.245149	-0.0678589	0.945898	0.999891	ZFAND6
ENSG00000086696	2939.86	-0.793123	0.558046	-1.34643	0.178164	0.999891	HSD17B2
ENSG00000086712	257.417	-0.271945	0.431273	-0.629637	0.528932	0.999891	TXLNG
ENSG00000086717	2.05131	-0.254504	0.524706	-0.373793	0.708559		PPEF1
ENSG00000086730	3.1531	-0.393759	0.561094	-0.707201	0.479441		LAT2
ENSG00000086758	1497.75	0.0931171	0.520968	0.177369	0.859218	0.999891	HUWE1
ENSG00000086827	153.16	-0.121349	0.30723	-0.394215	0.693422	0.999891	ZW10
ENSG00000086848	49.9594	0.0323319	0.400042	0.0807135	0.93567	0.999891	ALG9
ENSG00000086967	0.504537	0.23559	0.271193	0.66539	0.505801		MYBPC2
ENSG00000086991	24.5877	0.051248	0.291669	0.105962	0.915613		NOX4
ENSG00000087008	217.93	0.057206	0.34331	0.166605	0.867681	0.999891	ACOX3
ENSG00000087053	251.496	-0.117556	0.400907	-0.292225	0.770114	0.999891	MTMR2
ENSG00000087074	633.551	-0.421371	0.423625	-0.997563	0.318491	0.999891	PPP1R15A
ENSG00000087076	147	1.22888	0.465519	2.66975	0.00759072	0.999891	HSD17B14
ENSG00000087077	1048.2	0.265796	0.321017	0.828841	0.407194	0.999891	TRIP6
ENSG00000087085	4.48146	-0.0537992	0.447169	-0.137225	0.890853		ACHE
ENSG00000087086	26792.2	0.563819	0.505904	1.12498	0.260596	0.999891	FTL
ENSG00000087087	1024.03	-0.0871619	0.290141	-0.300593	0.763725	0.999891	SRRT
ENSG00000087088	1753.81	0.252282	0.493046	0.518461	0.604137	0.999891	BAX
ENSG00000087095	178.688	-0.10078	0.35994	-0.279603	0.779782	0.999891	NLK
ENSG00000087111	635.164	-0.0762629	0.3741	-0.203905	0.838428	0.999891	PIGS
ENSG00000087116	2.50857	-0.044943	0.28754	-0.0842323	0.932872		ADAMTS2
ENSG00000087128	1.14546	0.399384	0.395212	0.848578	0.396116		TMPRSS11E
ENSG00000087152	622.241	-0.0436642	0.389131	-0.112175	0.910684	0.999891	ATXN7L3
ENSG00000087157	466.21	-0.0766644	0.356884	-0.214553	0.830116	0.999891	PGS1
ENSG00000087191	868.064	-0.0235178	0.421629	-0.0558139	0.95549	0.999891	PSMC5
ENSG00000087206	187.216	-0.315552	0.371363	-0.849628	0.395532	0.999891	UIMC1
ENSG00000087237	3.96942	0.100356	0.382162	0.188861	0.850202		CETP
ENSG00000087245	180.235	-0.00825386	0.333698	-0.0151476	0.987914	0.999891	MMP2
ENSG00000087250	2.32987	0	0.285824	0.0142811	0.988606		MT3
ENSG00000087253	300.282	-0.389118	0.293283	-1.3252	0.185106	0.999891	LPCAT2
ENSG00000087258	2.58764	-0.688688	0.455482	-1.82633	0.0678003		GNAO1
ENSG00000087263	221.639	-0.0986077	0.294459	-0.334579	0.737943	0.999891	OGFOD1
ENSG00000087266	241.256	-0.228724	0.296606	-0.771097	0.440649	0.999891	SH3BP2
ENSG00000087269	696.901	0.0012559	0.245921	0.00506921	0.995955	0.999891	NOP14
ENSG00000087274	1771.79	-0.250065	0.319318	-0.783023	0.433614	0.999891	ADD1
ENSG00000087299	110.084	0.302108	0.442602	0.681769	0.495385	0.999891	L2HGDH
ENSG00000087301	69.8829	0.280482	0.552597	0.502454	0.615348	0.999891	TXNDC16
ENSG00000087302	958.401	0.1077	0.473036	0.227847	0.819765	0.999891	RTRAF
ENSG00000087303	9.85609	0.0470423	0.448182	0.0807896	0.935609		NID2
ENSG00000087338	377.098	-0.226696	0.40794	-0.556076	0.578159	0.999891	GMCL1
ENSG00000087365	1881.58	-0.248724	0.280178	-0.887588	0.374762	0.999891	SF3B2
ENSG00000087448	299.301	0.0249465	0.35303	0.0706304	0.943692	0.999891	KLHL42
ENSG00000087460	9155.99	-0.252105	0.323039	-0.780444	0.43513	0.999891	GNAS
ENSG00000087470	341.525	0.0728661	0.282246	0.258125	0.79631	0.999891	DNM1L
ENSG00000087494	7.09637	0.104025	0.408355	0.1585	0.874063		PTHLH
ENSG00000087495	4.37419	0.129518	0.572092	0.184639	0.853512		PHACTR3
ENSG00000087502	309.512	0.352079	0.302443	1.16335	0.244687	0.999891	ERGIC2
ENSG00000087510	114.407	-0.0216077	0.400716	-0.053719	0.957159	0.999891	TFAP2C
ENSG00000087586	81.715	0.231378	0.435115	0.536053	0.591922	0.999891	AURKA
ENSG00000087589	0.249063	0.00385546	0.26957	0.0266116	0.97877		CASS4
ENSG00000087842	175.575	-0.0346874	0.593406	-0.0543145	0.956685	0.999891	PIR
ENSG00000087884	70.741	-0.159316	0.573129	-0.281263	0.778509	0.999891	AAMDC
ENSG00000087903	47.4362	-0.082873	0.492283	-0.165644	0.868437	0.999891	RFX2
ENSG00000087995	162.881	-0.00740781	0.388252	-0.0191228	0.984743	0.999891	METTL2A
ENSG00000088002	52.0918	-1.13113	0.473535	-2.35976	0.0182866	0.999891	SULT2B1
ENSG00000088035	113.001	0.317667	0.398159	0.796783	0.425577	0.999891	ALG6
ENSG00000088038	187.166	-0.262661	0.475425	-0.551726	0.581136	0.999891	CNOT3
ENSG00000088053	0						GP6
ENSG00000088179	441.181	0.0600431	0.500809	0.119575	0.90482	0.999891	PTPN4
ENSG00000088205	648.183	0.0449447	0.358568	0.125445	0.900171	0.999891	DDX18
ENSG00000088247	1284.51	0.0815229	0.366349	0.222693	0.823775	0.999891	KHSRP
ENSG00000088256	806.297	-0.100327	0.321146	-0.312195	0.754892	0.999891	GNA11
ENSG00000088280	51.5875	-0.0665009	0.587464	-0.101015	0.919538	0.999891	ASAP3
ENSG00000088298	388.135	0.130829	0.405266	0.322969	0.746719	0.999891	EDEM2
ENSG00000088298	388.135	0.130829	0.405266	0.322969	0.746719	0.999891	MMP24-AS1-EDEM2
ENSG00000088305	9.54626	-0.585756	0.588446	-0.969407	0.332342		DNMT3B
ENSG00000088320	0.10945	-0.0739626	0.26957	-0.271422	0.786067		REM1
ENSG00000088325	88.9675	0.359736	0.496427	0.727079	0.467177	0.999891	TPX2
ENSG00000088340	46.7459	0.363055	0.565695	0.629005	0.529346	0.999891	FER1L4
ENSG00000088356	243.107	0.0191809	0.504893	0.0380588	0.969641	0.999891	PDRG1
ENSG00000088367	316.898	-0.212398	0.371676	-0.57299	0.566652	0.999891	EPB41L1
ENSG00000088386	1.55113	-0.103541	0.289288	-0.312055	0.754999		SLC15A1
ENSG00000088387	1346.49	-0.213077	0.538868	-0.393433	0.694	0.999891	DOCK9
ENSG00000088448	561.251	0.191349	0.306598	0.624214	0.532487	0.999891	ANKRD10
ENSG00000088451	147.852	0.122251	0.393536	0.310636	0.756077	0.999891	TGDS
ENSG00000088538	1.27369	-0.44858	0.424007	-0.921257	0.356916		DOCK3
ENSG00000088543	78.0994	-0.632771	0.414301	-1.52781	0.12656	0.999891	C3orf18
ENSG00000088682	279.484	-0.00722212	0.278024	-0.0258516	0.979376	0.999891	COQ9
ENSG00000088726	0.352041	-0.151781	0.26957	-0.494982	0.620613		TMEM40
ENSG00000088727	58.4844	-0.0474692	0.534396	-0.0889875	0.929092	0.999891	KIF9
ENSG00000088756	4.39155	-0.0722853	0.570186	-0.122847	0.902228		ARHGAP28
ENSG00000088766	34.8624	-0.0764298	0.47006	-0.161585	0.871632		CRLS1
ENSG00000088782	0						DEFB127
ENSG00000088808	558.453	-0.113681	0.47563	-0.238945	0.811148	0.999891	PPP1R13B
ENSG00000088812	760.035	0.063955	0.503225	0.126827	0.899078	0.999891	ATRN
ENSG00000088826	34.8882	0.062103	0.533963	0.0908028	0.927649		SMOX
ENSG00000088827	0						SIGLEC1
ENSG00000088832	1748.39	0.0907624	0.549984	0.164907	0.869017	0.999891	FKBP1A
ENSG00000088833	462.936	-0.181684	0.394706	-0.460529	0.645137	0.999891	NSFL1C
ENSG00000088836	34.3932	-0.701033	0.559357	-1.22382	0.221021		SLC4A11
ENSG00000088854	310.119	0.00155371	0.496696	0.00318203	0.997461	0.999891	C20orf194
ENSG00000088876	65.2454	-0.059755	0.498173	-0.119923	0.904544	0.999891	ZNF343
ENSG00000088881	81.4933	-0.575521	0.36837	-1.55444	0.120079	0.999891	EBF4
ENSG00000088882	1.42444	0.0254474	0.284922	0.0673114	0.946334		CPXM1
ENSG00000088888	1301.88	0.000797001	0.335008	0.00240702	0.998079	0.999891	MAVS
ENSG00000088899	851.205	-0.31572	0.381477	-0.827364	0.408031	0.999891	LZTS3
ENSG00000088926	300.254	0.406421	0.434106	0.933232	0.3507	0.999891	F11
ENSG00000088930	842.16	-0.0305695	0.342832	-0.0890849	0.929014	0.999891	XRN2
ENSG00000088970	64.909	-0.489493	0.439339	-1.11093	0.266599	0.999891	KIZ
ENSG00000088986	1089.83	0.168032	0.504848	0.333133	0.739034	0.999891	DYNLL1
ENSG00000088992	1166.6	0.583886	0.584483	1.33875	0.180652	0.999891	TESC
ENSG00000089006	1072.01	-0.0906983	0.260442	-0.348356	0.727573	0.999891	SNX5
ENSG00000089009	5263.25	0.603552	0.488117	1.25234	0.210444	0.999891	RPL6
ENSG00000089012	0						SIRPG
ENSG00000089022	261.424	-0.0451867	0.322848	-0.140129	0.888558	0.999891	MAPKAPK5
ENSG00000089041	31.5342	0.63844	0.532488	1.19079	0.233735		P2RX7
ENSG00000089048	298.578	0.460719	0.535378	0.877789	0.380058	0.999891	ESF1
ENSG00000089050	243.326	0.111827	0.311073	0.359693	0.719076	0.999891	RBBP9
ENSG00000089053	784.63	-0.205713	0.298379	-0.688995	0.490826	0.999891	ANAPC5
ENSG00000089057	307.116	0.0192698	0.546683	0.0352446	0.971885	0.999891	SLC23A2
ENSG00000089060	224.266	-0.0572884	0.345837	-0.165097	0.868867	0.999891	SLC8B1
ENSG00000089063	611.087	0.20173	0.320979	0.628392	0.529747	0.999891	TMEM230
ENSG00000089091	18.4395	-0.0790425	0.579354	-0.142793	0.886453		DZANK1
ENSG00000089094	224.187	-0.0948569	0.396255	-0.239136	0.811	0.999891	KDM2B
ENSG00000089101	0.483238	-0.0660765	0.271494	-0.180164	0.857024		CFAP61
ENSG00000089116	0						LHX5
ENSG00000089123	92.7464	0.0819652	0.373205	0.219463	0.82629	0.999891	TASP1
ENSG00000089127	40.3469	0.486663	0.49773	0.991004	0.321683	0.999891	OAS1
ENSG00000089154	984.625	-0.0833212	0.491755	-0.168807	0.865949	0.999891	GCN1
ENSG00000089157	11934.1	0.720512	0.380936	1.89692	0.0578387	0.999891	RPLP0
ENSG00000089159	1073.19	-0.19161	0.300241	-0.637673	0.523686	0.999891	PXN
ENSG00000089163	40.7192	-0.307283	0.47553	-0.646396	0.518023	0.999891	SIRT4
ENSG00000089169	0						RPH3A
ENSG00000089177	159.149	0.0275753	0.546017	0.0503937	0.959809	0.999891	KIF16B
ENSG00000089195	168.318	-0.00552449	0.376406	-0.0147832	0.988205	0.999891	TRMT6
ENSG00000089199	33.2388	0.124129	0.596073	0.425843	0.670222		CHGB
ENSG00000089220	2861.76	-0.0255147	0.48951	-0.0522141	0.958358	0.999891	PEBP1
ENSG00000089225	0						TBX5
ENSG00000089234	186.666	-0.289447	0.320502	-0.902438	0.366824	0.999891	BRAP
ENSG00000089248	4037.82	0.178295	0.357708	0.499601	0.617356	0.999891	ERP29
ENSG00000089250	0.382405	0	0.26957	0.0142854	0.988602		NOS1
ENSG00000089280	2607.28	-0.182439	0.289391	-0.630807	0.528167	0.999891	FUS
ENSG00000089289	627.698	0.636852	0.254271	2.50511	0.0122412	0.999891	IGBP1
ENSG00000089327	397.244	0.106193	0.562464	0.210407	0.83335	0.999891	FXYD5
ENSG00000089335	293.336	0.0573436	0.314501	0.182349	0.855309	0.999891	ZNF302
ENSG00000089351	1072	0.853547	0.316103	2.70129	0.00690706	0.999891	GRAMD1A
ENSG00000089356	11.4903	-0.432639	0.569174	-0.761137	0.446575		FXYD3
ENSG00000089472	1.41738	-0.0548767	0.394335	-0.130912	0.895845		HEPH
ENSG00000089486	25.9973	-0.0456878	0.582513	-0.0773381	0.938355		CDIP1
ENSG00000089505	4.39159	-0.260054	0.544489	-0.491625	0.622984		CMTM1
ENSG00000089558	0.460613	-0.0748374	0.271201	-0.208107	0.835145		KCNH4
ENSG00000089597	3695.36	0.0983484	0.371282	0.264998	0.791011	0.999891	GANAB
ENSG00000089639	160.467	-0.0156912	0.3704	-0.0424409	0.966147	0.999891	GMIP
ENSG00000089682	114.003	-0.0626476	0.511944	-0.121963	0.902929	0.999891	RBM41
ENSG00000089685	75.9528	0.783388	0.460807	1.70694	0.0878336	0.999891	BIRC5
ENSG00000089692	4.1764	-0.137214	0.571915	-0.280829	0.778841		LAG3
ENSG00000089693	2286.64	0.130606	0.404775	0.323037	0.746668	0.999891	MLF2
ENSG00000089723	2.63037	0.418268	0.514557	0.797644	0.425077		OTUB2
ENSG00000089737	208.123	-0.319962	0.373157	-0.855538	0.392253	0.999891	DDX24
ENSG00000089775	124.338	0.146649	0.382798	0.383041	0.70169	0.999891	ZBTB25
ENSG00000089818	305.555	0.125067	0.273561	0.457198	0.647529	0.999891	NECAP1
ENSG00000089820	29.8561	-0.00279995	0.594099	-0.00418598	0.99666		ARHGAP4
ENSG00000089847	23.6953	0.12078	0.511043	0.238179	0.811743		ANKRD24
ENSG00000089876	390.56	0.148216	0.252105	0.587909	0.556593	0.999891	DHX32
ENSG00000089902	574.352	-0.265174	0.414688	-0.639732	0.522347	0.999891	RCOR1
ENSG00000089916	292.538	0.114923	0.520901	0.219965	0.825898	0.999891	GPATCH2L
ENSG00000090006	506.224	-0.274996	0.353214	-0.779066	0.435941	0.999891	LTBP4
ENSG00000090013	661.809	0.227839	0.510229	0.446789	0.655028	0.999891	BLVRB
ENSG00000090020	523.797	0.323642	0.314101	1.0316	0.302258	0.999891	SLC9A1
ENSG00000090054	648.496	0.0435886	0.27081	0.160956	0.872128	0.999891	SPTLC1
ENSG00000090060	1512.71	-0.201333	0.325559	-0.618063	0.536534	0.999891	PAPOLA
ENSG00000090061	448.46	-0.256663	0.338103	-0.758429	0.448194	0.999891	CCNK
ENSG00000090097	221.006	-0.0962084	0.285657	-0.337107	0.736036	0.999891	PCBP4
ENSG00000090104	23.8811	-0.00250177	0.291499	-0.282467	0.777586		RGS1
ENSG00000090238	725.83	-0.636839	0.270237	-2.35445	0.01855	0.999891	YPEL3
ENSG00000090263	431.782	0.0803141	0.467302	0.172224	0.863261	0.999891	MRPS33
ENSG00000090266	630.656	0.108323	0.547715	0.198506	0.842649	0.999891	NDUFB2
ENSG00000090273	989.507	-0.0222476	0.425518	-0.0523126	0.95828	0.999891	NUDC
ENSG00000090316	474.083	-0.0853863	0.370824	-0.2303	0.817859	0.999891	MAEA
ENSG00000090339	4506.17	-0.373122	0.467104	-0.796672	0.425642	0.999891	ICAM1
ENSG00000090372	862.21	0.00410398	0.270287	0.0152091	0.987865	0.999891	STRN4
ENSG00000090376	88.5054	-0.0552636	0.594994	-0.082143	0.934533	0.999891	IRAK3
ENSG00000090382	96.0943	0.314215	0.591219	1.58373	0.113256	0.999891	LYZ
ENSG00000090402	0						SI
ENSG00000090432	375.903	-0.150422	0.388912	-0.386268	0.699298	0.999891	MUL1
ENSG00000090447	48.7993	-0.460613	0.472602	-0.971601	0.331249	0.999891	TFAP4
ENSG00000090470	295.004	0.0345584	0.369809	0.093509	0.925499	0.999891	PDCD7
ENSG00000090487	1472.83	0.160006	0.307597	0.520503	0.602713	0.999891	SPG21
ENSG00000090512	0						FETUB
ENSG00000090520	445.647	-0.0593228	0.383798	-0.154792	0.876985	0.999891	DNAJB11
ENSG00000090530	1204.88	0.26179	0.310729	0.841705	0.399953	0.999891	P3H2
ENSG00000090534	0.108572	0.0816735	0.26957	0.295631	0.767512		THPO
ENSG00000090539	1.97993	0.616956	0.501145	1.06	0.289146		CHRD
ENSG00000090554	0.694263	-0.0644085	0.274187	-0.282443	0.777604		FLT3LG
ENSG00000090565	159.378	-0.315275	0.551615	-0.55341	0.579983	0.999891	RAB11FIP3
ENSG00000090581	804.299	0.367296	0.466966	0.792488	0.428076	0.999891	GNPTG
ENSG00000090612	166.848	0.0839657	0.313835	0.267577	0.789025	0.999891	ZNF268
ENSG00000090615	905.046	-0.241726	0.246548	-0.980243	0.326966	0.999891	GOLGA3
ENSG00000090621	1105.81	0.399676	0.285117	1.40229	0.160829	0.999891	PABPC4
ENSG00000090659	0.110946	0	0.26957	0.0142916	0.988597		CD209
ENSG00000090661	289.528	0.535119	0.316988	1.68795	0.0914211	0.999891	CERS4
ENSG00000090674	174.874	0.0126413	0.418956	0.0302131	0.975897	0.999891	MCOLN1
ENSG00000090686	529.159	-0.0361332	0.357181	-0.101014	0.919539	0.999891	USP48
ENSG00000090776	90.2018	-0.175004	0.594574	-0.263149	0.792436	0.999891	EFNB1
ENSG00000090857	289.557	-0.34848	0.45799	-0.760521	0.446943	0.999891	PDPR
ENSG00000090861	1174.9	-0.244379	0.407311	-0.599315	0.548963	0.999891	AARS1
ENSG00000090863	1384.7	0.00590886	0.444147	0.0133127	0.989378	0.999891	GLG1
ENSG00000090889	33.9833	0.258461	0.479373	0.539725	0.589387		KIF4A
ENSG00000090905	64.456	-0.323783	0.543911	-0.590461	0.554882	0.999891	TNRC6A
ENSG00000090924	324.15	-0.21383	0.418978	-0.509484	0.610413	0.999891	PLEKHG2
ENSG00000090932	12.3675	-0.290445	0.579769	-0.574889	0.565366		DLL3
ENSG00000090971	447.461	0.160276	0.520074	0.31269	0.754516	0.999891	NAT14
ENSG00000090975	193.723	-0.106788	0.477443	-0.219284	0.826428	0.999891	PITPNM2
ENSG00000090989	236.964	-0.0253335	0.357794	-0.0709082	0.943471	0.999891	EXOC1
ENSG00000091009	144.464	0.201805	0.462719	0.437151	0.662002	0.999891	RBM27
ENSG00000091010	1.12029	0.103833	0.388932	0.352802	0.724237		POU4F3
ENSG00000091039	368.034	-0.0322733	0.429695	-0.0751598	0.940088	0.999891	OSBPL8
ENSG00000091073	47.3116	-0.00280095	0.446025	-0.00660072	0.994733	0.999891	DTX2
ENSG00000091106	0						NLRC4
ENSG00000091127	101.223	0.294158	0.350929	0.838054	0.402	0.999891	PUS7
ENSG00000091128	0						LAMB4
ENSG00000091129	34.8907	-0.0216019	0.313974	-0.0444544	0.964542		NRCAM
ENSG00000091136	840.458	-0.0187796	0.462128	-0.0259916	0.979264	0.999891	LAMB1
ENSG00000091137	3.55722	0.0859355	0.519204	0.147217	0.882961		SLC26A4
ENSG00000091138	0						SLC26A3
ENSG00000091140	504.682	0.0415427	0.245897	0.168953	0.865834	0.999891	DLD
ENSG00000091157	180.987	0.099698	0.431536	0.230649	0.817587	0.999891	WDR7
ENSG00000091164	652.793	0.156749	0.249997	0.627077	0.530609	0.999891	TXNL1
ENSG00000091181	0.218022	0.00385546	0.26957	0.00967423	0.992281		IL5RA
ENSG00000091262	231.443	-0.152321	0.557597	-0.27376	0.784269	0.999891	ABCC6
ENSG00000091317	1159.23	0.243649	0.237016	1.02802	0.303942	0.999891	CMTM6
ENSG00000091409	429.187	-0.00144248	0.591332	-0.00213415	0.998297	0.999891	ITGA6
ENSG00000091428	19.8913	-0.13164	0.55466	-0.184148	0.853898		RAPGEF4
ENSG00000091436	415.793	-0.223095	0.392593	-0.569243	0.569191	0.999891	MAP3K20
ENSG00000091482	2.34954	-0.142631	0.457938	-0.224663	0.822241		SMPX
ENSG00000091483	461.945	-0.103908	0.380428	-0.272452	0.785274	0.999891	FH
ENSG00000091490	1793.38	-0.164085	0.488903	-0.340411	0.733547	0.999891	SEL1L3
ENSG00000091513	23.5075	1.34619	0.537064	2.50955	0.0120886		TF
ENSG00000091527	1075.83	0.0872237	0.278811	0.312766	0.754458	0.999891	CDV3
ENSG00000091536	37.9413	0.2345	0.585957	0.399846	0.68927	0.999891	MYO15A
ENSG00000091542	1011.64	-0.0818578	0.264044	-0.310007	0.756556	0.999891	ALKBH5
ENSG00000091583	864.962	0.0550017	0.569919	0.0917228	0.926918	0.999891	APOH
ENSG00000091592	46.8269	0.0122263	0.511177	0.0160491	0.987195	0.999891	NLRP1
ENSG00000091622	346.862	-0.154511	0.574457	-0.268848	0.788047	0.999891	PITPNM3
ENSG00000091640	677.123	0.276209	0.461493	0.601794	0.547311	0.999891	SPAG7
ENSG00000091651	47.8316	0.721889	0.468994	1.55032	0.121065	0.999891	ORC6
ENSG00000091656	20.0413	-0.0757662	0.51392	-0.116018	0.907638		ZFHX4
ENSG00000091664	0						SLC17A6
ENSG00000091704	0						CPA1
ENSG00000091732	140.422	0.0534431	0.429031	0.124529	0.900896	0.999891	ZC3HC1
ENSG00000091831	0.15515	0	0.26957	0.014291	0.988598		ESR1
ENSG00000091844	2.09149	-0.0645698	0.534571	-0.101361	0.919264		RGS17
ENSG00000091879	211.968	0.00283216	0.292091	0.00565944	0.995484	0.999891	ANGPT2
ENSG00000091947	399.458	0.0435264	0.469595	0.0930953	0.925828	0.999891	TMEM101
ENSG00000091972	1.85363	-0.020566	0.285989	-0.0387481	0.969091		CD200
ENSG00000091986	51.1197	0.0306835	0.596305	0.0448295	0.964243	0.999891	CCDC80
ENSG00000092009	0						CMA1
ENSG00000092010	683.754	0.326487	0.356364	0.915346	0.36001	0.999891	PSME1
ENSG00000092020	156.363	0.0399826	0.325487	0.122889	0.902195	0.999891	PPP2R3C
ENSG00000092036	116.881	-0.042786	0.520824	-0.0815473	0.935007	0.999891	HAUS4
ENSG00000092051	0.131197	0.0816735	0.26957	0.323882	0.746027		JPH4
ENSG00000092054	0						MYH7
ENSG00000092067	0.117866	-0.0739626	0.26957	-0.282427	0.777616		CEBPE
ENSG00000092068	691.795	-0.259954	0.330034	-0.788233	0.430561	0.999891	SLC7A8
ENSG00000092094	181.334	-0.0588687	0.371844	-0.158272	0.874242	0.999891	OSGEP
ENSG00000092096	41.0235	-0.387072	0.587693	-0.649623	0.515936	0.999891	SLC22A17
ENSG00000092098	0.10945	-0.0739626	0.26957	-0.271422	0.786067		RNF31
ENSG00000092108	390.943	-0.0808933	0.268071	-0.302034	0.762626	0.999891	SCFD1
ENSG00000092140	108.707	-0.117898	0.432799	-0.272095	0.785549	0.999891	G2E3
ENSG00000092148	1085.6	-0.120639	0.536004	-0.222522	0.823908	0.999891	HECTD1
ENSG00000092199	1824.23	0.0078227	0.293552	0.0266518	0.978737	0.999891	HNRNPC
ENSG00000092200	11.8595	0.111758	0.594127	0.197767	0.843227		RPGRIP1
ENSG00000092201	723.768	-0.0538008	0.399176	-0.134771	0.892793	0.999891	SUPT16H
ENSG00000092203	679.972	-0.138311	0.307091	-0.450286	0.652504	0.999891	TOX4
ENSG00000092208	55.5474	-0.0996985	0.507278	-0.19658	0.844157	0.999891	GEMIN2
ENSG00000092295	10.2053	-0.938367	0.594039	-1.64295	0.100393		TGM1
ENSG00000092330	42.4336	-0.240584	0.45354	-0.530365	0.595859	0.999891	TINF2
ENSG00000092345	0						DAZL
ENSG00000092377	14.5147	0.106697	0.596235	0.176435	0.859952		TBL1Y
ENSG00000092421	4.25899	-0.0523665	0.347974	-0.0900314	0.928262		SEMA6A
ENSG00000092439	456.93	0.0878513	0.496915	0.175965	0.860321	0.999891	TRPM7
ENSG00000092445	84.9285	-0.564035	0.463792	-1.20596	0.227833	0.999891	TYRO3
ENSG00000092470	49.381	0.45225	0.443055	1.03102	0.302532	0.999891	WDR76
ENSG00000092529	108.764	-0.326577	0.540245	-0.554825	0.579014	0.999891	CAPN3
ENSG00000092531	519.1	-0.101938	0.333226	-0.305893	0.759686	0.999891	SNAP23
ENSG00000092607	2.23067	-0.0294207	0.372062	-0.0526199	0.958035		TBX15
ENSG00000092621	978.065	-0.599784	0.365243	-1.63873	0.101269	0.999891	PHGDH
ENSG00000092758	15.5618	-0.405453	0.561686	-0.719973	0.471542		COL9A3
ENSG00000092820	4151.08	-0.261581	0.279202	-0.937404	0.348551	0.999891	EZR
ENSG00000092841	9221.45	0.0454903	0.572325	0.0810101	0.935434	0.999891	MYL6
ENSG00000092847	391.346	-0.160704	0.460317	-0.349729	0.726542	0.999891	AGO1
ENSG00000092850	4.03988	-0.1636	0.536584	-0.492143	0.622618		TEKT2
ENSG00000092853	48.2744	0.781591	0.514553	1.55964	0.118844	0.999891	CLSPN
ENSG00000092871	157.897	0.306988	0.334665	0.917885	0.358679	0.999891	RFFL
ENSG00000092929	57.3663	0.0469981	0.580756	0.0782123	0.937659	0.999891	UNC13D
ENSG00000092931	187.717	0.108177	0.298071	0.363047	0.71657	0.999891	MFSD11
ENSG00000092964	6653.08	0.136211	0.347553	0.393267	0.694122	0.999891	DPYSL2
ENSG00000092969	534.289	-0.420774	0.50353	-0.85294	0.393693	0.999891	TGFB2
ENSG00000092978	118.896	-0.0927848	0.35305	-0.26346	0.792196	0.999891	GPATCH2
ENSG00000093000	472.031	-0.230024	0.457821	-0.501575	0.615966	0.999891	NUP50
[truncated: 58,824 more rows]

## Sheet: DEGs CHIR vs ctrl (GSK3b)
ensembl_id	baseMean	log2FoldChange	lfcSE	stat	pvalue	padj	symbol
ENSG00000000003	603.935	-0.104717	0.45735	-0.22778	0.819817	1	TSPAN6
ENSG00000000005	0						TNMD
ENSG00000000419	373.623	-0.22392	0.520986	-0.42993	0.667246	1	DPM1
ENSG00000000457	141.365	0.540451	0.34154	1.57762	0.114654	1	SCYL3
ENSG00000000460	43.0535	-0.09916	0.441217	-0.224629	0.822268	1	C1orf112
ENSG00000000938	0.108572	0	0.26957	0	1		FGR
ENSG00000000971	709.076	-0.0233254	0.549298	-0.0409513	0.967335	1	CFH
ENSG00000001036	1460.44	-0.0430414	0.307776	-0.139745	0.888862	1	FUCA2
ENSG00000001084	41.3971	-0.307942	0.596651	-0.582009	0.560561	1	GCLC
ENSG00000001167	268.493	0.0632247	0.491858	0.128402	0.897831	1	NFYA
ENSG00000001460	53.2976	0.00904	0.417917	0.0215609	0.982798	1	STPG1
ENSG00000001461	648.983	-0.777679	0.359521	-2.16019	0.0307581	0.520976	NIPAL3
ENSG00000001497	257.946	-0.416322	0.292685	-1.42275	0.15481	1	LAS1L
ENSG00000001561	297.227	-0.376921	0.465114	-0.812446	0.416536	1	ENPP4
ENSG00000001617	272.092	0.576388	0.560675	1.0433	0.296808	1	SEMA3F
ENSG00000001626	144.993	0.0125248	0.595248	0.0226078	0.981963	1	CFTR
ENSG00000001629	378.174	-0.237959	0.476784	-0.498312	0.618264	1	ANKIB1
ENSG00000001630	85.6436	0.109677	0.557855	0.204508	0.837957	1	CYP51A1
ENSG00000001631	79.1344	0.232542	0.350077	0.663783	0.506829	1	KRIT1
ENSG00000002016	60.1814	0.2577	0.572801	0.448413	0.653856	1	RAD52
ENSG00000002079	0.217144	0	0.26957	0	1
ENSG00000002330	709.574	-0.0914044	0.539867	-0.1679	0.866662	1	BAD
ENSG00000002549	500.847	0.281985	0.431528	0.654262	0.512943	1	LAP3
ENSG00000002586	0						CD99
ENSG00000002586	0						CD99
ENSG00000002587	28.3924	1.14545	0.578653	2.0619	0.0392177	0.59322	HS3ST1
ENSG00000002726	0.631195	-0.226397	0.293783	-0.67066	0.502437		AOC1
ENSG00000002745	0						WNT16
ENSG00000002746	0						HECW1
ENSG00000002822	6.81586	-0.56162	0.596355	-1.00517	0.314816	1	MAD1L1
ENSG00000002834	2058.97	-0.588545	0.281048	-2.09376	0.0362812	0.571956	LASP1
ENSG00000002919	182.164	0.0536811	0.376528	0.142656	0.886562	1	SNX11
ENSG00000002933	0.221892	0.155239	0.26957	0.451736	0.651459		TMEM176A
ENSG00000003056	622.416	0.283568	0.546213	0.51651	0.605499	1	M6PR
ENSG00000003096	5.34964	-0.105482	0.46704	-0.49578	0.62005	1	KLHL13
ENSG00000003137	1.35383	0.0437014	0.2819	0.324664	0.745435		CYP26B1
ENSG00000003147	490.182	-0.335658	0.294618	-1.13983	0.254356	1	ICA1
ENSG00000003249	302.375	-0.191897	0.274298	-0.69949	0.484246	1	DBNDD1
ENSG00000003393	375.554	0.140753	0.453325	0.310704	0.756026	1	ALS2
ENSG00000003400	247.507	0.0986643	0.39703	0.249802	0.802741	1	CASP10
ENSG00000003402	2143.93	-1.38349	0.337829	-4.10635	4.01967e-05	0.00448497	CFLAR
ENSG00000003436	1555.43	-1.25709	0.397438	-3.19392	0.00140357	0.065705	TFPI
ENSG00000003509	122.519	0.265691	0.345845	0.767925	0.442531	1	NDUFAF7
ENSG00000003756	1115.46	0.478658	0.390558	1.22469	0.220691	1	RBM5
ENSG00000003987	0.266096	0.155239	0.26957	0.501161	0.616258		MTMR7
ENSG00000003989	135.989	0.390724	0.566689	0.726207	0.467712	1	SLC7A2
ENSG00000004059	740.372	-0.0551282	0.502013	-0.109402	0.912884	1	ARF5
ENSG00000004139	120.255	-0.29355	0.53591	-0.557826	0.576963	1	SARM1
ENSG00000004142	835.887	-0.231809	0.259517	-0.893671	0.371498	1	POLDIP2
ENSG00000004399	2773.48	0.641644	0.501819	1.27844	0.201093	1	PLXND1
ENSG00000004455	1245.79	0.145487	0.244844	0.594167	0.552401	1	AK2
ENSG00000004468	158.798	-1.69591	0.491743	-3.56099	0.000369459	0.0240422	CD38
ENSG00000004478	528.975	-0.899658	0.38823	-2.32631	0.020002	0.40059	FKBP4
ENSG00000004487	574.255	-0.226729	0.27795	-0.8161	0.414443	1	KDM1A
ENSG00000004534	833.327	0.471118	0.372485	1.2639	0.206265	1	RBM6
ENSG00000004660	39.1027	0.369967	0.487527	0.766873	0.443157	1	CAMKK1
ENSG00000004700	172.644	-0.025253	0.414818	-0.0611451	0.951244	1	RECQL
ENSG00000004766	185.716	-0.0559717	0.382215	-0.146603	0.883446	1	VPS50
ENSG00000004776	1.64757	-0.061242	0.294922	-0.486255	0.626786		HSPB6
ENSG00000004777	79.4435	0.425881	0.564961	0.749854	0.453342	1	ARHGAP33
ENSG00000004779	410.379	-0.0944111	0.558403	-0.168803	0.865951	1	NDUFAB1
ENSG00000004799	59.7133	-1.07834	0.556621	-2.14261	0.0321446	0.531482	PDK4
ENSG00000004809	0.131197	0	0.26957	0	1		SLC22A16
ENSG00000004838	15.1905	-0.204756	0.57666	-0.342893	0.731679	1	ZMYND10
ENSG00000004846	0						ABCB5
ENSG00000004848	0.720769	-0.163572	0.274578	-0.58905	0.555827		ARX
ENSG00000004864	265.134	0.927493	0.320881	2.89012	0.00385098	0.134177	SLC25A13
ENSG00000004866	683.722	-0.804749	0.353456	-2.27889	0.0226734	0.430371	ST7
ENSG00000004866	683.722	-0.804749	0.353456	-2.27889	0.0226734	0.430371	ST7-OT3
ENSG00000004897	387.766	-0.381219	0.293165	-1.3014	0.193123	1	CDC27
ENSG00000004939	0						SLC4A1
ENSG00000004948	0.15515	0.0774209	0.26957	0.324657	0.745441		CALCR
ENSG00000004961	178.809	-0.0333866	0.39377	-0.0848777	0.932359	1	HCCS
ENSG00000004975	484.037	0.355153	0.419873	0.846034	0.397534	1	DVL2
ENSG00000005001	85.3167	-0.0533999	0.487134	-0.109914	0.912477	1	PRSS22
ENSG00000005007	1235.14	-0.326817	0.360419	-0.908128	0.36381	1	UPF1
ENSG00000005020	290.468	0.0308194	0.351696	0.0878095	0.930028	1	SKAP2
ENSG00000005022	2703.36	0.134236	0.285375	0.47024	0.638183	1	SLC25A5
ENSG00000005059	120.389	-0.519221	0.494138	-1.06033	0.288994	1	MCUB
ENSG00000005073	0.327472	0	0.26957	0	1		HOXA11
ENSG00000005075	336.664	-0.0330343	0.572128	-0.0566298	0.95484	1	POLR2J
ENSG00000005100	177.496	-0.156699	0.345292	-0.454237	0.649658	1	DHX33
ENSG00000005102	0.108572	0	0.26957	0	1		MEOX1
ENSG00000005108	76.9234	0.095251	0.547035	0.522446	0.60136	1	THSD7A
ENSG00000005156	185.012	-0.248154	0.380899	-0.652731	0.51393	1	LIG3
ENSG00000005175	252.879	-0.148558	0.299034	-0.496604	0.619468	1	RPAP3
ENSG00000005187	230.198	0.194853	0.373819	0.5234	0.600696	1	ACSM3
ENSG00000005189	20.7134	-0.14495	0.528269	-0.272542	0.785205	1	REXO5
ENSG00000005194	450.941	-0.453353	0.351806	-1.28916	0.197341	1	CIAPIN1
ENSG00000005206	486.087	0.354254	0.272532	1.29944	0.193792	1	SPPL2B
ENSG00000005238	254.896	-0.104475	0.383319	-0.272688	0.785093	1	FAM214B
ENSG00000005243	65.6378	-0.852406	0.593123	-1.39692	0.162438	1	COPZ2
ENSG00000005249	12.3732	0.00815509	0.451081	0.0874133	0.930343	1	PRKAR2B
ENSG00000005302	212.804	-0.17685	0.305923	-0.578683	0.562803	1	MSL3
ENSG00000005339	589.454	-0.111114	0.453802	-0.244607	0.80676	1	CREBBP
ENSG00000005379	22.9627	0.187476	0.595376	0.267424	0.789143	1	TSPOAP1
ENSG00000005381	0						MPO
ENSG00000005421	17.2552	-0.263235	0.543812	-0.471588	0.637221	1	PON1
ENSG00000005436	125.188	0.159524	0.370882	0.430371	0.666926	1	GCFC2
ENSG00000005448	126.909	0.518015	0.504319	1.00718	0.313847	1	WDR54
ENSG00000005469	128.082	0.137926	0.346059	0.397727	0.690832	1	CROT
ENSG00000005471	6.11524	1.36552	0.589756	2.05221	0.0401495	0.598361	ABCB4
ENSG00000005483	630.62	0.14053	0.344431	0.407639	0.683538	1	KMT2E
ENSG00000005486	1118.41	-0.422083	0.390603	-1.08044	0.279945	1	RHBDD2
ENSG00000005513	3.91706	-0.202798	0.526723	-0.50943	0.610451		SOX8
ENSG00000005700	151.715	-0.113626	0.596516	-0.192972	0.846981	1	IBTK
ENSG00000005801	177.838	0.265891	0.322807	0.822928	0.410549	1	ZNF195
ENSG00000005810	482.775	-0.191469	0.451207	-0.42558	0.670414	1	MYCBP2
ENSG00000005812	491.426	-0.303663	0.331019	-0.918686	0.35826	1	FBXL3
ENSG00000005844	9.66377	-0.38746	0.590467	-0.713265	0.475682	1	ITGAL
ENSG00000005882	296.484	-0.527442	0.332815	-1.58601	0.112738	0.993356	PDK2
ENSG00000005884	2860.52	-0.750036	0.540842	-1.39799	0.162116	1	ITGA3
ENSG00000005889	204.792	-0.212513	0.449024	-0.475158	0.634674	1	ZFX
ENSG00000005893	1841	0.179485	0.293039	0.61234	0.540313	1	LAMP2
ENSG00000005961	1.45518	0.185983	0.432067	0.407687	0.683503		ITGA2B
ENSG00000005981	38.7599	-0.593981	0.521905	-1.15245	0.249136	1	ASB4
ENSG00000006007	3266.14	-0.260107	0.241959	-1.07472	0.282498	1	GDE1
ENSG00000006015	201.295	0.185988	0.568304	0.3211	0.748135	1	REX1BD
ENSG00000006016	15.1341	-2.43983	0.592412	-3.46085	0.000538463	0.0310094	CRLF1
ENSG00000006025	173.438	0.849066	0.384659	2.20009	0.0278004	0.489345	OSBPL7
ENSG00000006042	359.37	0.219638	0.316856	0.692325	0.488733	1	TMEM98
ENSG00000006047	0.357635	0	0.26957	0	1		YBX2
ENSG00000006059	0						KRT33A
ENSG00000006062	46.6077	0.730791	0.504926	1.45768	0.144928	1	MAP3K14
ENSG00000006071	5.68341	1.78312	0.567717	2.41468	0.015749	0.346318	ABCC8
ENSG00000006116	0						CACNG3
ENSG00000006118	160.559	-0.094247	0.595512	-0.169544	0.865369	1	TMEM132A
ENSG00000006125	1763.52	0.0162511	0.365404	0.0445139	0.964495	1	AP2B1
ENSG00000006128	0.149515	-0.0782152	0.26957	-0.317994	0.750489		TAC1
ENSG00000006194	307.551	0.12936	0.269236	0.480463	0.630898	1	ZNF263
ENSG00000006210	1302.46	-0.94388	0.452085	-2.10001	0.0357278	0.56796	CX3CL1
ENSG00000006282	625.492	0.156809	0.304193	0.515138	0.606457	1	SPATA20
ENSG00000006283	6.1454	-0.984141	0.527517	-1.80461	0.0711352	0.808336	CACNA1G
ENSG00000006327	727.007	-0.538261	0.451044	-1.19136	0.233514	1	TNFRSF12A
ENSG00000006377	0						DLX6
ENSG00000006432	466.332	-0.0881179	0.489876	-0.179489	0.857554	1	MAP3K9
ENSG00000006451	392.301	0.263257	0.410487	0.642427	0.520596	1	RALA
ENSG00000006453	1026.28	-0.246834	0.327893	-0.752291	0.451876	1	BAIAP2L1
ENSG00000006459	144.95	-0.239244	0.569011	-0.469898	0.638428	1	KDM7A
ENSG00000006468	972.729	0.277499	0.331236	0.836988	0.402599	1	ETV1
ENSG00000006530	56.5243	-0.0463788	0.57163	-0.0834136	0.933523	1	AGK
ENSG00000006534	692.52	-1.25405	0.502018	-2.51302	0.0119703	0.288591	ALDH3B1
ENSG00000006555	86.1497	-0.329852	0.447601	-0.738532	0.460191	1	TTC22
ENSG00000006576	184.092	-0.142036	0.486695	-0.294057	0.768714	1	PHTF2
ENSG00000006606	0						CCL26
ENSG00000006607	222.383	0.0392613	0.378359	0.1039	0.917249	1	FARP2
ENSG00000006611	0						USH1C
ENSG00000006625	312.066	-0.00320359	0.550212	-0.00570158	0.995451	1	GGCT
ENSG00000006634	44.8236	0.340264	0.45481	0.747334	0.454862	1	DBF4
ENSG00000006638	2.67345	-0.0462897	0.418916	-0.155436	0.876477		TBXA2R
ENSG00000006652	266.451	0.0259751	0.279146	0.0930466	0.925867	1	IFRD1
ENSG00000006659	0						LGALS14
ENSG00000006695	131.176	-0.0738448	0.441235	-0.167529	0.866954	1	COX10
ENSG00000006704	116.391	-0.154959	0.362732	-0.427516	0.669004	1	GTF2IRD1
ENSG00000006712	670.543	-0.259538	0.279695	-0.927929	0.353444	1	PAF1
ENSG00000006715	649.253	0.43238	0.402154	1.07458	0.282563	1	VPS41
ENSG00000006740	961.377	-0.370628	0.561306	-0.653632	0.513349	1	ARHGAP44
ENSG00000006744	419.98	-0.188737	0.372762	-0.507417	0.611862	1	ELAC2
ENSG00000006747	459.208	0.689262	0.434972	1.58261	0.11351	0.99671	SCIN
ENSG00000006756	761.722	0.371679	0.33176	1.11953	0.262914	1	ARSD
ENSG00000006757	132.693	-0.11737	0.396135	-0.296078	0.767171	1	PNPLA4
ENSG00000006788	0						MYH13
ENSG00000006831	43.5633	0.0171184	0.56411	0.0325867	0.974004	1	ADIPOR2
ENSG00000006837	7.01694	-0.00706975	0.591841	-0.0116668	0.990691	1	CDKL3
ENSG00000007001	0						UPP2
ENSG00000007038	0.10945	0	0.26957	0	1		PRSS21
ENSG00000007047	290.634	0.0136888	0.389402	0.0352664	0.971867	1	MARK4
ENSG00000007062	75.4686	-0.488585	0.59011	-1.47227	0.140948	1	PROM1
ENSG00000007080	535.064	-0.266669	0.486108	-0.548599	0.58328	1	CCDC124
ENSG00000007129	8.73145	1.29611	0.594751	2.08258	0.0372899	0.578334	CEACAM21
ENSG00000007168	1373.96	-0.167712	0.304848	-0.5502	0.582182	1	PAFAH1B1
ENSG00000007171	0.131197	0	0.26957	0	1		NOS2
ENSG00000007174	0.234175	-0.0782152	0.26957	-0.2805	0.779094		DNAH9
ENSG00000007202	1723.04	-0.296074	0.471312	-0.630079	0.528643	1	KIAA0100
ENSG00000007216	0						SLC13A2
ENSG00000007237	0.218022	0	0.26957	0	1		GAS7
ENSG00000007255	124.245	0.239378	0.419129	0.569972	0.568697	1	TRAPPC6A
ENSG00000007264	0						MATK
ENSG00000007306	0.375954	-0.0782152	0.26957	-0.317997	0.750487		CEACAM7
ENSG00000007312	0.116308	-0.0782152	0.26957	-0.280501	0.779093		CD79B
ENSG00000007314	0						SCN4A
ENSG00000007341	136.953	-0.0119434	0.325207	-0.0367352	0.970696	1	ST7L
ENSG00000007350	0						TKTL1
ENSG00000007372	0.218022	0	0.26957	0	1		PAX6
ENSG00000007376	275.483	0.0961496	0.4056	0.236701	0.812889	1	RPUSD1
ENSG00000007384	539.771	-0.1045	0.294622	-0.354626	0.72287	1	RHBDF1
ENSG00000007392	558.565	0.106174	0.389815	0.271922	0.785682	1	LUC7L
ENSG00000007402	1488.4	0.601029	0.505769	1.20643	0.227653	1	CACNA2D2
ENSG00000007516	68.5802	1.0162	0.486109	2.06362	0.0390533	0.59322	BAIAP3
ENSG00000007520	589.706	-0.206697	0.509657	-0.403888	0.686295	1	TSR3
ENSG00000007541	443.184	0.401805	0.380831	1.05415	0.291816	1	PIGQ
ENSG00000007545	171.654	0.117662	0.337061	0.348994	0.727094	1	CRAMP1
ENSG00000007866	279.566	-0.87439	0.466333	-1.8868	0.0591879	0.737963	TEAD3
ENSG00000007908	1019.7	0.00199729	0.315403	0.252949	0.800307	1	SELE
ENSG00000007923	449.124	-0.145019	0.298236	-0.486428	0.626664	1	DNAJC11
ENSG00000007933	0.228813	0.0774209	0.26957	0.274536	0.783672		FMO3
ENSG00000007944	1213.81	-0.44486	0.444053	-1.00169	0.316494	1	MYLIP
ENSG00000007952	0.439036	0.145974	0.270052	0.451736	0.651459		NOX1
ENSG00000007968	0.766116	-0.228578	0.352271	-0.713852	0.475319		E2F2
ENSG00000008018	833.241	-0.0942258	0.515323	-0.182766	0.854981	1	PSMB1
ENSG00000008056	0.265824	-0.156033	0.26957	-0.502687	0.615185		SYN1
ENSG00000008083	198.401	-0.184554	0.40385	-0.456877	0.64776	1	JARID2
ENSG00000008086	592.12	-0.749811	0.531807	-1.44595	0.148192	1	CDKL5
ENSG00000008118	0						CAMK1G
ENSG00000008128	36.2899	-0.117322	0.458833	-0.25726	0.796978	1	CDK11A
ENSG00000008130	633.524	0.158291	0.383297	0.413165	0.679486	1	NADK
ENSG00000008196	0						TFAP2B
ENSG00000008197	0.131197	0	0.26957	0	1		TFAP2D
ENSG00000008226	9.64695	-0.110107	0.594572	-0.186432	0.852106	1	DLEC1
ENSG00000008256	251.836	-0.456523	0.432643	-1.06362	0.287501	1	CYTH3
ENSG00000008277	28.4403	-0.503085	0.593562	-0.90221	0.366945	1	ADAM22
ENSG00000008282	1162.35	0.0924216	0.283238	0.326257	0.74423	1	SYPL1
ENSG00000008283	759.514	-0.197394	0.27227	-0.72526	0.468292	1	CYB561
ENSG00000008294	1993.54	0.314489	0.456509	0.689909	0.490252	1	SPAG9
ENSG00000008300	42.7335	-0.583519	0.566263	-1.02494	0.30539	1	CELSR3
ENSG00000008311	441.652	0.193092	0.485908	0.398365	0.690361	1	AASS
ENSG00000008323	56.9271	-0.761434	0.452373	-1.68552	0.091888	0.92075	PLEKHG6
ENSG00000008324	133.612	0.179919	0.549165	0.323082	0.746633	1	SS18L2
ENSG00000008382	292.014	0.13824	0.482949	0.283951	0.776448	1	MPND
ENSG00000008394	5160.93	-0.068729	0.33544	-0.205103	0.837492	1	MGST1
ENSG00000008405	230.5	-0.477747	0.383962	-1.25005	0.211281	1	CRY1
ENSG00000008438	0						PGLYRP1
ENSG00000008441	1295.65	0.624426	0.504994	1.22285	0.221387	1	NFIX
ENSG00000008513	896.407	-0.222269	0.504278	-0.43441	0.663991	1	ST3GAL1
ENSG00000008516	1.63839	0.0155537	0.500706	0.0315528	0.974829		MMP25
ENSG00000008517	284.903	-0.934516	0.59209	-1.56315	0.118017	1	IL32
ENSG00000008710	479.058	0.0864771	0.502572	0.172652	0.862925	1	PKD1
ENSG00000008735	67.9257	0.176695	0.55382	0.307828	0.758213	1	MAPK8IP2
ENSG00000008838	593.586	-0.0231319	0.330984	-0.0699479	0.944235	1	MED24
ENSG00000008853	1398.12	-0.143919	0.503301	-0.291201	0.770898	1	RHOBTB2
ENSG00000008869	298.192	0.064676	0.566973	0.115103	0.908363	1	HEATR5B
ENSG00000008952	2686.36	-0.245178	0.447938	-0.546657	0.584615	1	SEC62
ENSG00000008988	6355.01	0.769695	0.367117	2.0917	0.0364655	0.572531	RPS20
ENSG00000009307	4145.16	-0.063932	0.379229	-0.16867	0.866056	1	CSDE1
ENSG00000009335	790.69	-0.231405	0.428301	-0.54066	0.588742	1	UBE3C
ENSG00000009413	472.474	-0.302692	0.526218	-0.577307	0.563732	1	REV3L
ENSG00000009694	0						TENM1
ENSG00000009709	0.15515	0.0774209	0.26957	0.324657	0.745441		PAX7
ENSG00000009724	0						MASP2
ENSG00000009765	34.0284	-0.767495	0.582721	-1.3871	0.16541	1	IYD
ENSG00000009780	113.453	0.155343	0.427135	0.362074	0.717296	1	FAM76A
ENSG00000009790	0.221892	0.155239	0.26957	0.451736	0.651459		TRAF3IP3
ENSG00000009830	199.232	-0.127286	0.342397	-0.372153	0.709779	1	POMT2
ENSG00000009844	426.582	-0.17329	0.306298	-0.565297	0.571872	1	VTA1
ENSG00000009950	144.299	0.425465	0.533534	0.800165	0.423615	1	MLXIPL
ENSG00000009954	709.596	-0.0731284	0.462182	-0.158512	0.874053	1	BAZ1B
ENSG00000010017	495.77	-0.170028	0.411186	-0.414778	0.678304	1	RANBP9
ENSG00000010030	63.411	-0.0383595	0.399672	-0.0956934	0.923764	1	ETV7
ENSG00000010072	106.171	-0.582984	0.33366	-1.74822	0.0804263	0.863959	SPRTN
ENSG00000010165	360.063	0.0498932	0.259947	0.191929	0.847797	1	EEF1AKNMT
ENSG00000010219	155.31	0.00589918	0.478169	0.0122597	0.990218	1	DYRK4
ENSG00000010244	1260.54	0.205123	0.278467	0.736413	0.46148	1	ZNF207
ENSG00000010256	1057.81	0.0243395	0.448136	0.054227	0.956754	1	UQCRC1
ENSG00000010270	332.106	0.111675	0.470738	0.238634	0.811389	1	STARD3NL
ENSG00000010278	4387.86	-0.782414	0.370417	-2.11507	0.0344241	0.553578	CD9
ENSG00000010282	0.273016	0.0774209	0.26957	0.32466	0.745439		HHATL
ENSG00000010292	482.414	-0.0749455	0.470292	-0.159867	0.872986	1	NCAPD2
ENSG00000010295	17.4156	0.0568026	0.519679	0.171878	0.863533	1	IFFO1
ENSG00000010310	168.624	0.400444	0.512297	0.779407	0.43574	1	GIPR
ENSG00000010318	27.502	-0.349813	0.544928	-0.647531	0.517288	1	PHF7
ENSG00000010319	51.1668	-0.0397277	0.55578	-0.139355	0.88917	1	SEMA3G
ENSG00000010322	1300.02	0.0962268	0.499158	0.193067	0.846906	1	NISCH
ENSG00000010327	362.194	0.0254345	0.380251	0.304966	0.760392	1	STAB1
ENSG00000010361	159.073	0.0310871	0.339996	0.0914987	0.927096	1	FUZ
ENSG00000010379	11.3002	-0.883292	0.588651	-1.60924	0.107564	0.97897	SLC6A13
ENSG00000010404	49.4989	-0.229992	0.593398	-0.388681	0.697512	1	IDS
ENSG00000010438	8.08015	0.0204122	0.431102	0.0621038	0.95048	1	PRSS3
ENSG00000010539	71.1608	-0.115165	0.363722	-0.316494	0.751627	1	ZNF200
ENSG00000010610	1.84027	0.822225	0.473124	1.8098	0.0703276		CD4
ENSG00000010626	107.319	-0.330329	0.428934	-0.769434	0.441636	1	LRRC23
ENSG00000010671	0.149515	-0.0782152	0.26957	-0.317994	0.750489		BTK
ENSG00000010704	205.433	1.28605	0.332727	3.86673	0.000110303	0.0101406	HFE
ENSG00000010803	265.169	0.144325	0.390646	0.36993	0.711435	1	SCMH1
ENSG00000010810	434.71	0.504878	0.592166	0.760663	0.446858	1	FYN
ENSG00000010818	275.771	0.0729712	0.55649	0.135311	0.892366	1	HIVEP2
ENSG00000010932	0						FMO1
ENSG00000011007	753.429	-0.287953	0.401637	-0.718259	0.472598	1	ELOA
ENSG00000011009	705.272	-0.160726	0.429625	-0.373867	0.708503	1	LYPLA2
ENSG00000011021	329.099	0.411575	0.549463	0.753903	0.450907	1	CLCN6
ENSG00000011028	76.0078	0.00512032	0.549995	0.0233194	0.981395	1	MRC2
ENSG00000011052	0						NME1-NME2
ENSG00000011083	0						SLC6A7
ENSG00000011105	599.641	1.00482	0.307093	3.27113	0.00107118	0.0534223	TSPAN9
ENSG00000011114	19.4644	0.135274	0.587741	0.227633	0.819931	1	BTBD7
ENSG00000011132	177.786	0.0187492	0.317836	0.058979	0.952969	1	APBA3
ENSG00000011143	126.13	-0.00261214	0.400216	-0.00654051	0.994781	1	MKS1
ENSG00000011198	272.198	-0.413495	0.341852	-1.21188	0.225557	1	ABHD5
ENSG00000011201	828.681	-0.451423	0.556455	-0.789917	0.429576	1	ANOS1
ENSG00000011243	713.772	0.161813	0.331649	0.487678	0.625778	1	AKAP8L
ENSG00000011258	196.196	-0.0968681	0.496616	-0.194934	0.845445	1	MBTD1
ENSG00000011260	300.215	0.00470166	0.413761	0.0113556	0.99094	1	UTP18
ENSG00000011275	438.838	-0.0419201	0.254827	-0.164492	0.869344	1	RNF216
ENSG00000011295	491.144	0.155085	0.375038	0.41301	0.679599	1	TTC19
ENSG00000011304	2130.57	0.0377424	0.226798	0.166413	0.867832	1	PTBP1
ENSG00000011332	0.784973	0.0858214	0.276555	0.195006	0.845388		DPF1
ENSG00000011347	20.1535	0.435897	0.595372	0.800112	0.423646	1	SYT7
ENSG00000011376	201.909	-0.14355	0.447778	-0.320907	0.748281	1	LARS2
ENSG00000011405	818.161	0.150448	0.510107	0.29652	0.766833	1	PIK3C2A
ENSG00000011422	129.217	-0.775935	0.552756	-1.39324	0.163546	1	PLAUR
ENSG00000011426	107.905	0.0491338	0.526878	0.0946454	0.924597	1	ANLN
ENSG00000011451	441.149	0.00919878	0.425034	0.0216474	0.982729	1	WIZ
ENSG00000011454	536.22	-0.108217	0.45907	-0.236384	0.813134	1	RABGAP1
ENSG00000011465	6.598	0.042757	0.486539	0.335939	0.736917	1	DCN
ENSG00000011478	188.544	0.574186	0.510184	1.11897	0.263152	1	QPCTL
ENSG00000011485	491.726	-0.248635	0.334994	-0.743202	0.457359	1	PPP5C
ENSG00000011523	159.596	-0.0790209	0.375292	-0.210666	0.833148	1	CEP68
ENSG00000011566	251.039	-0.0464488	0.424355	-0.109486	0.912817	1	MAP4K3
ENSG00000011590	0						ZBTB32
ENSG00000011600	0						TYROBP
ENSG00000011638	95.3331	-0.104844	0.549879	-0.193639	0.846458	1	TMEM159
ENSG00000011677	0						GABRA3
ENSG00000012048	42.9162	0.329751	0.555342	0.580431	0.561624	1	BRCA1
ENSG00000012061	501.855	0.623944	0.39497	1.57596	0.115036	1	ERCC1
ENSG00000012124	0.10945	0	0.26957	0	1		CD22
ENSG00000012171	345.293	-1.89406	0.429271	-4.3821	1.17542e-05	0.00175864	SEMA3B
ENSG00000012174	215.344	0.065539	0.444835	0.147754	0.882537	1	MBTPS2
ENSG00000012211	98.19	0.246612	0.489911	0.502219	0.615513	1	PRICKLE3
ENSG00000012223	1.10309	0.239512	0.465151	0.562952	0.573468		LTF
ENSG00000012232	484.802	-0.305302	0.312188	-0.978462	0.327846	1	EXTL3
ENSG00000012504	0						NR1H4
ENSG00000012660	1312.61	-0.416707	0.341675	-1.22098	0.222093	1	ELOVL5
ENSG00000012779	0						ALOX5
ENSG00000012817	563.711	0.173848	0.571853	0.30367	0.761379	1	KDM5D
ENSG00000012822	1011.91	-0.115994	0.529839	-0.223003	0.823533	1	CALCOCO1
ENSG00000012963	21.5249	0.418812	0.573494	0.76466	0.444474	1	UBR7
ENSG00000012983	397.597	0.168425	0.379448	0.445442	0.656	1	MAP4K5
ENSG00000013016	10.3342	-1.23432	0.596154	-2.28622	0.0222416	0.424817	EHD3
ENSG00000013275	245.303	-0.207128	0.372921	-0.555618	0.578472	1	PSMC4
ENSG00000013288	495.64	-0.238394	0.503586	-0.473371	0.635949	1	MAN2B2
ENSG00000013293	0.65231	0	0.27179	0	1		SLC7A14
ENSG00000013297	158.07	0.0556486	0.325489	0.358189	0.720202	1	CLDN11
ENSG00000013306	1079.47	-0.0528787	0.422197	-0.125203	0.900363	1	SLC25A39
ENSG00000013364	3319.9	0.274184	0.268701	1.02023	0.307621	1	MVP
ENSG00000013374	488.36	-0.484294	0.273247	-1.7732	0.0761963	0.842022	NUB1
ENSG00000013375	481.235	0.101675	0.44201	0.231112	0.817228	1	PGM3
ENSG00000013392	133.541	-0.204555	0.318312	-0.643373	0.519982	1	RWDD2A
ENSG00000013441	806.993	0.357859	0.335648	1.06587	0.286483	1	CLK1
ENSG00000013503	166.738	-0.62068	0.385851	-1.60832	0.107765	0.97897	POLR3B
ENSG00000013523	222.02	0.479265	0.497886	0.962558	0.335769	1	ANGEL1
ENSG00000013561	324.405	-0.0766772	0.295438	-0.259656	0.795129	1	RNF14
ENSG00000013563	215.739	0.249484	0.427986	0.585657	0.558106	1	DNASE1L1
ENSG00000013573	139.104	0.121206	0.455804	0.265199	0.790856	1	DDX11
ENSG00000013583	739.144	-0.220863	0.386418	-0.571633	0.56757	1	HEBP1
ENSG00000013588	3604.97	-2.04007	0.47242	-4.33719	1.44319e-05	0.00205836	GPRC5A
ENSG00000013619	33.9352	-0.927537	0.596334	-1.46498	0.142926	1	MAMLD1
ENSG00000013725	0						CD6
ENSG00000013810	172.463	0.563344	0.463492	1.20696	0.227448	1	TACC3
ENSG00000014123	399.477	0.114243	0.406676	0.280593	0.779023	1	UFL1
ENSG00000014138	35.1987	0.384507	0.588475	0.641684	0.521078	1	POLA2
ENSG00000014164	110.786	0.00496881	0.354329	0.0140045	0.988826	1	ZC3H3
ENSG00000014216	2857.21	-0.253773	0.221722	-1.14446	0.252432	1	CAPN1
ENSG00000014257	75.4121	0.285319	0.492728	0.578869	0.562678	1	ACP3
ENSG00000014641	1249.67	-0.22112	0.499648	-0.441643	0.658747	1	MDH1
ENSG00000014824	722.089	-0.205129	0.333982	-0.614335	0.538994	1	SLC30A9
ENSG00000014914	64.6705	1.20999	0.573773	2.067	0.0387339	0.591118	MTMR11
ENSG00000014919	209.748	-0.173518	0.286135	-0.606649	0.544084	1	COX15
ENSG00000015133	344.137	-0.321228	0.4996	-0.650434	0.515412	1	CCDC88C
ENSG00000015153	145.653	-0.32706	0.516043	-0.633652	0.526308	1	YAF2
ENSG00000015171	629.989	-0.21291	0.334921	-0.636258	0.524608	1	ZMYND11
ENSG00000015285	2.34035	0.104015	0.491668	0.286498	0.774497		WAS
ENSG00000015413	9.17478	1.61038	0.54804	3.24493	0.00117481	0.056917	DPEP1
ENSG00000015475	165.193	-1.72079	0.540905	-3.22073	0.00127864	0.0606003	BID
ENSG00000015479	9.19935	0.0120631	0.553585	0.0234671	0.981278	1	MATR3
ENSG00000015520	2.04577	-0.0232577	0.512519	-0.047891	0.961803		NPC1L1
ENSG00000015532	305.175	-0.18934	0.387979	-0.488195	0.625412	1	XYLT2
ENSG00000015568	0						RGPD5
ENSG00000015592	0						STMN4
ENSG00000015676	605.012	-0.0255768	0.25807	-0.0991074	0.921053	1	NUDCD3
ENSG00000016082	0						ISL1
ENSG00000016391	133.491	0.677371	0.520465	1.27846	0.201088	1	CHDH
ENSG00000016402	77.3332	1.14187	0.394193	2.86765	0.00413532	0.142458	IL20RA
ENSG00000016490	0						CLCA1
ENSG00000016602	0.131197	0	0.26957	0	1		CLCA4
ENSG00000016864	327.871	-0.18342	0.399861	-0.45866	0.646478	1	GLT8D1
ENSG00000017260	2528.84	-0.068839	0.453172	-0.152361	0.878902	1	ATP2C1
ENSG00000017427	5.60905	1.67031	0.548828	2.44884	0.0143317	0.326186	IGF1
ENSG00000017483	1.1586	0.0646329	0.346329	0.34607	0.72929		SLC38A5
ENSG00000017797	519.089	-0.306407	0.296032	-1.03529	0.300534	1	RALBP1
ENSG00000018189	448.982	0.652347	0.412096	1.58056	0.113978	0.998519	RUFY3
ENSG00000018236	240.897	-0.204948	0.580897	-0.423565	0.671883	1	CNTN1
ENSG00000018280	5.88817	0.345374	0.596352	0.574964	0.565316	1	SLC11A1
ENSG00000018408	807.534	-0.0545817	0.436059	-0.126	0.899732	1	WWTR1
ENSG00000018510	367.663	-0.0579973	0.333442	-0.174079	0.861803	1	AGPS
ENSG00000018607	0						ZNF806
ENSG00000018610	161.346	-0.12608	0.44463	-0.283346	0.776912	1	CXorf56
ENSG00000018625	0.131197	0	0.26957	0	1		ATP1A2
ENSG00000018699	112.253	-0.00113328	0.398497	-0.00282051	0.99775	1	TTC27
ENSG00000018869	9.8233	0.361813	0.581569	0.63614	0.524685	1	ZNF582
ENSG00000019102	32.3115	0.315973	0.578806	0.518091	0.604395	1	VSIG2
ENSG00000019144	987.929	-0.33502	0.418589	-0.800649	0.423335	1	PHLDB1
ENSG00000019169	0						MARCO
ENSG00000019186	2.03159	-0.115461	0.397947	-0.179252	0.857739		CYP24A1
ENSG00000019485	80.496	-0.825239	0.44848	-1.84889	0.0644733	0.771707	PRDM11
ENSG00000019505	0.116308	-0.0782152	0.26957	-0.280501	0.779093		SYT13
ENSG00000019549	21.2734	-0.000222179	0.291428	-0.0127051	0.989863	1	SNAI2
ENSG00000019582	15109.1	0.927649	0.300885	3.08069	0.00206523	0.087306	CD74
ENSG00000019991	0						HGF
ENSG00000019995	292.278	-0.172684	0.342624	-0.504556	0.613871	1	ZRANB1
ENSG00000020129	514.686	-0.326181	0.562499	-0.593058	0.553143	1	NCDN
ENSG00000020181	70.9409	0.058414	0.529258	0.383356	0.701456	1	ADGRA2
ENSG00000020219	0.149515	-0.0782152	0.26957	-0.317994	0.750489		CCT8L1P
ENSG00000020256	141.952	-0.0143197	0.325674	-0.0439733	0.964926	1	ZFP64
ENSG00000020426	143.645	-0.20983	0.427368	-0.491639	0.622975	1	MNAT1
ENSG00000020577	315.359	-0.316309	0.547267	-0.597247	0.550343	1	SAMD4A
ENSG00000020633	0.110946	0.0774209	0.26957	0.274537	0.783672		RUNX3
ENSG00000020922	196.597	-0.0771343	0.420946	-0.183115	0.854707	1	MRE11
ENSG00000021300	970.551	-0.316533	0.237785	-1.33144	0.183045	1	PLEKHB1
ENSG00000021355	563.76	0.216624	0.267649	0.809191	0.418405	1	SERPINB1
ENSG00000021461	0						CYP3A43
ENSG00000021488	0.52208	0.0808035	0.270358	0.324662	0.745437		SLC7A9
ENSG00000021574	122.902	-0.0870739	0.363366	-0.239721	0.810547	1	SPAST
ENSG00000021645	202.855	0.494675	0.503908	0.962369	0.335864	1	NRXN3
ENSG00000021762	96.3287	-0.460392	0.542217	-0.868391	0.385181	1	OSBPL5
ENSG00000021776	401.636	0.569706	0.490899	1.1579	0.246904	1	AQR
ENSG00000021826	23.6052	0.1788	0.582337	0.269016	0.787917	1	CPS1
ENSG00000021852	0						C8B
ENSG00000022267	127.74	0.0171481	0.343743	0.161487	0.87171	1	FHL1
ENSG00000022277	527.015	-0.121846	0.333311	-0.365806	0.71451	1	RTF2
ENSG00000022355	0						GABRA1
ENSG00000022556	0.746162	0.134065	0.275119	0.346848	0.728705		NLRP2
ENSG00000022567	412.79	-0.749999	0.45731	-1.63979	0.101048	0.958418	SLC45A4
ENSG00000022840	1626.68	-0.406859	0.26589	-1.53057	0.125876	1	RNF10
ENSG00000022976	113.45	0.226003	0.35624	0.634129	0.525996	1	ZNF839
ENSG00000023041	309.424	0.298859	0.269248	1.1098	0.267084	1	ZDHHC6
ENSG00000023171	5.02612	0.0218666	0.399898	0.241306	0.809318	1	GRAMD1B
ENSG00000023191	640.123	-0.453501	0.382141	-1.18741	0.235065	1	RNH1
ENSG00000023228	217.25	-0.0484446	0.497986	-0.0987356	0.921348	1	NDUFS1
ENSG00000023287	494.783	-0.754046	0.461082	-1.64975	0.0989935	0.94644	RB1CC1
ENSG00000023318	816.834	0.000135965	0.421873	0.000320663	0.999744	1	ERP44
ENSG00000023330	700.676	-0.27247	0.274254	-0.99388	0.320281	1	ALAS1
ENSG00000023445	152.698	0.0432589	0.564697	0.080428	0.935897	1	BIRC3
ENSG00000023516	318.522	-0.0289056	0.510244	-0.0568032	0.954702	1	AKAP11
ENSG00000023572	104.803	0.00756554	0.513482	0.0146101	0.988343	1	GLRX2
ENSG00000023608	110.944	-0.0268771	0.562282	-0.0470646	0.962462	1	SNAPC1
ENSG00000023697	258.038	-0.344209	0.351859	-0.979988	0.327092	1	DERA
ENSG00000023734	1092.44	-0.406568	0.373105	-1.09246	0.274631	1	STRAP
ENSG00000023839	5.12788	-0.579169	0.59293	-1.02099	0.307257	1	ABCC2
ENSG00000023892	24.4383	0.330628	0.53304	0.621017	0.534589	1	DEF6
ENSG00000023902	125.654	-0.436886	0.595157	-0.827829	0.407767	1	PLEKHO1
ENSG00000023909	340.175	0.325553	0.383477	0.847625	0.396647	1	GCLM
ENSG00000024048	327.685	0.0591935	0.497763	0.119185	0.905129	1	UBR2
ENSG00000024422	1916.57	-1.09942	0.437729	-2.52232	0.0116583	0.284668	EHD2
ENSG00000024526	30.2798	0.235375	0.545622	0.427542	0.668985	1	DEPDC1
ENSG00000024862	222.112	-1.0744	0.405819	-2.66186	0.00777094	0.221756	CCDC28A
ENSG00000025039	544.462	0.874168	0.291448	2.9957	0.00273814	0.108256	RRAGD
ENSG00000025156	164.419	-0.0534978	0.309838	-0.172517	0.863031	1	HSF2
ENSG00000025293	326.842	0.112571	0.315621	0.356341	0.721585	1	PHF20
ENSG00000025423	2874.88	-1.55932	0.511938	-3.14677	0.00165082	0.0740976	HSD17B6
ENSG00000025434	198.668	0.6361	0.389128	1.62719	0.103697	0.969091	NR1H3
ENSG00000025708	139.058	0.173507	0.52002	0.331656	0.740149	1	TYMP
ENSG00000025770	295.626	0.109714	0.330518	0.331556	0.740224	1	NCAPH2
ENSG00000025772	272.38	-0.112036	0.349392	-0.32101	0.748203	1	TOMM34
ENSG00000025796	1337.11	0.025873	0.384435	0.0673593	0.946296	1	SEC63
ENSG00000025800	727.127	-0.238088	0.312079	-0.762968	0.445482	1	KPNA6
ENSG00000026025	6199.84	0.210394	0.594809	0.397686	0.690862	1	VIM
ENSG00000026036	14.3691	0.234117	0.58372	0.390845	0.695912	1	RTEL1-TNFRSF6B
ENSG00000026103	667.151	-0.699165	0.385362	-1.81413	0.0696579	0.799957	FAS
ENSG00000026297	293.593	-0.0404992	0.355195	-0.113758	0.909429	1	RNASET2
ENSG00000026508	3242.63	-0.0472187	0.521657	-0.0898174	0.928432	1	CD44
ENSG00000026559	0.217144	0	0.26957	0	1		KCNG1
ENSG00000026652	145.508	-0.260849	0.338465	-0.771549	0.440381	1	AGPAT4
ENSG00000026751	419.95	-1.90365	0.394511	-4.67914	2.88075e-06	0.000529677	SLAMF7
ENSG00000026950	113.369	-0.0185155	0.491457	-0.0379928	0.969693	1	BTN3A1
ENSG00000027001	137.439	-0.094052	0.446306	-0.210734	0.833095	1	MIPEP
ENSG00000027075	327.989	0.277666	0.580447	0.509982	0.610064	1	PRKCH
ENSG00000027644	0						INSRR
ENSG00000027697	534.836	0.3961	0.372567	1.06228	0.288108	1	IFNGR1
ENSG00000027847	215.934	-0.00343529	0.382279	-0.00899418	0.992824	1	B4GALT7
ENSG00000027869	2.99761	-0.449617	0.546164	-0.644838	0.519032		SH2D2A
ENSG00000028116	139.576	-0.166666	0.370451	-0.450092	0.652644	1	VRK2
ENSG00000028137	24.9915	-0.11458	0.520463	-0.368147	0.712764	1	TNFRSF1B
ENSG00000028203	834.474	-0.39498	0.309285	-1.27672	0.201703	1	VEZT
ENSG00000028277	6.24683	-0.133787	0.437569	-0.350219	0.726174	1	POU2F2
ENSG00000028310	305.439	0.0608738	0.296956	0.204998	0.837573	1	BRD9
ENSG00000028528	1114.26	-0.248276	0.262345	-0.946568	0.343859	1	SNX1
ENSG00000028839	80.3731	-0.0728701	0.42271	-0.172626	0.862945	1	TBPL1
ENSG00000029153	259.31	-0.167578	0.304125	-0.550415	0.582035	1	ARNTL2
ENSG00000029363	875.341	0.197265	0.263933	0.747351	0.454851	1	BCLAF1
ENSG00000029364	852.81	-0.0444421	0.310128	-0.143283	0.886066	1	SLC39A9
ENSG00000029534	7.93972	0.41007	0.58272	0.527774	0.597656	1	ANK1
ENSG00000029559	0						IBSP
ENSG00000029639	80.0071	0.564476	0.459304	1.22113	0.222037	1	TFB1M
ENSG00000029725	514.134	-0.0851129	0.395345	-0.214891	0.829852	1	RABEP1
ENSG00000029993	252.865	-0.350289	0.433108	-0.81482	0.415175	1	HMGB3
ENSG00000030066	183.379	-0.184396	0.595752	-0.317221	0.751076	1	NUP160
ENSG00000030110	116.545	-0.305622	0.3562	-0.8579	0.390948	1	BAK1
ENSG00000030304	0.108572	0	0.26957	0	1		MUSK
ENSG00000030419	93.865	-0.341345	0.542491	-0.627295	0.530466	1	IKZF2
ENSG00000030582	6180.29	-0.11323	0.386815	-0.292357	0.770013	1	GRN
ENSG00000031003	317.049	0.211871	0.519789	0.40546	0.685139	1	FAM13B
ENSG00000031081	1365.68	-0.131885	0.575333	-0.229289	0.818644	1	ARHGAP31
ENSG00000031691	55.0625	-0.165506	0.465791	-0.354164	0.723216	1	CENPQ
ENSG00000031698	1480.84	-0.208446	0.297763	-0.700349	0.483709	1	SARS1
ENSG00000031823	542.523	-0.14839	0.284013	-0.522296	0.601464	1	RANBP3
ENSG00000032219	282.641	0.132184	0.334636	0.394807	0.692985	1	ARID4A
ENSG00000032389	200.221	-0.0280194	0.459068	-0.0609548	0.951395	1	EIPR1
ENSG00000032444	790.153	-0.249616	0.331077	-0.754333	0.450649	1	PNPLA6
ENSG00000032742	179.963	-0.819837	0.295871	-2.77026	0.00560117	0.175523	IFT88
ENSG00000033011	715.414	-0.132448	0.479509	-0.275736	0.782751	1	ALG1
ENSG00000033030	180.688	0.246346	0.386517	0.636628	0.524367	1	ZCCHC8
ENSG00000033050	209.162	-0.281587	0.528061	-0.532397	0.594451	1	ABCF2
ENSG00000033100	871.494	0.117245	0.266495	0.439992	0.659943	1	CHPF2
ENSG00000033122	0						LRRC7
ENSG00000033170	186.128	-0.0542889	0.457586	-0.118121	0.905972	1	FUT8
ENSG00000033178	431.249	0.0830226	0.27583	0.301118	0.763325	1	UBA6
ENSG00000033327	258.95	-0.262662	0.499932	-0.531623	0.594987	1	GAB2
ENSG00000033627	784.955	0.524846	0.290991	1.8028	0.0714197	0.808905	ATP6V0A1
ENSG00000033800	628.008	-0.464132	0.460805	-1.00778	0.313558	1	PIAS1
ENSG00000033867	160.523	-0.277005	0.313012	-0.885623	0.37582	1	SLC4A7
ENSG00000034053	11.9052	0.803464	0.558753	1.15323	0.248816	1	APBA2
ENSG00000034152	845.695	-0.219169	0.410258	-0.534766	0.592812	1	MAP2K3
ENSG00000034239	0.232617	-0.156033	0.26957	-0.466186	0.641082		EFCAB1
ENSG00000034510	5955.29	-0.17944	0.56717	-0.305456	0.760019	1	TMSB10
ENSG00000034533	43.2604	0.0481355	0.435573	0.110145	0.912295	1	ASTE1
ENSG00000034677	291.847	-0.428966	0.488931	-0.887205	0.374968	1	RNF19A
ENSG00000034693	152.102	0.26179	0.344334	0.760403	0.447014	1	PEX3
ENSG00000034713	1019.68	-0.243052	0.447728	-0.543021	0.587115	1	GABARAPL2
ENSG00000034971	0						MYOC
ENSG00000035115	1096.96	0.295486	0.243481	1.21348	0.224945	1	SH3YL1
ENSG00000035141	399.525	0.154738	0.383191	0.40272	0.687154	1	FAM136A
ENSG00000035403	1500.74	-0.127035	0.42152	-0.301445	0.763076	1	VCL
ENSG00000035499	19.6876	0.687337	0.521926	1.28084	0.200251	1	DEPDC1B
ENSG00000035664	833.773	-1.25551	0.496619	-2.55401	0.010649	0.267647	DAPK2
ENSG00000035681	142.845	-0.212265	0.419937	-0.507303	0.611942	1	NSMAF
ENSG00000035687	484.961	-0.363173	0.331796	-1.09535	0.273365	1	ADSS2
ENSG00000035720	0						STAP1
ENSG00000035862	948.462	-0.549683	0.505022	-1.10405	0.269572	1	TIMP2
ENSG00000035928	855.117	-0.439644	0.361875	-1.21613	0.223935	1	RFC1
ENSG00000036054	342.428	-0.495327	0.369068	-1.34411	0.178913	1	TBC1D23
ENSG00000036257	638.829	-0.377413	0.284263	-1.32831	0.184077	1	CUL3
ENSG00000036448	2.92142	-0.692301	0.55271	-1.25361	0.209985		MYOM2
ENSG00000036473	0						OTC
ENSG00000036530	4.13883	0.0686971	0.548983	0.146201	0.883763	1	CYP46A1
ENSG00000036549	314.822	0.10867	0.421601	0.258001	0.796406	1	ZZZ3
ENSG00000036565	0						SLC18A1
ENSG00000036672	61.0282	0.20841	0.417826	0.495114	0.62052	1	USP2
ENSG00000036828	0						CASR
ENSG00000037042	166.284	0.227987	0.370447	0.615803	0.538025	1	TUBG2
ENSG00000037241	138.295	-0.187457	0.564319	-0.331718	0.740102	1	RPL26L1
ENSG00000037280	207.841	0.0602664	0.413842	0.520293	0.602859	1	FLT4
ENSG00000037474	549.997	-0.125791	0.264932	-0.474972	0.634807	1	NSUN2
ENSG00000037637	240.61	-0.217908	0.345567	-0.630688	0.528244	1	FBXO42
ENSG00000037749	147.388	-0.0974647	0.594734	-0.16579	0.868322	1	MFAP3
ENSG00000037757	286.53	0.319228	0.369994	0.861312	0.389066	1	MRI1
ENSG00000037897	77.9303	0.311797	0.545241	0.564328	0.572531	1	METTL1
ENSG00000037965	0						HOXC8
ENSG00000038002	504.646	-0.258997	0.336438	-0.769315	0.441707	1	AGA
ENSG00000038210	442.416	0.903585	0.297735	3.03252	0.00242522	0.0978102	PI4K2B
ENSG00000038219	438.049	-0.144024	0.283584	-0.508058	0.611413	1	BOD1L1
ENSG00000038274	517.097	-0.442217	0.340121	-1.30154	0.193074	1	MAT2B
ENSG00000038295	10.7091	0.0853746	0.407439	0.694804	0.487178	1	TLL1
ENSG00000038358	250.136	-0.0444832	0.594907	-0.0768537	0.93874	1	EDC4
ENSG00000038382	806.219	-0.224007	0.538284	-0.422472	0.67268	1	TRIO
ENSG00000038427	570.715	1.07536	0.501495	2.0124	0.0441773	0.627327	VCAN
ENSG00000038532	369.834	-0.552516	0.363993	-1.5197	0.128586	1	CLEC16A
ENSG00000038945	2.62972	-0.0365497	0.37202	-0.247617	0.804431		MSR1
ENSG00000039068	3255.06	0.160972	0.373349	0.43059	0.666766	1	CDH1
ENSG00000039123	584.146	-0.0678715	0.432256	-0.157279	0.875025	1	MTREX
ENSG00000039139	19.0418	-0.75688	0.596518	-1.7163	0.0861071	0.893932	DNAH5
ENSG00000039319	471.054	0.0371953	0.501867	0.0740431	0.940976	1	ZFYVE16
ENSG00000039523	311.352	0.42112	0.596621	0.783962	0.433062	1	RIPOR1
ENSG00000039537	0.262394	0	0.26957	0	1		C6
ENSG00000039560	1400.41	-0.958712	0.369474	-2.60278	0.00924706	0.245425	RAI14
ENSG00000039600	0.487274	-0.0755398	0.269983	-0.280501	0.779093		SOX30
ENSG00000039650	357.353	0.40004	0.361539	1.10474	0.269272	1	PNKP
ENSG00000039987	0						BEST2
ENSG00000040199	98.0588	-0.339029	0.511154	-0.683113	0.494535	1	PHLPP2
ENSG00000040275	109.292	-0.0522447	0.379196	-0.138023	0.890223	1	SPDL1
ENSG00000040341	385.778	-0.318141	0.381916	-0.834032	0.404263	1	STAU2
ENSG00000040487	171.06	0.533652	0.35679	1.49364	0.13527	1	SLC66A1
ENSG00000040531	215.017	0.205118	0.31969	0.641809	0.520997	1	CTNS
ENSG00000040608	69.3544	0.307504	0.430849	0.708046	0.478917	1	RTN4R
ENSG00000040633	474.135	0.0336195	0.408521	0.082063	0.934597	1	PHF23
ENSG00000040731	0.443781	-0.076728	0.2698	-0.2805	0.779094		CDH10
ENSG00000040933	273.436	-0.698603	0.507113	-1.37766	0.168309	1	INPP4A
ENSG00000041353	998.218	-1.45014	0.577343	-2.47849	0.0131939	0.308349	RAB27B
ENSG00000041357	883.545	-0.285226	0.434966	-0.655479	0.512159	1	PSMA4
ENSG00000041515	3.10449	-0.407288	0.545355	-0.609283	0.542337		MYO16
ENSG00000041802	321.22	0.113505	0.278173	0.408264	0.68308	1	LSG1
ENSG00000041880	209.773	0.207526	0.415133	0.498175	0.618361	1	PARP3
ENSG00000041982	1447.77	0.324811	0.590052	0.537536	0.590898	1	TNC
ENSG00000041988	149.651	-0.342629	0.449406	-0.761509	0.446353	1	THAP3
ENSG00000042062	3.05236	-0.472402	0.575105	-0.785027	0.432437		RIPOR3
ENSG00000042088	23.239	-0.215387	0.562365	-0.386544	0.699094	1	TDP1
ENSG00000042286	337.033	-0.0872737	0.311177	-0.280275	0.779267	1	AIFM2
ENSG00000042304	0						C2orf83
ENSG00000042317	89.27	0.402796	0.361183	1.11363	0.265437	1	SPATA7
ENSG00000042429	43.4188	-0.0294236	0.44072	-0.0667327	0.946795	1	MED17
ENSG00000042445	702.902	-0.0433601	0.493576	-0.0878935	0.929961	1	RETSAT
ENSG00000042493	101.397	-0.494867	0.478817	-1.02047	0.307506	1	CAPG
ENSG00000042753	1297.4	0.0227869	0.568495	0.0394906	0.968499	1	AP2S1
ENSG00000042781	0						USH2A
ENSG00000042813	0.350715	0.0774209	0.26957	0.274537	0.783672		ZPBP
ENSG00000042832	2.33443	0.3321	0.530575	0.697658	0.485391		TG
ENSG00000042980	8.6033	0.176728	0.596619	0.281439	0.778374	1	ADAM28
ENSG00000043039	1.71321	0.0460374	0.414963	0.224735	0.822186		BARX2
ENSG00000043093	232.54	-0.359621	0.320295	-1.12292	0.26147	1	DCUN1D1
ENSG00000043143	330.792	-0.00486642	0.448515	-0.0108587	0.991336	1	JADE2
ENSG00000043355	0.466406	-0.0756754	0.269962	-0.2805	0.779094		ZIC2
ENSG00000043462	6.67323	-0.0212141	0.410161	-0.270152	0.787044	1	LCP2
ENSG00000043514	151.736	0.0111682	0.355987	0.03132	0.975014	1	TRIT1
ENSG00000043591	88.5975	-0.838529	0.586768	-1.54972	0.12121	1	ADRB1
ENSG00000044012	0						GUCA2B
ENSG00000044090	447.219	0.356493	0.30033	1.18747	0.235043	1	CUL7
ENSG00000044115	4397.59	-0.423552	0.424205	-1.00117	0.316743	1	CTNNA1
ENSG00000044446	312.887	-0.0133211	0.50652	-0.0264816	0.978873	1	PHKA2
ENSG00000044459	109.463	-0.15815	0.440358	-0.358965	0.719621	1	CNTLN
ENSG00000044524	0.643138	0.323807	0.272222	0.772121	0.440043		EPHA3
ENSG00000044574	7784.51	-0.162902	0.359381	-0.453091	0.650483	1	HSPA5
ENSG00000046604	1281.04	0.133145	0.554274	0.236742	0.812857	1	DSG2
ENSG00000046647	120.544	-0.0299345	0.432146	-0.0691658	0.944858	1	GEMIN8
ENSG00000046651	232.318	0.332786	0.423685	0.784716	0.43262	1	OFD1
ENSG00000046653	1.31277	0.0603646	0.352187	0.349902	0.726412		GPM6B
ENSG00000046774	0						MAGEC2
ENSG00000046889	63.8437	0.00917471	0.291912	0.172046	0.863401	1	PREX2
ENSG00000047056	220.473	0.140475	0.36995	0.38041	0.703641	1	WDR37
ENSG00000047188	370.323	0.0610476	0.365537	0.167003	0.867367	1	YTHDC2
ENSG00000047230	179.111	-0.190982	0.40445	-0.472749	0.636392	1	CTPS2
ENSG00000047249	1004.55	-0.46188	0.400425	-1.15451	0.248289	1	ATP6V1H
ENSG00000047315	1287.05	-0.154546	0.393725	-0.393201	0.694171	1	POLR2B
ENSG00000047346	506.861	-0.596447	0.447487	-1.33817	0.180841	1	FAM214A
ENSG00000047365	221.915	-0.51839	0.536846	-0.974221	0.329947	1	ARAP2
ENSG00000047410	977.194	0.0193798	0.486755	0.039902	0.968171	1	TPR
ENSG00000047457	263.264	0.502052	0.4886	1.75447	0.0793506	0.860064	CP
ENSG00000047578	211.921	-0.118728	0.506751	-0.234743	0.814408	1	KATNIP
ENSG00000047579	149.033	0.121375	0.502498	0.240359	0.810052	1	DTNBP1
ENSG00000047597	0.266096	0.155239	0.26957	0.501161	0.616258		XK
ENSG00000047617	6.11798	0.019376	0.407176	0.245435	0.80612	1	ANO2
ENSG00000047621	147.346	0.00587133	0.349012	0.0168047	0.986592	1	C12orf4
ENSG00000047634	145.606	1.4371	0.46432	3.08399	0.00204248	0.086584	SCML1
ENSG00000047644	785.728	-0.566144	0.541642	-1.06102	0.288679	1	WWC3
ENSG00000047648	1.194	0.247991	0.393872	0.628771	0.529499		ARHGAP6
ENSG00000047662	1.2371	-0.059232	0.382063	-0.138388	0.889934		FAM184B
ENSG00000047849	1469.28	-0.0907071	0.270424	-0.335637	0.737144	1	MAP4
ENSG00000047932	493.828	-0.0693304	0.27355	-0.25334	0.800005	1	GOPC
ENSG00000047936	2232.29	0.168218	0.596264	0.285828	0.77501	1	ROS1
ENSG00000048028	182.677	-0.289518	0.433017	-0.668617	0.50374	1	USP28
ENSG00000048052	10.8581	-0.368261	0.587193	-0.67574	0.499205	1	HDAC9
ENSG00000048140	625.129	-0.358922	0.245187	-1.46448	0.143063	1	TSPAN17
ENSG00000048162	160.035	-0.0626774	0.539478	-0.115179	0.908303	1	NOP16
ENSG00000048342	281.601	0.0517382	0.432291	0.119746	0.904685	1	CC2D2A
ENSG00000048392	2006.21	-0.0980534	0.486045	-0.201758	0.840106	1	RRM2B
ENSG00000048405	170.998	-0.0521353	0.313464	-0.166401	0.867841	1	ZNF800
ENSG00000048462	0						TNFRSF17
ENSG00000048471	154.616	-0.357935	0.384505	-0.929979	0.352382	1	SNX29
ENSG00000048540	1387.88	-1.13049	0.424845	-2.68117	0.00733659	0.214623	LMO3
ENSG00000048544	239.598	-0.170669	0.356464	-0.478997	0.631941	1	MRPS10
ENSG00000048545	0						GUCA1A
ENSG00000048545	0						LOC118142757
ENSG00000048649	502.633	-0.2125	0.336042	-0.63229	0.527197	1	RSF1
ENSG00000048707	1118.48	-0.810914	0.375908	-2.16176	0.0306366	0.520073	VPS13D
ENSG00000048740	1525.09	-0.232447	0.374677	-0.619177	0.5358	1	CELF2
ENSG00000048828	1837.09	-0.279021	0.4228	-0.661193	0.508489	1	FAM120A
ENSG00000048991	160.77	-0.0297732	0.474835	-0.0628256	0.949905	1	R3HDM1
ENSG00000049089	17.6646	0.377233	0.570273	0.660644	0.508841	1	COL9A2
ENSG00000049130	779.308	-0.142651	0.585195	-0.263738	0.791982	1	KITLG
ENSG00000049167	47.4634	0.0558216	0.42101	0.13326	0.893988	1	ERCC8
ENSG00000049192	50.5357	1.2262	0.587792	2.13203	0.033004	0.538113	ADAMTS6
ENSG00000049239	586.725	-0.183948	0.462113	-0.400114	0.689073	1	H6PD
ENSG00000049245	1048.85	0.174059	0.344621	0.50491	0.613622	1	VAMP3
ENSG00000049246	286.944	0.796232	0.574316	1.3865	0.165594	1	PER3
ENSG00000049247	0.117866	0	0.26957	0	1		UTS2
ENSG00000049249	0.831551	0.139956	0.276999	0.285192	0.775497		TNFRSF9
ENSG00000049283	138.044	-0.119775	0.426597	-0.281163	0.778585	1	EPN3
ENSG00000049323	80.0398	0.039818	0.530229	0.202187	0.83977	1	LTBP1
ENSG00000049449	440.341	0.129316	0.562121	0.225022	0.821962	1	RCN1
ENSG00000049540	74.3241	0.00504335	0.420755	0.035953	0.97132	1	ELN
ENSG00000049541	127.672	0.407896	0.444599	0.913229	0.361122	1	RFC2
ENSG00000049618	433.699	0.0160991	0.452507	0.0355547	0.971637	1	ARID1B
ENSG00000049656	1401.99	-0.274048	0.337391	-0.81203	0.416775	1	CLPTM1L
ENSG00000049759	2114.33	-1.54149	0.370914	-4.16726	3.08287e-05	0.00365135	NEDD4L
ENSG00000049768	0.867263	0.0890998	0.315694	0.37157	0.710213		FOXP3
ENSG00000049769	36.9391	-0.785866	0.459783	-1.71916	0.0855858	0.893382	PPP1R3F
ENSG00000049860	1521.03	0.453775	0.381052	1.18868	0.234564	1	HEXB
ENSG00000049883	78.5339	-0.299994	0.393632	-0.761339	0.446454	1	PTCD2
ENSG00000050030	0.227255	-0.000397139	0.26957	-0.0046627	0.99628		NEXMIF
ENSG00000050130	365.236	-0.223986	0.31935	-0.701495	0.482994	1	JKAMP
ENSG00000050165	818.921	-0.210759	0.586275	-0.374139	0.708301	1	DKK3
ENSG00000050327	35.1029	-0.154303	0.548572	-0.280955	0.778745	1	ARHGEF5
ENSG00000050344	95.8446	-0.315721	0.595561	-0.600892	0.547912	1	NFE2L3
ENSG00000050393	303.249	0.317371	0.318427	0.996901	0.318812	1	MCUR1
ENSG00000050405	1002	-0.0510829	0.262615	-0.194569	0.845731	1	LIMA1
ENSG00000050426	654.826	0.930637	0.269791	3.4477	0.000565377	0.0320752	LETMD1
ENSG00000050438	26.3849	0.66628	0.578996	1.06843	0.285329	1	SLC4A8
ENSG00000050555	0.10945	0	0.26957	0	1		LAMC3
ENSG00000050628	1.79313	-0.0237235	0.447308	-0.0578211	0.953891		PTGER3
ENSG00000050730	3.04105	0.0588278	0.532437	0.102525	0.91834		TNIP3
ENSG00000050748	481.533	-0.0697366	0.313032	-0.222922	0.823596	1	MAPK9
ENSG00000050767	0						COL23A1
ENSG00000050820	112.747	-0.244922	0.422839	-0.585476	0.558227	1	BCAR1
ENSG00000051009	265.841	0.318127	0.422235	0.753295	0.451273	1	FAM160A2
ENSG00000051108	1199.68	-0.667317	0.378823	-1.7633	0.0778501	0.851324	HERPUD1
ENSG00000051128	55.4394	-0.0306127	0.399708	-0.18894	0.85014	1	HOMER3
ENSG00000051180	25.9128	0.41801	0.541745	0.755106	0.450185	1	RAD51
ENSG00000051341	18.4713	1.11648	0.560599	1.90917	0.0562396	0.718821	POLQ
ENSG00000051382	375.658	0.160787	0.376647	0.427204	0.66923	1	PIK3CB
ENSG00000051523	1844.71	-0.160222	0.535471	-0.294444	0.768418	1	CYBA
ENSG00000051596	48.2233	-0.264596	0.476264	-0.554984	0.578905	1	THOC3
ENSG00000051620	395.713	0.0576116	0.410754	0.140011	0.888652	1	HEBP2
ENSG00000051825	111.619	0.0709862	0.50388	0.141184	0.887724	1	MPHOSPH9
ENSG00000052126	213.795	0.395357	0.510864	0.761838	0.446157	1	PLEKHA5
ENSG00000052344	2958.51	-0.0888299	0.362239	-0.244698	0.80669	1	PRSS8
ENSG00000052723	323.374	-0.174783	0.348921	-0.500748	0.616549	1	SIKE1
ENSG00000052749	195.589	-0.294556	0.429488	-0.686491	0.492403	1	RRP12
ENSG00000052795	1173.42	-0.129282	0.527429	-0.245923	0.805742	1	FNIP2
ENSG00000052802	2338.58	0.620423	0.429532	1.45127	0.146703	1	MSMO1
ENSG00000052841	631.076	0.19061	0.521139	0.370006	0.711378	1	TTC17
ENSG00000052850	0.116308	-0.0782152	0.26957	-0.280501	0.779093		ALX4
ENSG00000053108	227.118	0.990771	0.58786	1.57251	0.115833	1	FSTL4
ENSG00000053254	364.178	0.0689766	0.512052	0.135714	0.892048	1	FOXN3
ENSG00000053328	0.149515	-0.0782152	0.26957	-0.317994	0.750489		METTL24
ENSG00000053371	511.058	0.163446	0.51397	0.316235	0.751824	1	AKR7A2
ENSG00000053372	389.098	-0.0172703	0.553252	-0.0305367	0.975639	1	MRTO4
ENSG00000053438	0.10945	0	0.26957	0	1		NNAT
ENSG00000053501	178.26	0.0449112	0.486096	0.0918013	0.926856	1	USE1
ENSG00000053524	12.7384	-0.517736	0.579699	-0.953184	0.340497	1	MCF2L2
ENSG00000053702	0						NRIP2
ENSG00000053747	630.617	-0.277998	0.59487	-0.43038	0.666919	1	LAMA3
ENSG00000053770	300.01	-0.233639	0.391211	-0.59789	0.549913	1	AP5M1
ENSG00000053900	220.959	0.202656	0.376461	0.537335	0.591036	1	ANAPC4
ENSG00000053918	80.5105	0.351841	0.543787	0.644132	0.51949	1	KCNQ1
ENSG00000054116	546.526	-0.162981	0.431389	-0.377968	0.705454	1	TRAPPC3
ENSG00000054118	1035.62	0.04022	0.318311	0.126381	0.89943	1	THRAP3
ENSG00000054148	1488.24	-0.103564	0.495042	-0.208407	0.834911	1	PHPT1
ENSG00000054179	3.21315	0.690829	0.541658	1.14049	0.254081		ENTPD2
ENSG00000054219	56.7023	0.312344	0.465724	0.65987	0.509337	1	LY75
ENSG00000054267	427.432	-0.0714942	0.313826	-0.227747	0.819843	1	ARID4B
ENSG00000054277	118.881	-0.939589	0.331019	-2.83555	0.00457475	0.152899	OPN3
ENSG00000054282	84.7789	0.0835756	0.44629	0.188112	0.850789	1	SDCCAG8
ENSG00000054356	0						PTPRN
ENSG00000054392	4.43047	0.156017	0.508769	0.37374	0.708598	1	HHAT
ENSG00000054523	598.594	-0.303675	0.411566	-0.739744	0.459456	1	KIF1B
ENSG00000054598	39.3308	0.0257116	0.564959	0.071239	0.943208	1	FOXC1
ENSG00000054611	309.547	0.442837	0.346262	1.2773	0.201495	1	TBC1D22A
ENSG00000054654	627.774	-0.0390183	0.506009	-0.0786495	0.937311	1	SYNE2
ENSG00000054690	5.51662	0.967162	0.581985	1.5844	0.113103	0.994853	PLEKHH1
ENSG00000054793	935.347	-0.223419	0.561697	-0.391631	0.695331	1	ATP9A
ENSG00000054796	0						SPO11
ENSG00000054803	0						CBLN4
ENSG00000054938	1.15066	0.28454	0.404909	0.656139	0.511734		CHRDL2
ENSG00000054965	387.716	-0.0784632	0.50507	-0.154391	0.877301	1	FAM168A
ENSG00000054967	50.1921	-0.000562547	0.595603	-0.000586294	0.999532	1	RELT
ENSG00000054983	186.718	0.304518	0.478885	0.635171	0.525317	1	GALC
ENSG00000055044	579.232	-0.133216	0.47121	-0.281854	0.778055	1	NOP58
ENSG00000055070	1432.11	0.0326428	0.353483	0.092443	0.926346	1	SZRD1
ENSG00000055118	0.856204	0.0394879	0.306959	0.151278	0.879757		KCNH2
ENSG00000055130	472.996	-0.340303	0.387323	-0.880415	0.378635	1	CUL1
ENSG00000055147	156.607	-0.362315	0.331303	-1.09455	0.273712	1	FAM114A2
ENSG00000055163	1222.39	0.0655595	0.418663	0.15644	0.875686	1	CYFIP2
ENSG00000055208	694.929	-0.127607	0.346053	-0.368934	0.712177	1	TAB2
ENSG00000055211	545.527	-0.149098	0.379289	-0.392983	0.694332	1	GINM1
ENSG00000055332	428.585	-0.225665	0.439724	-0.513787	0.607401	1	EIF2AK2
ENSG00000055483	420.945	0.234592	0.326254	0.719289	0.471963	1	USP36
ENSG00000055609	474.674	0.0095528	0.489062	0.0196439	0.984327	1	KMT2C
ENSG00000055732	307.142	0.530517	0.448059	1.18013	0.237949	1	MCOLN3
ENSG00000055813	7.65616	0.00716988	0.545282	0.0200421	0.98401	1	CCDC85A
ENSG00000055917	977.852	-0.151897	0.387272	-0.392213	0.694901	1	PUM2
ENSG00000055950	522.462	-0.224801	0.473037	-0.476632	0.633624	1	MRPL43
ENSG00000055955	1.92778	-0.19451	0.509942	-0.427225	0.669215		ITIH4
ENSG00000055957	0						ITIH1
ENSG00000056050	168.248	-0.384601	0.51923	-0.739571	0.45956	1	HPF1
ENSG00000056097	649.31	-0.102224	0.467022	-0.218731	0.826859	1	ZFR
ENSG00000056277	39.7555	0.24285	0.511586	0.474584	0.635083	1	ZNF280C
ENSG00000056291	0						NPFFR2
ENSG00000056487	0.108572	0	0.26957	0	1		PHF21B
ENSG00000056558	69.0364	0.344922	0.478912	0.735493	0.462039	1	TRAF1
ENSG00000056586	468.807	-0.0714788	0.415557	-0.172178	0.863298	1	RC3H2
ENSG00000056736	28.7	0.625641	0.591788	1.00361	0.315566	1	IL17RB
ENSG00000056972	369.534	0.127167	0.38914	0.326743	0.743862	1	TRAF3IP2
ENSG00000056998	275.08	-1.22223	0.416752	-2.95547	0.00312197	0.118756	GYG2
ENSG00000057019	1472.13	0.531709	0.31402	1.69032	0.0909668	0.916919	DCBLD2
ENSG00000057149	0						SERPINB3
ENSG00000057252	431.648	0.352381	0.424209	0.833658	0.404474	1	SOAT1
ENSG00000057294	19.1434	-0.232437	0.580485	-0.559459	0.575849	1	PKP2
ENSG00000057468	0.435862	-0.000397139	0.26957	0.00777828	0.993794		MSH4
ENSG00000057593	0						F7
ENSG00000057608	1219.67	0.197307	0.302397	0.6527	0.51395	1	GDI2
ENSG00000057657	8.26978	0.436508	0.593431	0.757877	0.448525	1	PRDM1
ENSG00000057663	274.553	-0.349168	0.292805	-1.19306	0.232847	1	ATG5
ENSG00000057704	14.6979	0.182357	0.466987	0.525302	0.599373	1	TMCC3
ENSG00000057757	536.832	0.0853096	0.496441	0.170724	0.864441	1	PITHD1
ENSG00000057935	277.089	-0.186899	0.310325	-0.602921	0.546561	1	MTA3
ENSG00000058056	330.073	0.699156	0.420565	1.654	0.0981277	0.943188	USP13
ENSG00000058063	728.975	0.182054	0.35932	0.506853	0.612258	1	ATP11B
ENSG00000058085	815.18	-0.332087	0.556671	-0.574187	0.565842	1	LAMC2
ENSG00000058091	13.8941	0.0637969	0.596356	0.118864	0.905383	1	CDK14
ENSG00000058262	3586.19	0.369405	0.324727	1.13798	0.255128	1	SEC61A1
ENSG00000058272	463.596	-0.183402	0.327941	-0.559055	0.576124	1	PPP1R12A
ENSG00000058335	2685.83	2.24847	0.287725	7.80903	5.76311e-15	8.79509e-12	RASGRF1
ENSG00000058404	0.330464	0.155239	0.26957	0.451736	0.651459		CAMK2B
ENSG00000058453	231.327	0.0697794	0.371959	0.187596	0.851193	1	CROCC
ENSG00000058600	106.762	-0.0648222	0.581076	-0.112694	0.910273	1	POLR3E
ENSG00000058668	619.111	0.51545	0.5509	0.955514	0.339318	1	ATP2B4
ENSG00000058673	1.74325	-0.126099	0.403116	-0.315545	0.752348		ZC3H11A
ENSG00000058729	197.442	-0.154161	0.316203	-0.487474	0.625922	1	RIOK2
ENSG00000058799	243.737	-0.164214	0.372509	-0.441721	0.658691	1	YIPF1
ENSG00000058804	172.11	0.114038	0.309088	0.369073	0.712073	1	NDC1
ENSG00000058866	9.39968	0.642933	0.585682	0.937486	0.348509	1	DGKG
ENSG00000059122	316.084	0.170723	0.370219	0.461611	0.64436	1	FLYWCH1
ENSG00000059145	133.493	-0.141546	0.361422	-0.392238	0.694882	1	UNKL
ENSG00000059377	77.3644	2.24441	0.495807	4.3596	1.30303e-05	0.00189386	TBXAS1
ENSG00000059378	186.061	-0.609771	0.468433	-1.31663	0.187962	1	PARP12
ENSG00000059573	955.372	-0.0761034	0.235438	-0.323238	0.746515	1	ALDH18A1
ENSG00000059588	360.549	-0.126029	0.399074	-0.315957	0.752035	1	TARBP1
ENSG00000059691	136.964	0.112493	0.382309	0.294253	0.768565	1	GATB
ENSG00000059728	197.518	-0.355795	0.475631	-0.744095	0.456819	1	MXD1
ENSG00000059758	311.861	0.118259	0.506999	0.236808	0.812806	1	CDK17
ENSG00000059769	98.2528	0.107625	0.460573	0.231871	0.816639	1	DNAJC25
ENSG00000059804	754.866	1.35937	0.594072	2.18136	0.0291569	0.503352	SLC2A3
ENSG00000059915	13.1029	0.21348	0.568684	0.374239	0.708227	1	PSD
ENSG00000060069	166.741	-0.448383	0.456006	-0.984152	0.325041	1	CTDP1
ENSG00000060138	1158.95	0.134069	0.414609	0.323227	0.746523	1	YBX3
ENSG00000060140	14.2152	0.509562	0.585898	0.849806	0.395433	1	STYK1
ENSG00000060237	1677.55	-0.242838	0.518233	-0.47363	0.635764	1	WNK1
ENSG00000060303	0.220396	0.0774209	0.26957	0.274536	0.783672		RPS17P5
ENSG00000060339	856.578	0.0494938	0.371809	0.132977	0.894212	1	CCAR1
ENSG00000060491	546.897	-0.17059	0.323471	-0.52715	0.598089	1	OGFR
ENSG00000060558	91.0432	-0.156196	0.395799	-0.39405	0.693544	1	GNA15
ENSG00000060566	0						CREB3L3
ENSG00000060642	165.575	0.337796	0.334159	1.01237	0.31136	1	PIGV
ENSG00000060656	660.562	-0.487401	0.493097	-0.988443	0.322936	1	PTPRU
ENSG00000060688	310.717	-0.0577268	0.453548	-0.1271	0.898861	1	SNRNP40
ENSG00000060709	54.1211	0.917301	0.572294	1.62914	0.103284	0.967277	RIMBP2
ENSG00000060718	219.183	4.04116	0.544335	6.76187	1.36222e-11	1.15493e-08	COL11A1
ENSG00000060749	276.206	-0.0900532	0.496577	-0.181164	0.856239	1	QSER1
ENSG00000060762	645.626	-1.02446	0.479919	-2.16114	0.0306846	0.520308	MPC1
ENSG00000060971	982.606	-0.18811	0.288862	-0.651371	0.514807	1	ACAA1
ENSG00000060982	564.558	-0.280196	0.521766	-0.613403	0.53961	1	BCAT1
ENSG00000061273	1143.07	-0.524792	0.25096	-2.09105	0.0365234	0.57285	HDAC7
ENSG00000061337	0.219518	0.0774209	0.26957	0.274537	0.783672		LZTS1
ENSG00000061455	3.87698	-0.299537	0.558441	-0.737329	0.460922		PRDM6
ENSG00000061492	0						WNT8A
ENSG00000061656	57.1736	2.39822	0.577396	4.10517	4.04025e-05	0.00448497	SPAG4
ENSG00000061676	1545.57	-0.0490517	0.359134	-0.136697	0.89127	1	NCKAP1
ENSG00000061794	370.61	-0.0692833	0.366765	-0.189034	0.850066	1	MRPS35
ENSG00000061918	88.515	-0.304046	0.478247	-0.63699	0.524131	1	GUCY1B1
ENSG00000061936	466.977	0.265002	0.298907	0.886242	0.375487	1	SFSWAP
ENSG00000061938	315.27	-0.366734	0.29759	-1.23356	0.217368	1	TNK2
ENSG00000061987	444.368	-0.0249377	0.477612	-0.0524227	0.958192	1	MON2
ENSG00000062038	1461.96	0.325081	0.336954	0.963406	0.335344	1	CDH3
ENSG00000062096	0						ARSF
ENSG00000062194	538.638	0.0464794	0.286453	0.162231	0.871124	1	GPBP1
ENSG00000062282	18.1216	-0.33904	0.583067	-0.571702	0.567524	1	DGAT2
ENSG00000062370	47.8251	0.678343	0.529061	1.2818	0.199913	1	ZNF112
ENSG00000062485	1303.11	0.158445	0.342786	0.462322	0.64385	1	CS
ENSG00000062524	1.51378	-0.0237466	0.405194	-0.0442048	0.964741		LTK
ENSG00000062582	4.34208	0.226444	0.593966	0.378093	0.705361	1	MRPS24
ENSG00000062598	298.878	-0.219321	0.446113	-0.492415	0.622426	1	ELMO2
ENSG00000062650	331.768	-0.00782503	0.47746	-0.016455	0.986871	1	WAPL
ENSG00000062716	1008.11	-0.0818577	0.468768	-0.176383	0.859993	1	VMP1
ENSG00000062725	567.294	-0.0838053	0.381227	-0.219921	0.825933	1	APPBP2
ENSG00000062822	284.306	0.12029	0.409517	0.293246	0.769334	1	POLD1
ENSG00000063015	0.10945	0	0.26957	0	1		SEZ6
ENSG00000063046	3549.31	0.606875	0.362264	1.67405	0.0941211	0.930902	EIF4B
ENSG00000063127	2.57359	-0.693663	0.46472	-1.79718	0.0723065		SLC6A16
ENSG00000063169	192.129	-0.223771	0.356482	-0.627454	0.530361	1	BICRA
ENSG00000063176	407.337	-0.454062	0.366064	-1.24018	0.21491	1	SPHK2
ENSG00000063177	7589.49	0.71308	0.471886	1.49769	0.134214	1	RPL18
ENSG00000063180	67.1309	0.383535	0.521981	0.71843	0.472492	1	CA11
ENSG00000063241	386.906	-0.00857327	0.522365	-0.0163094	0.986988	1	ISOC2
ENSG00000063244	1703.07	-0.0317844	0.27187	-0.116905	0.906935	1	U2AF2
ENSG00000063245	1385.62	0.0638408	0.301571	0.211558	0.832452	1	EPN1
ENSG00000063322	470.019	-0.162208	0.261556	-0.620136	0.535168	1	MED29
ENSG00000063438	0.350097	0	0.26957	0	1
ENSG00000063515	0						GSC2
ENSG00000063587	168.362	-0.10499	0.513372	-0.206692	0.836251	1	ZNF275
ENSG00000063587	168.362	-0.10499	0.513372	-0.206692	0.836251	1	LOC105373378
ENSG00000063601	329.633	-0.29065	0.487599	-0.596783	0.550652	1	MTMR1
ENSG00000063660	335.209	-0.138634	0.27505	-0.503965	0.614286	1	GPC1
ENSG00000063761	76.6377	-0.118699	0.38143	-0.311418	0.755483	1	ADCK1
ENSG00000063854	650.483	-0.780629	0.474225	-1.65114	0.0987105	0.945104	HAGH
ENSG00000063978	377.325	-0.069527	0.273422	-0.254263	0.799292	1	RNF4
ENSG00000064012	244.916	0.143006	0.359516	0.396942	0.69141	1	CASP8
ENSG00000064042	949.473	-0.700741	0.488714	-1.4621	0.143714	1	LIMCH1
ENSG00000064102	213.022	0.342612	0.274881	1.24545	0.212968	1	INTS13
ENSG00000064115	2684.65	0.269692	0.342011	0.787067	0.431243	1	TM7SF3
ENSG00000064195	7.01713	-0.814548	0.5939	-1.57131	0.11611	1	DLX3
ENSG00000064199	79.6634	-0.955064	0.420106	-2.27528	0.0228891	0.432315	SPA17
ENSG00000064201	0						TSPAN32
ENSG00000064205	0						CCN5
ENSG00000064218	0						DMRT3
ENSG00000064225	414.254	-1.55722	0.325967	-4.76927	1.84899e-06	0.000364316	ST3GAL6
ENSG00000064270	580.344	0.564255	0.523829	1.07548	0.282158	1	ATP2C2
ENSG00000064300	0.634857	-0.170283	0.295194	-0.389987	0.696546		NGFR
ENSG00000064309	16.1642	-0.179294	0.596448	-0.340798	0.733256	1	CDON
ENSG00000064313	242.891	-0.193692	0.418589	-0.463565	0.642959	1	TAF2
ENSG00000064393	338.198	-0.185372	0.451925	-0.411212	0.680917	1	HIPK2
ENSG00000064419	272.978	-0.26715	0.368081	-0.727205	0.4671	1	TNPO3
ENSG00000064489	0
ENSG00000064490	590.426	0.228102	0.495906	0.456209	0.64824	1	RFXANK
ENSG00000064545	329.842	0.112255	0.505871	0.220672	0.825348	1	TMEM161A
ENSG00000064547	141.786	0.12616	0.405841	0.309146	0.75721	1	LPAR2
ENSG00000064601	2593.07	0.41561	0.300228	1.38284	0.166714	1	CTSA
ENSG00000064607	1009.06	0.446097	0.499634	0.890702	0.373089	1	SUGP2
ENSG00000064651	956.732	0.379118	0.35039	1.07899	0.280591	1	SLC12A2
ENSG00000064652	257.624	-0.240969	0.304974	-0.790668	0.429138	1	SNX24
ENSG00000064655	0						EYA2
ENSG00000064666	1776.42	-0.311115	0.328767	-0.946696	0.343794	1	CNN2
ENSG00000064687	688.892	-0.0500127	0.352254	-0.141988	0.887089	1	ABCA7
ENSG00000064692	4.5192	0.108236	0.401014	0.980747	0.326717	1	SNCAIP
ENSG00000064703	151.024	-0.240439	0.353029	-0.681572	0.49551	1	DDX20
ENSG00000064726	519.201	-0.225154	0.330306	-0.681755	0.495394	1	BTBD1
ENSG00000064763	46.7292	0.016496	0.291829	0.234817	0.814351	1	FAR2
ENSG00000064787	51.4692	-1.13306	0.520949	-2.13922	0.0324182	0.532178	BCAS1
ENSG00000064835	0						POU1F1
ENSG00000064886	168.685	2.88678	0.550602	4.97067	6.6722e-07	0.000166925	CHI3L2
ENSG00000064932	228.433	-0.0524768	0.541374	-0.0996901	0.92059	1	SBNO2
ENSG00000064933	152.129	0.157844	0.330607	0.477317	0.633137	1	PMS1
ENSG00000064961	927.93	0.157225	0.31106	0.505356	0.613309	1	HMG20B
ENSG00000064989	108.866	0.0120509	0.292012	0.124173	0.901179	1	CALCRL
ENSG00000064995	319.471	0.0391716	0.432435	0.0906303	0.927786	1	TAF11
ENSG00000064999	337.382	-0.208199	0.467895	-0.447534	0.654489	1	ANKS1A
ENSG00000065000	1874.8	0.0879935	0.336694	0.26138	0.793799	1	AP3D1
ENSG00000065029	342.796	0.00180544	0.480729	0.00374083	0.997015	1	ZNF76
ENSG00000065054	625.568	-0.9778	0.449993	-2.18462	0.0289166	0.501563	SLC9A3R2
ENSG00000065057	195.311	-0.437581	0.516711	-0.842891	0.399289	1	NTHL1
ENSG00000065060	285.958	-0.416286	0.504784	-0.833473	0.404578	1	UHRF1BP1
ENSG00000065135	661.6	-0.0704449	0.335329	-0.210105	0.833586	1	GNAI3
ENSG00000065150	766.171	0.316113	0.366568	0.861559	0.38893	1	IPO5
ENSG00000065154	1004.97	-0.251641	0.434497	-0.579062	0.562547	1	OAT
ENSG00000065183	285.363	-0.0505823	0.378239	-0.133739	0.893609	1	WDR3
ENSG00000065243	350.104	0.158048	0.417095	0.379489	0.704325	1	PKN2
ENSG00000065268	395.517	-0.22733	0.461857	-0.490856	0.623528	1	WDR18
ENSG00000065308	385.652	-0.311578	0.532109	-0.597549	0.550141	1	TRAM2
ENSG00000065320	1.33164	0	0.289624	0	1		NTN1
ENSG00000065325	0						GLP2R
ENSG00000065328	29.9219	0.350733	0.511555	0.67189	0.501654	1	MCM10
ENSG00000065357	182.262	-0.253889	0.411608	-0.618556	0.536209	1	DGKA
ENSG00000065361	1524.46	-0.420961	0.471867	-0.893306	0.371693	1	ERBB3
ENSG00000065371	0						ROPN1
ENSG00000065413	106.099	-0.563472	0.580395	-0.992203	0.321099	1	ANKRD44
ENSG00000065427	771.243	-0.0943066	0.300763	-0.313778	0.75369	1	KARS1
ENSG00000065457	178.604	-0.177084	0.380375	-0.465587	0.641511	1	ADAT1
ENSG00000065485	697.173	0.661397	0.471203	1.39668	0.162511	1	PDIA5
ENSG00000065491	190.433	-0.127248	0.366952	-0.346781	0.728756	1	TBC1D22B
ENSG00000065518	851.556	-0.236868	0.525697	-0.449888	0.652791	1	NDUFB4
ENSG00000065526	525.457	-0.146669	0.54779	-0.275117	0.783227	1	SPEN
ENSG00000065534	33.6017	-0.515183	0.561986	-1.06481	0.286963	1	MYLK
ENSG00000065548	582.561	-0.0234174	0.407787	-0.0573556	0.954262	1	ZC3H15
ENSG00000065559	363.668	-0.115081	0.343105	-0.335551	0.73721	1	MAP2K4
ENSG00000065600	87.0272	-0.763195	0.466486	-1.64033	0.100936	0.957953	PACC1
ENSG00000065609	0.476109	-0.0784485	0.269796	-0.317997	0.750487		SNAP91
ENSG00000065613	776.718	-0.0576075	0.412742	-0.139681	0.888912	1	SLK
ENSG00000065615	144.555	-0.280794	0.433915	-0.649027	0.516321	1	CYB5R4
ENSG00000065618	47.2911	0.960099	0.558098	1.60567	0.108347	0.97897	COL17A1
ENSG00000065621	95.0325	0.584611	0.497146	1.13141	0.257882	1	GSTO2
ENSG00000065665	51.0064	0.0710933	0.446851	0.159887	0.87297	1	SEC61A2
ENSG00000065675	215.353	0.422754	0.432954	0.97779	0.328178	1	PRKCQ
ENSG00000065717	698.598	0.233393	0.275583	0.8467	0.397163	1	TLE2
ENSG00000065802	236.886	-0.196003	0.337744	-0.580342	0.561684	1	ASB1
ENSG00000065809	1427.37	-0.145512	0.37923	-0.383729	0.701179	1	FAM107B
ENSG00000065833	952.963	-0.445038	0.254302	-1.75016	0.080091	0.862575	ME1
ENSG00000065882	84.6923	-0.0135887	0.594952	-0.0274018	0.978139	1	TBC1D1
ENSG00000065883	359.171	0.0114409	0.492629	0.0232852	0.981423	1	CDK13
ENSG00000065911	335.495	-0.318487	0.376228	-0.845431	0.39787	1	MTHFD2
ENSG00000065923	108.666	-0.494068	0.47685	-1.0387	0.298943	1	SLC9A7
ENSG00000065970	257.402	-0.211508	0.418323	-0.506237	0.61269	1	FOXJ2
ENSG00000065978	2692.32	-0.161516	0.412497	-0.391071	0.695745	1	YBX1
ENSG00000065989	60.9647	-1.05397	0.460914	-2.34619	0.0189665	0.391675	PDE4A
ENSG00000066027	1409.05	0.656088	0.468152	1.40138	0.161099	1	PPP2R5A
ENSG00000066032	0						CTNNA2
ENSG00000066044	745.583	-0.266902	0.336439	-0.793566	0.427448	1	ELAVL1
ENSG00000066056	583.718	0.0108215	0.292121	0.224329	0.822501	1	TIE1
ENSG00000066084	587.234	-0.192156	0.468484	-0.410991	0.681079	1	DIP2B
ENSG00000066117	431.678	0.163312	0.282284	0.578519	0.562913	1	SMARCD1
ENSG00000066135	430.287	-0.126487	0.423349	-0.298795	0.765097	1	KDM4A
ENSG00000066136	422.111	-0.364886	0.26022	-1.40239	0.1608	1	NFYC
ENSG00000066185	18.2026	-0.0542753	0.588698	-0.0928908	0.92599	1	ZMYND12
ENSG00000066230	3.12063	0.0251718	0.531685	0.0526087	0.958044		SLC9A3
ENSG00000066248	1.08064	0.22015	0.397619	0.755271	0.450086		NGEF
ENSG00000066279	59.5631	0.0825654	0.538208	0.153306	0.878157	1	ASPM
ENSG00000066294	2.04123	0.371635	0.284925	1.12472	0.260706		CD84
ENSG00000066322	763.801	-0.029058	0.298648	-0.0973342	0.922461	1	ELOVL1
ENSG00000066336	0						SPI1
ENSG00000066379	36.3957	0.294327	0.586897	0.488483	0.625208	1	POLR1H
ENSG00000066382	0						MPPED2
ENSG00000066405	117.394	-0.0825334	0.588082	-0.103296	0.917728	1	CLDN18
ENSG00000066422	287.678	-0.0877743	0.454842	-0.193255	0.846759	1	ZBTB11
ENSG00000066427	108.801	-0.533402	0.358528	-1.48897	0.136496	1	ATXN3
ENSG00000066455	439.112	-0.267179	0.308762	-0.865987	0.386497	1	GOLGA5
ENSG00000066468	1370.55	-0.345789	0.429329	-0.803677	0.421584	1	FGFR2
ENSG00000066557	110.379	0.113486	0.388028	0.292656	0.769785	1	LRRC40
ENSG00000066583	352.874	-0.106782	0.356347	-0.299517	0.764546	1	ISOC1
ENSG00000066629	82.1336	-0.436972	0.523728	-0.914143	0.360642	1	EML1
ENSG00000066651	154.442	0.0329722	0.36812	0.089558	0.928638	1	TRMT11
ENSG00000066654	487.946	0.161639	0.25062	0.644975	0.518943	1	THUMPD1
ENSG00000066697	284.294	-0.34795	0.433343	-0.807338	0.419472	1	MSANTD3
ENSG00000066735	22.9398	-1.42191	0.576454	-2.77464	0.00552632	0.174061	KIF26A
ENSG00000066739	280	-0.574183	0.478337	-1.21535	0.224233	1	ATG2B
ENSG00000066777	676.218	-0.279648	0.485692	-0.578626	0.562842	1	ARFGEF1
ENSG00000066813	0.110946	0.0774209	0.26957	0.274537	0.783672		ACSM2B
ENSG00000066827	74.3093	-0.249998	0.545682	-0.460475	0.645175	1	ZFAT
ENSG00000066855	172.702	0.00329805	0.303135	0.0108609	0.991334	1	MTFR1
ENSG00000066923	1.27849	0.254085	0.473869	0.618373	0.536329		STAG3
ENSG00000066926	249.737	-0.178294	0.331207	-0.538392	0.590306	1	FECH
ENSG00000066933	496.753	-0.472183	0.508609	-0.938905	0.34778	1	MYO9A
ENSG00000067048	663.128	0.155517	0.50029	0.309994	0.756566	1	DDX3Y
ENSG00000067057	594.901	1.34692	0.552369	2.51591	0.0118725	0.286686	PFKP
ENSG00000067064	1672.59	0.171608	0.393868	0.437232	0.661943	1	IDI1
ENSG00000067066	514.311	-0.355958	0.315937	-1.12768	0.259454	1	SP100
ENSG00000067082	618.333	-0.710982	0.560037	-1.3323	0.182762	1	KLF6
ENSG00000067113	376.383	1.10808	0.519413	2.09508	0.0361643	0.57192	PLPP1
ENSG00000067141	225.098	-0.200754	0.547834	-0.370211	0.711225	1	NEO1
ENSG00000067167	4463.67	-0.958705	0.355768	-2.69856	0.00696404	0.206954	TRAM1
ENSG00000067177	93.423	0.212816	0.456946	0.468051	0.639748	1	PHKA1
ENSG00000067182	987.776	0.620325	0.258535	2.39917	0.0164324	0.355409	TNFRSF1A
ENSG00000067191	214.17	0.481745	0.48975	0.97896	0.3276	1	CACNB1
ENSG00000067208	162.588	-0.300172	0.32928	-0.91225	0.361637	1	EVI5
ENSG00000067221	95.3409	-0.270117	0.526502	-0.512758	0.608121	1	STOML1
ENSG00000067225	12183.6	0.433595	0.303981	1.42541	0.154038	1	PKM
ENSG00000067248	461.238	-0.489693	0.306552	-1.59839	0.109956	0.980733	DHX29
ENSG00000067334	408.788	-0.210868	0.336905	-0.62599	0.531321	1	DNTTIP2
ENSG00000067365	92.5629	0.0341188	0.391609	0.0871518	0.930551	1	METTL22
ENSG00000067369	601.133	0.160128	0.440983	0.362896	0.716683	1	TP53BP1
ENSG00000067445	133.886	-0.159121	0.554709	-0.273806	0.784234	1	TRO
ENSG00000067533	224.831	-0.210297	0.421074	-0.497761	0.618653	1	RRP15
ENSG00000067560	4632.12	-0.0432199	0.409472	-0.105532	0.915953	1	RHOA
ENSG00000067596	388.041	-0.426946	0.413309	-1.03526	0.300549	1	DHX8
ENSG00000067601	7.71853	0.38158	0.5951	0.608765	0.54268	1	PMS2P4
ENSG00000067606	1325.12	-0.854573	0.261926	-3.26348	0.00110051	0.0544132	PRKCZ
ENSG00000067646	166.163	-0.141312	0.483447	-0.292578	0.769845	1	ZFY
ENSG00000067704	989.797	-0.0479164	0.282677	-0.169545	0.865368	1	IARS2
ENSG00000067715	19.7626	0.022171	0.45489	0.176159	0.860169	1	SYT1
ENSG00000067798	4.93152	0.0570087	0.388984	0.36622	0.714201	1	NAV3
ENSG00000067829	399.81	0.0957388	0.323688	0.295876	0.767325	1	IDH3G
ENSG00000067836	253.74	0.58729	0.468643	1.24745	0.212232	1	ROGDI
ENSG00000067840	3.6644	-0.0224985	0.580299	-0.0351536	0.971957		PDZD4
ENSG00000067842	0						ATP2B3
ENSG00000067900	709.976	-0.121998	0.454922	-0.268351	0.788429	1	ROCK1
ENSG00000067955	274.297	-0.0512862	0.469337	-0.110053	0.912367	1	CBFB
ENSG00000067992	165.827	-0.164432	0.396115	-0.414428	0.678561	1	PDK3
ENSG00000068001	602.4	0.149206	0.555416	0.27025	0.786968	1	HYAL2
ENSG00000068024	106.902	0.0972735	0.505283	0.194211	0.846011	1	HDAC4
ENSG00000068028	197.376	-0.0443251	0.437942	-0.101192	0.919398	1	RASSF1
ENSG00000068078	2081.18	-0.835883	0.555628	-1.51052	0.130911	1	FGFR3
ENSG00000068079	111.395	0.32494	0.414279	0.782495	0.433924	1	IFI35
ENSG00000068097	177.38	-0.0324493	0.420515	-0.0773929	0.938311	1	HEATR6
ENSG00000068120	982.913	0.139479	0.335199	0.416252	0.677225	1	COASY
ENSG00000068137	412.614	-0.0580548	0.302427	-0.191972	0.847764	1	PLEKHH3
ENSG00000068305	479.423	-0.237371	0.464851	-0.517202	0.605015	1	MEF2A
ENSG00000068308	466.572	-0.306104	0.270012	-1.13413	0.256739	1	OTUD5
ENSG00000068323	693.764	0.33869	0.330802	1.02314	0.306241	1	TFE3
ENSG00000068354	183.575	-0.313001	0.293258	-1.06729	0.285843	1	TBC1D25
ENSG00000068366	2695.77	-0.087552	0.559409	-0.168111	0.866496	1	ACSL4
ENSG00000068383	322.496	-0.1131	0.300903	-0.375578	0.707231	1	INPP5A
ENSG00000068394	199.463	-0.331289	0.393942	-0.841805	0.399897	1	GPKOW
ENSG00000068400	551.631	0.337447	0.353733	0.953106	0.340536	1	GRIPAP1
ENSG00000068438	220.879	-0.186702	0.427638	-0.436982	0.662124	1	FTSJ1
ENSG00000068489	42.4958	0.649167	0.56491	1.14946	0.250367	1	PRR11
ENSG00000068615	5.48695	-0.634237	0.520585	-1.33305	0.182514	1	REEP1
ENSG00000068650	5974.3	0.315349	0.574586	0.538665	0.590118	1	ATP11A
ENSG00000068654	357.088	-0.175053	0.453982	-0.386034	0.699471	1	POLR1A
ENSG00000068697	2349.34	-0.267984	0.387176	-0.692166	0.488833	1	LAPTM4A
ENSG00000068724	365.028	-0.559333	0.377492	-1.48306	0.138059	1	TTC7A
ENSG00000068745	810.806	-0.250509	0.311146	-0.804761	0.420958	1	IP6K2
ENSG00000068781	0						STON1-GTF2A1L
ENSG00000068784	154.438	-0.14863	0.322619	-0.46061	0.645078	1	SRBD1
ENSG00000068796	194.216	0.0603299	0.447018	0.134601	0.892927	1	KIF2A
ENSG00000068831	0.543738	0	0.270621	0	1		RASGRP2
ENSG00000068878	827.02	-0.424721	0.349942	-1.21503	0.224355	1	PSME4
ENSG00000068885	419.351	-0.269419	0.375356	-0.717778	0.472894	1	IFT80
ENSG00000068903	298.209	-0.138899	0.307391	-0.451965	0.651294	1	SIRT2
ENSG00000068912	853.42	-0.427034	0.318824	-1.34008	0.180221	1	ERLEC1
ENSG00000068971	268.457	-0.227658	0.320675	-0.709558	0.477978	1	PPP2R5B
ENSG00000068976	0.866044	-0.0341566	0.318084	-0.0720693	0.942547		PYGM
ENSG00000068985	0						PAGE1
ENSG00000069011	0.108572	0	0.26957	0	1		PITX1
ENSG00000069018	0						TRPC7
ENSG00000069020	613.464	0.153352	0.353829	0.43375	0.66447	1	MAST4
ENSG00000069122	23222.7	-0.856003	0.51557	-1.67288	0.0943502	0.931	ADGRF5
ENSG00000069188	333.432	5.58874	0.533602	9.30122	1.38844e-20	5.29725e-17	SDK2
ENSG00000069206	0						ADAM7
ENSG00000069248	396.276	-0.157565	0.296296	-0.531946	0.594763	1	NUP133
ENSG00000069275	2111.25	0.0159529	0.334005	0.0477222	0.961938	1	NUCKS1
ENSG00000069329	1015.74	0.0347108	0.259036	0.133992	0.893409	1	VPS35
ENSG00000069345	582.757	-0.292196	0.251102	-1.164	0.244424	1	DNAJA2
ENSG00000069399	492.653	0.247536	0.372983	0.665783	0.50555	1	BCL3
ENSG00000069424	14.491	-1.15101	0.569579	-2.08795	0.0368022	0.573545	KCNAB2
ENSG00000069431	94.6886	0.847355	0.585409	1.33075	0.183271	1	ABCC9
ENSG00000069482	0.442024	-0.0782152	0.26957	-0.280501	0.779093		GAL
ENSG00000069493	30.0877	0.551089	0.537445	1.03321	0.301506	1	CLEC2D
ENSG00000069509	283.752	-0.355387	0.499034	-0.713899	0.47529	1	FUNDC1
ENSG00000069535	2.52552	0.515434	0.348234	1.43608	0.150979		MAOB
ENSG00000069667	181.081	1.84426	0.414079	4.42909	9.46298e-06	0.00145874	RORA
ENSG00000069696	0						DRD4
ENSG00000069702	234.793	0.689312	0.340517	2.01951	0.0434338	0.621918	TGFBR3
ENSG00000069764	5.99555	-1.28347	0.589857	-2.32745	0.0199411	0.400331	PLA2G10
ENSG00000069812	12.8198	-0.00234618	0.450018	-0.00820578	0.993453	1	HES2
ENSG00000069849	1250.73	-0.371695	0.473917	-0.783657	0.433241	1	ATP1B3
ENSG00000069869	120.732	-0.092044	0.499531	-0.1882	0.85072	1	NEDD4
ENSG00000069943	134.277	-0.0533162	0.396736	-0.134441	0.893054	1	PIGB
ENSG00000069956	271.977	0.316201	0.516996	0.610198	0.541731	1	MAPK6
ENSG00000069966	318.055	-0.320637	0.285177	-1.12491	0.260628	1	GNB5
ENSG00000069974	1853.16	-0.119301	0.260532	-0.457726	0.647149	1	RAB27A
ENSG00000069998	215.14	0.562502	0.489182	1.13935	0.254559	1	HDHD5
ENSG00000070010	493.762	-0.459628	0.423588	-1.0874	0.27686	1	UFD1
ENSG00000070018	175.15	-0.350477	0.58166	-0.627251	0.530495	1	LRP6
ENSG00000070019	0.387767	-0.0782152	0.26957	-0.136504	0.891423		GUCY2C
ENSG00000070031	0						SCT
ENSG00000070047	131.42	-0.223327	0.478375	-0.468399	0.639499	1	PHRF1
ENSG00000070061	429.248	-0.0970355	0.416638	-0.233315	0.815517	1	ELP1
ENSG00000070081	1190.97	0.449478	0.443001	1.01188	0.311596	1	NUCB2
ENSG00000070087	447.962	-0.0351254	0.258187	-0.135987	0.891831	1	PFN2
ENSG00000070159	724.82	0.321981	0.476966	0.672496	0.501268	1	PTPN3
ENSG00000070182	24.8862	-0.803245	0.594566	-1.61293	0.106759	0.97897	SPTB
ENSG00000070190	115.551	0.803896	0.415378	1.92873	0.053764	0.700676	DAPP1
ENSG00000070193	0						FGF10
ENSG00000070214	610.938	0.277402	0.415407	0.66707	0.504728	1	SLC44A1
ENSG00000070269	146.938	0.0792244	0.365725	0.216525	0.828579	1	TMEM260
ENSG00000070366	439.519	-0.391731	0.387652	-1.01056	0.312227	1	SMG6
ENSG00000070367	378.183	-0.126879	0.369336	-0.343699	0.731073	1	EXOC5
ENSG00000070371	55.302	0.523517	0.515501	1.01368	0.310734	1	CLTCL1
ENSG00000070388	2.329	-0.443467	0.505453	-1.43716	0.150674		FGF22
ENSG00000070404	95.555	-0.550523	0.537736	-1.01127	0.311886	1	FSTL3
ENSG00000070413	1700.48	0.0712567	0.344304	0.20679	0.836174	1	DGCR2
ENSG00000070423	296.052	-0.0297823	0.433878	-0.0686776	0.945246	1	RNF126
ENSG00000070444	200.682	0.045957	0.484955	0.0947654	0.924501	1	MNT
ENSG00000070476	198.532	0.0528065	0.534637	0.099213	0.920969	1	ZXDC
ENSG00000070495	276.906	-0.195327	0.348503	-0.560588	0.575078	1	JMJD6
ENSG00000070501	207.401	-0.567986	0.322599	-1.76033	0.0783511	0.853473	POLB
ENSG00000070526	100.369	-1.22196	0.581858	-1.85718	0.0632852	0.765897	ST6GALNAC1
ENSG00000070540	282.888	-0.830231	0.386341	-2.15728	0.0309842	0.52238	WIPI1
ENSG00000070601	0.110946	0.0774209	0.26957	0.274537	0.783672		FRMPD1
ENSG00000070610	717.163	-0.0684467	0.379363	-0.180816	0.856512	1	GBA2
ENSG00000070614	953.719	-0.803452	0.503094	-1.61575	0.106148	0.97897	NDST1
ENSG00000070669	4.43737	0.199505	0.568388	0.390565	0.696119	1	ASNS
ENSG00000070718	93.8523	0.277531	0.433648	0.640581	0.521795	1	AP3M2
ENSG00000070729	9.4921	-0.880357	0.588292	-1.50993	0.131061	1	CNGB1
ENSG00000070731	19.3262	-0.411584	0.593912	-0.729058	0.465966	1	ST6GALNAC2
ENSG00000070748	0						CHAT
ENSG00000070756	9987.43	0.830622	0.360736	2.29921	0.0214932	0.415199	PABPC1
ENSG00000070759	50.4427	-0.204646	0.492074	-0.413847	0.678986	1	TESK2
ENSG00000070761	327.366	-0.224383	0.481175	-0.464437	0.642335	1	CFAP20
ENSG00000070770	588.952	0.119831	0.272011	0.440748	0.659395	1	CSNK2A2
ENSG00000070778	260.654	-0.711392	0.501337	-1.41693	0.156503	1	PTPN21
ENSG00000070785	222.573	0.0086377	0.462177	0.018712	0.985071	1	EIF2B3
ENSG00000070808	0						CAMK2A
ENSG00000070814	294.575	-0.417715	0.309564	-1.34939	0.17721	1	TCOF1
ENSG00000070831	1892.28	-0.667651	0.319715	-2.08822	0.0367778	0.573545	CDC42
ENSG00000070882	265.709	-0.514555	0.353669	-1.45933	0.144473	1	OSBPL3
ENSG00000070886	0.110946	0.0774209	0.26957	0.274537	0.783672		EPHA8
ENSG00000070915	0.15515	0.0774209	0.26957	0.324657	0.745441		SLC12A3
ENSG00000070950	72.0849	-0.254826	0.420841	-0.606361	0.544275	1	RAD18
ENSG00000070961	412.201	0.708889	0.360155	1.96424	0.0495023	0.667953	ATP2B1
ENSG00000070985	1.34276	0.464029	0.373022	0.89902	0.368642		TRPM5
ENSG00000071051	438.672	-0.319066	0.409431	-0.78166	0.434414	1	NCK2
ENSG00000071054	870.688	0.242827	0.477202	0.512129	0.608561	1	MAP4K4
ENSG00000071073	464.565	-0.852306	0.480427	-1.79336	0.0729157	0.820019	MGAT4A
ENSG00000071082	10440.8	0.801935	0.486472	1.629	0.103313	0.967277	RPL31
ENSG00000071127	2577.7	-0.351125	0.381268	-0.922388	0.356326	1	WDR1
ENSG00000071189	446.605	-0.12925	0.528459	-0.245558	0.806025	1	SNX13
ENSG00000071203	0						MS4A12
ENSG00000071205	92.2096	-0.190647	0.373849	-0.51234	0.608413	1	ARHGAP10
ENSG00000071242	2077.32	-0.998251	0.459815	-2.213	0.0268979	0.478424	RPS6KA2
ENSG00000071243	135.84	0.01667	0.363671	0.0458346	0.963442	1	ING3
ENSG00000071246	141.969	-0.00516866	0.59247	-0.0130175	0.989614	1	VASH1
ENSG00000071282	84.043	0.400474	0.581749	0.695421	0.486791	1	LMCD1
ENSG00000071462	755.751	-0.301013	0.459141	-0.652389	0.51415	1	BUD23
ENSG00000071537	833.047	0.0276873	0.349978	0.0791012	0.936952	1	SEL1L
ENSG00000071539	27.8205	0.48599	0.508272	0.951082	0.341563	1	TRIP13
ENSG00000071553	2634.31	0.0193087	0.311182	0.0619847	0.950575	1	ATP6AP1
ENSG00000071564	576.592	-0.135501	0.314422	-0.43106	0.666425	1	TCF3
ENSG00000071575	217.946	1.16036	0.405985	2.82657	0.00470494	0.154082	TRIB2
ENSG00000071626	894.488	0.064059	0.249776	0.256437	0.797614	1	DAZAP1
ENSG00000071655	1048.12	-0.0357162	0.492741	-0.0722178	0.942429	1	MBD3
ENSG00000071677	0						PRLH
ENSG00000071794	497.017	-0.029695	0.429368	-0.0690026	0.944988	1	HLTF
ENSG00000071859	970.818	0.166657	0.476804	0.348211	0.727682	1	FAM50A
ENSG00000071889	412.394	0.00526005	0.346085	0.0151962	0.987876	1	FAM3A
ENSG00000071894	387.048	0.0162661	0.333533	0.0487939	0.961084	1	CPSF1
ENSG00000071909	10.0558	0.524093	0.596368	0.776347	0.437544	1	MYO3B
ENSG00000071967	364.14	-1.37521	0.507479	-2.82319	0.00475485	0.155383	CYBRD1
ENSG00000071991	0						CDH19
ENSG00000071994	423.67	-0.0860666	0.406847	-0.211726	0.832321	1	PDCD2
ENSG00000072041	9.96001	-0.00224144	0.407004	-0.0189624	0.984871	1	SLC6A15
ENSG00000072042	1258.9	0.0907767	0.374966	0.241985	0.808792	1	RDH11
ENSG00000072062	124.282	0.110659	0.590671	0.193843	0.846298	1	PRKACA
ENSG00000072071	42.8511	-0.465479	0.59666	-0.881611	0.377987	1	ADGRL1
ENSG00000072080	0.10945	0	0.26957	0	1		SPP2
ENSG00000072110	1775.75	0.140433	0.457904	0.309169	0.757193	1	ACTN1
ENSG00000072121	314.099	0.170439	0.527966	0.323633	0.746216	1	ZFYVE26
ENSG00000072133	91.0245	0.273299	0.516584	0.532213	0.594578	1	RPS6KA6
ENSG00000072134	412.122	0.0464498	0.38212	0.121593	0.903222	1	EPN2
ENSG00000072135	291.918	0.0686236	0.268372	0.255713	0.798172	1	PTPN18
ENSG00000072163	97.3524	-1.31979	0.593847	-2.53259	0.0113224	0.279145	LIMS2
ENSG00000072182	0						ASIC4
ENSG00000072195	1.46178	-0.122993	0.484463	-0.26886	0.788037		SPEG
ENSG00000072201	27.7365	0.882615	0.536077	1.64071	0.100857	0.957799	LNX1
ENSG00000072210	1178.98	-0.0653838	0.259828	-0.251626	0.80133	1	ALDH3A2
ENSG00000072274	539.763	-0.322483	0.497892	-0.657819	0.510655	1	TFRC
ENSG00000072310	3339.62	0.00531052	0.523117	0.0101336	0.991915	1	SREBF1
ENSG00000072315	0.10945	0	0.26957	0	1		TRPC5
ENSG00000072364	1192.59	-0.227214	0.527381	-0.433565	0.664604	1	AFF4
ENSG00000072401	190.166	-0.405938	0.400684	-1.0118	0.311632	1	UBE2D1
ENSG00000072415	607.122	-0.498992	0.431368	-1.15801	0.24686	1	MPP5
ENSG00000072422	79.1842	0.0258531	0.580659	0.049114	0.960828	1	RHOBTB1
ENSG00000072501	660.932	-0.0737689	0.464523	-0.159066	0.873617	1	SMC1A
ENSG00000072506	624.591	-0.162138	0.557553	-0.287033	0.774087	1	HSD17B10
ENSG00000072518	647.282	-0.0548646	0.334595	-0.163843	0.869855	1	MARK2
ENSG00000072571	32.9198	0.38035	0.573437	0.661409	0.50835	1	HMMR
ENSG00000072609	282.621	0.0370759	0.361994	0.102517	0.918346	1	CHFR
ENSG00000072657	0.226438	0	0.26957	0	1		TRHDE
ENSG00000072682	1087.34	0.103718	0.451823	0.23062	0.81761	1	P4HA2
ENSG00000072694	0						FCGR2B
ENSG00000072736	701.612	-0.817519	0.319945	-2.5546	0.0106309	0.267647	NFATC3
ENSG00000072756	143.104	-0.0818587	0.328904	-0.248964	0.803389	1	TRNT1
ENSG00000072778	2653.74	0.0829773	0.246319	0.336855	0.736226	1	ACADVL
ENSG00000072786	119.828	-0.000532173	0.58497	-0.000433929	0.999654	1	STK10
ENSG00000072803	664.795	-0.372915	0.315546	-1.18208	0.237173	1	FBXW11
ENSG00000072818	1.40882	0.13611	0.348843	0.284927	0.7757		ACAP1
ENSG00000072832	0.10945	0	0.26957	0	1		CRMP1
ENSG00000072840	193.485	0.00270659	0.590354	0.00471166	0.996241	1	EVC
ENSG00000072849	359.869	-0.0833952	0.466267	-0.178846	0.858058	1	DERL2
ENSG00000072858	21.3086	0.27614	0.576041	0.480741	0.6307	1	SIDT1
ENSG00000072864	18.2583	-0.094351	0.596368	-0.165797	0.868317	1	NDE1
ENSG00000072952	0.703019	0.15167	0.296268	0.54812	0.58361		IRAG1
ENSG00000072954	77.6307	-0.481661	0.437735	-1.09866	0.271917	1	TMEM38A
ENSG00000072958	500.314	-0.394264	0.29954	-1.31702	0.187833	1	AP1M1
ENSG00000073008	524.929	-0.00897459	0.483792	-0.0187861	0.985012	1	PVR
ENSG00000073050	204.059	0.0731558	0.430041	0.169686	0.865257	1	XRCC1
ENSG00000073060	254.385	0.426985	0.331582	1.28884	0.197454	1	SCARB1
ENSG00000073067	0.108572	0	0.26957	0	1		CYP2W1
ENSG00000073111	198.707	0.191304	0.431333	0.440323	0.659703	1	MCM2
ENSG00000073146	19.5865	0.00627186	0.291392	0.0847448	0.932464	1	MOV10L1
ENSG00000073150	7.67628	-0.434847	0.596144	-0.819394	0.412561	1	PANX2
ENSG00000073169	341.891	0.126779	0.402035	0.315183	0.752623	1	SELENOO
ENSG00000073282	0.829917	-0.00254273	0.305646	-0.00510903	0.995924		TP63
ENSG00000073331	140.499	0.130476	0.552566	0.238016	0.811869	1	ALPK1
ENSG00000073350	1138.48	-0.264406	0.355831	-0.742794	0.457606	1	LLGL2
ENSG00000073417	508.711	-0.58288	0.316711	-1.84458	0.0650993	0.776763	PDE8A
ENSG00000073464	88.7365	-0.0743327	0.493463	-0.151869	0.879291	1	CLCN4
ENSG00000073536	119.671	0.516053	0.430366	1.19378	0.232562	1	NLE1
ENSG00000073578	128.304	-0.0710928	0.510548	-0.138763	0.889638	1	SDHA
ENSG00000073584	76.322	0.0130079	0.411511	0.031509	0.974864	1	SMARCE1
ENSG00000073598	0.15515	0.0774209	0.26957	0.324657	0.745441		FNDC8
ENSG00000073605	191.161	0.226602	0.545835	0.415257	0.677954	1	GSDMB
ENSG00000073614	544.656	-0.235468	0.343774	-0.684767	0.493491	1	KDM5A
ENSG00000073670	0.969793	0.219512	0.385605	0.733413	0.463306		ADAM11
ENSG00000073711	206.06	-0.0582076	0.554044	-0.106069	0.915528	1	PPP2R3A
ENSG00000073712	349.138	0.116437	0.49827	0.237723	0.812096	1	FERMT2
ENSG00000073734	0.262394	0	0.26957	0	1		ABCB11
ENSG00000073737	0						DHRS9
ENSG00000073754	0						CD5L
ENSG00000073756	198.744	0.176083	0.592194	0.596893	0.550579	1	PTGS2
ENSG00000073792	169.703	0.111796	0.49183	0.231086	0.817248	1	IGF2BP2
ENSG00000073803	432.262	0.205484	0.315965	0.649783	0.515833	1	MAP3K13
ENSG00000073849	939.248	-0.372271	0.330365	-1.12927	0.258786	1	ST6GAL1
ENSG00000073861	0.217144	0	0.26957	0	1		TBX21
ENSG00000073905	0.381588	0.0774209	0.26957	0.32466	0.745439
ENSG00000073910	577.718	-0.159712	0.493014	-0.323992	0.745944	1	FRY
ENSG00000073921	1122.16	0.105903	0.421462	0.252101	0.800963	1	PICALM
ENSG00000073969	73.3154	-0.288841	0.596021	-0.507277	0.611961	1	NSF
ENSG00000074047	1.91432	-0.295096	0.381782	-1.13616	0.255888		GLI2
ENSG00000074054	275.961	0.133186	0.477407	0.280597	0.77902	1	CLASP1
ENSG00000074071	716.3	-0.227259	0.496744	-0.456718	0.647874	1	MRPS34
ENSG00000074181	456.204	0.140288	0.585686	0.226229	0.821023	1	NOTCH3
ENSG00000074201	514.818	-0.0761554	0.450651	-0.168731	0.866008	1	CLNS1A
ENSG00000074211	0.240647	0	0.26957	0	1		PPP2R2C
ENSG00000074219	181.23	-0.907978	0.355451	-2.55398	0.01065	0.267647	TEAD2
ENSG00000074266	181.897	0.0397481	0.464037	0.085247	0.932065	1	EED
ENSG00000074276	0						CDHR2
ENSG00000074317	0.558333	-0.132297	0.271313	-0.466186	0.641082		SNCB
ENSG00000074319	652.769	-0.376807	0.370064	-1.01923	0.308092	1	TSG101
ENSG00000074356	390.07	0.127982	0.444347	0.287996	0.77335	1	NCBP3
ENSG00000074370	17.0567	-0.747716	0.59656	-1.59314	0.11113	0.986063	ATP2A3
ENSG00000074410	50.0166	1.77052	0.435468	3.94641	7.93304e-05	0.00761422	CA12
ENSG00000074416	1476.24	-0.181493	0.502163	-0.370561	0.710964	1	MGLL
ENSG00000074527	1087.74	0.227915	0.560913	0.435551	0.663162	1	NTN4
ENSG00000074582	132.759	0.0779927	0.389983	0.199968	0.841506	1	BCS1L
ENSG00000074590	171.931	-0.256473	0.595882	-0.613142	0.539782	1	NUAK1
ENSG00000074603	405.755	-0.198563	0.330371	-0.601387	0.547582	1	DPP8
ENSG00000074621	99.8565	0.0819874	0.474609	0.172513	0.863034	1	SLC24A1
ENSG00000074657	204.416	-0.210795	0.521827	-0.415526	0.677757	1	ZNF532
ENSG00000074660	24.5188	0.104989	0.567164	0.200877	0.840795	1	SCARF1
ENSG00000074695	1356.95	0.171665	0.348341	0.493429	0.621709	1	LMAN1
ENSG00000074696	1063.46	-0.179269	0.293783	-0.610505	0.541527	1	HACD3
ENSG00000074706	247.902	1.38043	0.572293	2.25154	0.0243511	0.451545	IPCEF1
ENSG00000074755	499.784	-0.211291	0.486661	-0.43591	0.662902	1	ZZEF1
ENSG00000074771	0						NOX3
ENSG00000074800	15674.1	0.595217	0.308364	1.9307	0.0535208	0.699356	ENO1
ENSG00000074803	0						SLC12A1
ENSG00000074842	1951.37	-0.248317	0.475871	-0.517174	0.605034	1	MYDGF
ENSG00000074855	130.076	-0.116506	0.595117	-0.205308	0.837332	1	ANO8
ENSG00000074935	82.389	0.197198	0.38052	0.518824	0.603884	1	TUBE1
ENSG00000074964	12.2663	0.342207	0.57357	0.468121	0.639698	1	ARHGEF10L
ENSG00000074966	11.9733	-0.637927	0.579496	-1.01673	0.30928	1	TXK
ENSG00000075035	0						WSCD2
ENSG00000075043	0						KCNQ2
ENSG00000075073	1.41279	0.195782	0.389196	0.421199	0.67361		TACR2
ENSG00000075089	162.199	-0.0961397	0.411793	-0.233693	0.815224	1	ACTR6
ENSG00000075131	56.0029	-0.0492469	0.530949	-0.0907585	0.927685	1	TIPIN
ENSG00000075142	1143.43	-0.56246	0.422175	-1.3326	0.182663	1	SRI
ENSG00000075151	712.958	-0.0863298	0.488423	-0.177697	0.858961	1	EIF4G3
ENSG00000075188	162.007	-0.246711	0.469559	-0.525009	0.599577	1	NUP37
ENSG00000075213	173.605	-0.129404	0.470961	-0.271023	0.786374	1	SEMA3A
ENSG00000075218	29.9109	0.644846	0.507181	1.25834	0.208268	1	GTSE1
ENSG00000075223	532.112	2.31599	0.492404	4.65862	3.18338e-06	0.000571547	SEMA3C
ENSG00000075234	217.843	0.111769	0.292012	0.383026	0.7017	1	TTC38
ENSG00000075239	504.52	-0.0505064	0.441195	-0.114539	0.90881	1	ACAT1
ENSG00000075240	391.416	1.35602	0.376744	3.58703	0.00033447	0.0227872	GRAMD4
ENSG00000075275	1241.42	-0.0561317	0.545187	-0.103082	0.917898	1	CELSR1
ENSG00000075290	1.07017	-0.0602289	0.315287	-0.236723	0.812872		WNT8B
ENSG00000075292	709.578	0.0396388	0.413989	0.0957296	0.923735	1	ZNF638
ENSG00000075303	104.419	0.297909	0.419618	0.712327	0.476262	1	SLC25A40
ENSG00000075336	138.897	0.0804042	0.433097	0.185542	0.852804	1	TIMM21
ENSG00000075340	0.328968	0.0774209	0.26957	0.274536	0.783672		ADD2
ENSG00000075388	0						FGF4
ENSG00000075391	192.286	-0.0527563	0.508141	-0.105351	0.916098	1	RASAL2
ENSG00000075399	146.269	0.161962	0.303639	0.533594	0.593623	1	VPS9D1
ENSG00000075407	205.379	0.301966	0.438504	0.687906	0.491512	1	ZNF37A
ENSG00000075413	755.252	-0.125242	0.234215	-0.534776	0.592805	1	MARK3
ENSG00000075415	3505.9	0.182014	0.421704	0.431133	0.666372	1	SLC25A3
ENSG00000075420	1076.67	-0.132289	0.417689	-0.316747	0.751436	1	FNDC3B
ENSG00000075426	817.509	0.430697	0.545067	0.833205	0.404729	1	FOSL2
ENSG00000075429	0						CACNG5
ENSG00000075461	0.116308	-0.0782152	0.26957	-0.280501	0.779093		CACNG4
ENSG00000075539	275.683	0.407693	0.432568	0.946714	0.343784	1	FRYL
ENSG00000075568	581.3	-0.101646	0.468657	-0.217297	0.827977	1	TMEM131
ENSG00000075618	340.923	0.0264225	0.499621	0.116389	0.907344	1	FSCN1
ENSG00000075624	27357.5	-0.526245	0.45381	-1.15659	0.247439	1	ACTB
ENSG00000075643	57.1505	-0.0949076	0.484496	-0.195709	0.844838	1	MOCOS
ENSG00000075651	187.195	-0.286119	0.465366	-0.620079	0.535206	1	PLD1
ENSG00000075673	0.265824	-0.156033	0.26957	-0.502687	0.615185		ATP12A
ENSG00000075702	43.9137	0.793668	0.464921	1.68038	0.0928828	0.927067	WDR62
ENSG00000075711	651.669	0.191812	0.430804	0.445171	0.656196	1	DLG1
ENSG00000075785	1949.86	-0.022485	0.276421	-0.0813448	0.935168	1	RAB7A
ENSG00000075790	0						BCAP29
ENSG00000075826	251.542	0.529157	0.522834	1.01054	0.312237	1	SEC31B
ENSG00000075856	359.989	-0.0748337	0.40662	-0.184292	0.853785	1	SART3
ENSG00000075884	0.110946	0.0774209	0.26957	0.274537	0.783672		ARHGAP15
ENSG00000075886	0						TUBA3D
ENSG00000075891	0.110946	0.0774209	0.26957	0.274537	0.783672		PAX2
ENSG00000075914	198.804	-0.0072353	0.529744	-0.0134947	0.989233	1	EXOSC7
ENSG00000075945	315.537	-0.0985828	0.346021	-0.284496	0.77603	1	KIFAP3
ENSG00000075975	258.011	-0.0198554	0.371273	-0.0535876	0.957264	1	MKRN2
ENSG00000076003	221.321	0.140963	0.374408	0.374942	0.707703	1	MCM6
ENSG00000076043	485.017	-0.702222	0.52067	-1.36018	0.173773	1	REXO2
ENSG00000076053	180.152	0.141245	0.30962	0.456249	0.648211	1	RBM7
ENSG00000076067	585.947	-0.41437	0.363216	-1.14276	0.25314	1	RBMS2
ENSG00000076108	1131.32	-0.0682773	0.555727	-0.123067	0.902054	1	BAZ2A
ENSG00000076201	637.522	0.278303	0.520569	0.534706	0.592853	1	PTPN23
ENSG00000076242	374.057	-0.0403708	0.3498	-0.115398	0.90813	1	MLH1
ENSG00000076248	202.493	0.128417	0.347632	0.368724	0.712333	1	UNG
ENSG00000076258	10.8597	0.108157	0.595637	0.171657	0.863707	1	FMO4
ENSG00000076321	211.422	-0.105242	0.494781	-0.213581	0.830874	1	KLHL20
ENSG00000076344	2.91648	-0.248839	0.487959	-1.12852	0.259102		RGS11
ENSG00000076351	354.941	-0.971781	0.48387	-2.03892	0.0414585	0.610652	SLC46A1
ENSG00000076356	976.63	0.196487	0.554608	0.373443	0.708819	1	PLXNA2
ENSG00000076382	63.2351	0.499897	0.457465	1.08999	0.275719	1	SPAG5
ENSG00000076513	919.093	-0.882648	0.507278	-1.7571	0.0789003	0.856523	ANKRD13A
ENSG00000076554	670.265	0.303975	0.276736	1.09777	0.272304	1	TPD52
ENSG00000076555	147.258	-0.154823	0.52176	-0.297569	0.766032	1	ACACB
ENSG00000076604	1738.22	-0.232092	0.33031	-0.702167	0.482575	1	TRAF4
ENSG00000076641	224.1	0.182906	0.519662	0.350885	0.725675	1	PAG1
ENSG00000076650	90.7152	0.123832	0.389262	0.31806	0.75044	1	GPATCH1
ENSG00000076662	49.1855	-0.0594117	0.550612	-0.107557	0.914347	1	ICAM3
ENSG00000076685	1208.07	-0.520194	0.481739	-1.07784	0.281106	1	NT5C2
ENSG00000076706	858.401	-0.136007	0.519764	-0.39882	0.690026	1	MCAM
ENSG00000076716	1537.76	-0.25043	0.425931	-0.592091	0.553789	1	GPC4
ENSG00000076770	106.588	0.777221	0.527933	1.49134	0.135871	1	MBNL3
ENSG00000076826	692.914	-0.144642	0.384395	-0.376939	0.706219	1	CAMSAP3
ENSG00000076864	2260.05	-0.911511	0.387738	-2.36021	0.0182648	0.38285	RAP1GAP
ENSG00000076924	549.959	0.0666748	0.246106	0.270989	0.786399	1	XAB2
ENSG00000076928	864.096	-0.121388	0.399411	-0.303876	0.761222	1	ARHGEF1
ENSG00000076928	864.096	-0.121388	0.399411	-0.303876	0.761222	1	LOC100505585
ENSG00000076944	903.891	-0.215876	0.477149	-0.451854	0.651374	1	STXBP2
ENSG00000076984	520.569	0.0940691	0.369593	0.254393	0.799192	1	MAP2K7
ENSG00000077009	0						NMRK2
ENSG00000077044	2193.48	-0.227901	0.555042	-0.410543	0.681408	1	DGKD
ENSG00000077063	5.23591	0.0557337	0.580008	0.117556	0.906419	1	CTTNBP2
ENSG00000077080	0						ACTL6B
ENSG00000077092	39.2515	-1.07517	0.463143	-2.29484	0.0217423	0.418423	RARB
ENSG00000077097	1210.88	-0.275286	0.37019	-0.744116	0.456806	1	TOP2B
ENSG00000077147	1766.49	0.0836451	0.308268	0.271374	0.786103	1	TM9SF3
ENSG00000077150	468.743	0.120046	0.309704	0.387431	0.698437	1	NFKB2
ENSG00000077152	86.6731	0.0249937	0.540292	0.0457252	0.963529	1	UBE2T
ENSG00000077157	209.253	0.387217	0.575707	0.679712	0.496687	1	PPP1R12B
ENSG00000077232	739.097	-0.010385	0.387664	-0.0267891	0.978628	1	DNAJC10
ENSG00000077235	1054.86	-0.116593	0.382973	-0.304613	0.760661	1	GTF3C1
ENSG00000077238	333.997	-0.336284	0.417446	-0.809745	0.418087	1	IL4R
ENSG00000077254	405.595	-0.105498	0.390978	-0.270011	0.787152	1	USP33
ENSG00000077264	11.6692	-0.670584	0.56992	-1.04942	0.293986	1	PAK3
ENSG00000077274	332.307	-0.0250019	0.581488	-0.0423622	0.96621	1	CAPN6
ENSG00000077279	0						DCX
ENSG00000077312	424.43	0.205145	0.428224	0.477729	0.632843	1	SNRPA
ENSG00000077327	0						SPAG6
ENSG00000077348	83.2665	-1.026	0.508527	-2.01548	0.043854	0.624629	EXOSC5
ENSG00000077380	572.384	-0.328165	0.356507	-0.921932	0.356564	1	DYNC1I2
ENSG00000077420	96.478	0.0122177	0.577643	0.0218232	0.982589	1	APBB1IP
ENSG00000077454	180.093	-0.152192	0.588219	-0.261491	0.793714	1	LRCH4
ENSG00000077458	112.829	0.131688	0.489726	0.267742	0.788898	1	FAM76B
ENSG00000077463	226.346	-0.0905735	0.47595	-0.189908	0.849382	1	SIRT6
ENSG00000077498	0						TYR
ENSG00000077514	142.807	0.819328	0.354141	2.31081	0.0208434	0.41044	POLD3
ENSG00000077522	0						ACTN2
ENSG00000077549	1775	-0.181674	0.437855	-0.414301	0.678654	1	CAPZB
ENSG00000077585	12.5125	0.0788407	0.468294	0.255548	0.7983	1	GPR137B
ENSG00000077616	0.390883	0.0774209	0.26957	0.324662	0.745437		NAALAD2
ENSG00000077684	179.271	0.0257112	0.33713	0.0762388	0.939229	1	JADE1
ENSG00000077713	108.912	-0.719545	0.420885	-1.72273	0.0849368	0.887891	SLC25A43
ENSG00000077721	524.726	-0.22429	0.413968	-0.541852	0.587921	1	UBE2A
ENSG00000077782	614.177	1.12593	0.436021	2.5947	0.00946733	0.249424	FGFR1
ENSG00000077800	0.108572	0	0.26957	0	1		FKBP6
ENSG00000077935	1.03934	0.32661	0.432908	0.684121	0.493899		SMC1B
ENSG00000077942	16.5903	0.388098	0.590183	1.06523	0.286771	1	FBLN1
ENSG00000077943	1.20044	0	0.280244	0	1		ITGA8
ENSG00000077984	0						CST7
ENSG00000078018	87.1161	-1.16308	0.419872	-2.78859	0.00529374	0.169012	MAP2
ENSG00000078043	215.278	0.876334	0.345389	2.52968	0.0114166	0.281014	PIAS2
ENSG00000078053	0.37334	0.0774209	0.26957	0.274537	0.783672		AMPH
ENSG00000078061	709.007	-0.105772	0.25759	-0.410704	0.68129	1	ARAF
ENSG00000078070	2319.62	-0.961256	0.431663	-2.24526	0.0247515	0.456198	MCCC1
ENSG00000078081	14481.3	-0.386869	0.502657	-0.776357	0.437538	1	LAMP3
ENSG00000078098	22.4648	2.13567	0.592269	3.66306	0.000249217	0.0185263	FAP
ENSG00000078114	215.185	0.783522	0.492173	1.59678	0.110314	0.981637	NEBL
ENSG00000078124	226.37	0.478259	0.318453	1.50333	0.132753	1	ACER3
ENSG00000078140	811.291	-0.16478	0.276449	-0.595936	0.551218	1	UBE2K
ENSG00000078142	315.3	-0.245725	0.357549	-0.687927	0.491499	1	PIK3C3
ENSG00000078177	104.969	-0.082148	0.57596	-0.145201	0.884552	1	N4BP2
ENSG00000078237	146.467	-0.104179	0.344714	-0.301553	0.762993	1	TIGAR
ENSG00000078246	130.119	-0.0274468	0.387255	-0.0706798	0.943653	1	TULP3
ENSG00000078269	322.554	0.563514	0.520739	1.09289	0.27444	1	SYNJ2
ENSG00000078295	8.85315	0.925447	0.413223	2.31258	0.0207457	0.409376	ADCY2
ENSG00000078304	1022.19	0.0736398	0.244364	0.301294	0.76319	1	PPP2R5C
ENSG00000078319	41.1869	-0.119505	0.512976	-0.232258	0.816337	1	PMS2P1
ENSG00000078328	2.98426	1.11709	0.540063	1.83146	0.0670316		RBFOX1
ENSG00000078369	2595.97	-0.148571	0.294559	-0.504472	0.61393	1	GNB1
ENSG00000078399	1.96818	-0.0292752	0.307086	-0.303044	0.761857		HOXA9
ENSG00000078401	484.964	-0.132678	0.594511	-0.302148	0.762539	1	EDN1
ENSG00000078403	256.406	0.286888	0.360433	0.796564	0.425704	1	MLLT10
ENSG00000078487	21.3283	-0.256018	0.511238	-0.502532	0.615294	1	ZCWPW1
ENSG00000078549	0.108572	0	0.26957	0	1		ADCYAP1R1
ENSG00000078579	21.0788	0.868159	0.594801	1.27953	0.200711	1	FGF20
ENSG00000078589	0						P2RY10
ENSG00000078596	13.0144	0.104491	0.471536	0.390556	0.696125	1	ITM2A
ENSG00000078618	1176.52	-0.0179925	0.445409	-0.0405303	0.96767	1	NRDC
ENSG00000078668	637.811	-0.306355	0.340661	-0.900068	0.368084	1	VDAC3
ENSG00000078674	991.57	0.0397367	0.314188	0.126446	0.899379	1	PCM1
ENSG00000078687	133.072	-0.00222683	0.357254	-0.00620007	0.995053	1	TNRC6C
ENSG00000078699	237.298	0.334276	0.403564	0.827018	0.408227	1	CBFA2T2
ENSG00000078725	0.342747	-0.0782152	0.26957	-0.280501	0.779093		BRINP1
ENSG00000078747	629.2	-0.20931	0.317487	-0.65947	0.509594	1	ITCH
ENSG00000078795	0.378328	-0.000397139	0.26957	-0.041603	0.966815		PKD2L2
ENSG00000078804	430.674	-0.35981	0.404053	-0.894045	0.371298	1	TP53INP2
ENSG00000078808	1707.72	-0.0274231	0.376104	-0.0728958	0.941889	1	SDF4
ENSG00000078814	7.09351	1.29865	0.537583	2.34064	0.0192507	0.393286	MYH7B
ENSG00000078898	0.435862	-0.000397139	0.26957	0.00777828	0.993794		BPIFB2
ENSG00000078900	0						TP73
ENSG00000078902	989.545	0.402593	0.340584	1.18118	0.237532	1	TOLLIP
ENSG00000078967	218.058	-0.243602	0.321937	-0.756733	0.44921	1	UBE2D4
ENSG00000079101	13.4713	-0.470794	0.595965	-0.818417	0.413119	1	CLUL1
ENSG00000079102	31.6243	0.543362	0.594452	1.03685	0.299807	1	RUNX1T1
ENSG00000079112	0						CDH17
ENSG00000079134	172.252	0.365047	0.326466	1.11771	0.263691	1	THOC1
ENSG00000079150	113.386	-1.07345	0.472297	-2.26125	0.0237441	0.444543	FKBP7
ENSG00000079156	82.2463	0.961265	0.519578	1.81605	0.0693633	0.799938	OSBPL6
ENSG00000079215	0.422532	-0.000397139	0.26957	0.00777833	0.993794		SLC1A3
ENSG00000079246	1897.22	-0.351924	0.278635	-1.26317	0.206529	1	XRCC5
ENSG00000079257	118.771	0.0741625	0.580718	0.132655	0.894466	1	LXN
ENSG00000079263	0.513664	0.0830752	0.273731	0.329102	0.742079		SP140
ENSG00000079277	304.656	-0.0367712	0.35182	-0.104497	0.916775	1	MKNK1
ENSG00000079308	3573.31	-0.545993	0.572526	-0.98082	0.326681	1	TNS1
ENSG00000079313	288.659	0.0827203	0.322605	0.256493	0.79757	1	REXO1
ENSG00000079332	1251.22	-0.284253	0.332824	-0.85468	0.392729	1	SAR1A
ENSG00000079335	57.4676	0.155901	0.45648	0.337052	0.736078	1	CDC14A
ENSG00000079337	292.726	-0.20158	0.445728	-0.45784	0.647067	1	RAPGEF3
ENSG00000079385	221.292	1.42536	0.581736	2.40305	0.0162592	0.354473	CEACAM1
ENSG00000079387	123.946	-0.256591	0.443149	-0.58094	0.561281	1	SENP1
ENSG00000079393	0						DUSP13
ENSG00000079432	1077.54	0.0295355	0.529586	0.05553	0.955716	1	CIC
ENSG00000079435	100.542	-0.0701516	0.387274	-0.180873	0.856467	1	LIPE
ENSG00000079459	857.531	-0.0527705	0.509643	-0.104927	0.916434	1	FDFT1
ENSG00000079462	229.886	0.0457833	0.492289	0.0921319	0.926593	1	PAFAH1B3
ENSG00000079482	171.128	0.0760005	0.58581	0.126693	0.899183	1	OPHN1
ENSG00000079557	0.131197	0	0.26957	0	1		AFM
ENSG00000079616	239.336	-0.234284	0.518331	-0.449102	0.653358	1	KIF22
ENSG00000079689	0						SCGN
ENSG00000079691	346.755	-0.736986	0.478921	-1.53923	0.123749	1	CARMIL1
ENSG00000079739	845.851	0.12082	0.30451	0.396539	0.691707	1	PGM1
ENSG00000079785	963.345	-0.0548244	0.36073	-0.152013	0.879177	1	DDX1
ENSG00000079805	1905.29	0.0492972	0.463841	0.106577	0.915125	1	DNM2
ENSG00000079819	256.811	0.298973	0.531596	0.571285	0.567806	1	EPB41L2
ENSG00000079841	5.45213	-0.160886	0.571821	-0.484536	0.628005	1	RIMS1
ENSG00000079931	23.7098	0.0468395	0.580223	0.39915	0.689782	1	MOXD1
ENSG00000079950	462.682	-0.361279	0.380492	-0.950743	0.341735	1	STX7
ENSG00000079974	82.4309	-0.317128	0.403487	-0.787045	0.431255	1	RABL2B
ENSG00000079999	649.171	-0.0712588	0.299464	-0.237924	0.81194	1	KEAP1
ENSG00000080007	0.2189	0	0.26957	0	1		DDX43
ENSG00000080031	0.219518	0.0774209	0.26957	0.274537	0.783672		PTPRH
ENSG00000080166	0.232617	-0.156033	0.26957	-0.466186	0.641082		DCT
ENSG00000080189	540.068	-0.174055	0.244376	-0.7123	0.476279	1	SLC35C2
ENSG00000080200	239.331	0.605527	0.567333	1.07881	0.280673	1	CRYBG3
ENSG00000080224	0.609073	0.0632321	0.271834	0.274536	0.783673		EPHA6
ENSG00000080293	7.93709	0.340509	0.54933	0.982471	0.325868	1	SCTR
ENSG00000080298	69.1955	0.103664	0.50236	0.207426	0.835678	1	RFX3
ENSG00000080345	283.637	0.00605713	0.430995	0.0140767	0.988769	1	RIF1
ENSG00000080371	540.533	-0.102716	0.307792	-0.333873	0.738476	1	RAB21
ENSG00000080493	493.499	0.670822	0.544379	1.19872	0.230635	1	SLC4A4
ENSG00000080503	612.42	-0.184949	0.467705	-0.397573	0.690945	1	SMARCA2
ENSG00000080511	0						RDH8
ENSG00000080546	562.645	0.839298	0.285626	2.93514	0.00333392	0.123493	SESN1
ENSG00000080561	76.313	-0.0951011	0.457902	-0.210382	0.83337	1	MID2
ENSG00000080572	0.116308	-0.0782152	0.26957	-0.280501	0.779093		DNAAF6
ENSG00000080573	0.240647	0	0.26957	0	1		COL5A3
ENSG00000080603	53.1893	-0.358315	0.574546	-0.627666	0.530223	1	SRCAP
ENSG00000080608	235.488	0.033109	0.385781	0.0857703	0.931649	1	PUM3
ENSG00000080618	2079.81	-0.678087	0.486043	-1.48983	0.136269	1	CPB2
ENSG00000080644	0						CHRNA3
ENSG00000080709	1.31499	-0.0346472	0.281576	-0.280499	0.779095		KCNN2
ENSG00000080802	202.102	0.0905641	0.388411	0.232855	0.815874	1	CNOT4
ENSG00000080815	639.174	-0.327963	0.363564	-0.903013	0.366519	1	PSEN1
ENSG00000080819	207.769	0.293784	0.303345	0.966361	0.333863	1	CPOX
ENSG00000080822	256.37	-0.0608144	0.288348	-0.210906	0.83296	1	CLDND1
ENSG00000080823	51.0424	-0.256203	0.516392	-0.497212	0.61904	1	MOK
ENSG00000080824	7898.21	-0.326277	0.473158	-0.68635	0.492492	1	HSP90AA1
ENSG00000080839	76.6063	0.164462	0.539824	0.302544	0.762238	1	RBL1
ENSG00000080845	425.049	-0.239339	0.341446	-0.700773	0.483445	1	DLGAP4
ENSG00000080854	7.56987	-0.672653	0.596256	-1.01175	0.311656	1	IGSF9B
ENSG00000080910	0						CFHR2
ENSG00000080947	37.228	-0.108902	0.583339	-0.187143	0.851549	1	CROCCP3
ENSG00000080986	28.8671	0.697768	0.567716	1.19104	0.233639	1	NDC80
ENSG00000081014	122.253	-0.194304	0.452243	-0.431232	0.6663	1	AP4E1
ENSG00000081019	233.652	0.0553915	0.286636	0.193234	0.846776	1	RSBN1
ENSG00000081026	737.458	-0.602036	0.569244	-1.09894	0.271793	1	MAGI3
ENSG00000081041	298.421	-0.462905	0.516834	-0.898161	0.3691	1	CXCL2
ENSG00000081051	0.226438	0	0.26957	0	1		AFP
ENSG00000081052	191.401	-0.694119	0.578727	-1.33574	0.181635	1	COL4A4
ENSG00000081059	36.6128	1.58438	0.553838	2.77551	0.00551159	0.174061	TCF7
ENSG00000081087	271.826	0.327608	0.35215	0.930843	0.351935	1	OSTM1
ENSG00000081138	0						CDH7
ENSG00000081148	1.99379	0.302651	0.431081	0.824344	0.409744		IMPG2
ENSG00000081154	1126.38	-0.186099	0.35494	-0.524096	0.600212	1	PCNP
ENSG00000081177	258.338	-0.0900332	0.406433	-0.221696	0.824551	1	EXD2
ENSG00000081181	75.6331	-0.334862	0.40204	-0.831565	0.405655	1	ARG2
ENSG00000081189	176.187	0.157323	0.483438	0.329106	0.742076	1	MEF2C
ENSG00000081237	0						PTPRC
ENSG00000081248	0.149515	-0.0782152	0.26957	-0.317994	0.750489		CACNA1S
ENSG00000081277	0.10945	0	0.26957	0	1		PKP1
ENSG00000081307	548.451	-0.16229	0.347821	-0.466998	0.640501	1	UBA5
ENSG00000081320	223.752	-0.546577	0.42283	-1.29077	0.196785	1	STK17B
ENSG00000081377	321.903	0.385366	0.430713	0.890291	0.37331	1	CDC14B
ENSG00000081386	75.6786	0.0693493	0.590847	0.117975	0.906087	1	ZNF510
ENSG00000081479	8.2834	0.272081	0.453787	1.20539	0.228054	1	LRP2
ENSG00000081665	103.77	0.171589	0.370872	0.462559	0.643681	1	ZNF506
ENSG00000081692	196.563	-0.295762	0.483986	-0.609047	0.542493	1	JMJD4
ENSG00000081721	129.466	0.0554607	0.484095	0.114298	0.909002	1	DUSP12
ENSG00000081760	916.829	0.567844	0.332703	1.70609	0.0879904	0.903893	AACS
ENSG00000081791	753.877	0.529429	0.32106	1.64906	0.0991362	0.946757	DELE1
ENSG00000081800	0						SLC13A1
ENSG00000081803	1322.65	-0.63608	0.468173	-1.35889	0.174183	1	CADPS2
ENSG00000081818	1.3325	-0.216629	0.388144	-0.592024	0.553835		PCDHB4
ENSG00000081842	2.30623	-0.0425659	0.532303	-0.0680892	0.945715		PCDHA6
ENSG00000081853	3.26053	-0.781598	0.553426	-1.59718	0.110226		PCDHGA2
ENSG00000081870	125.558	0.0712985	0.481862	0.147545	0.882702	1	HSPB11
ENSG00000081913	120.736	-0.138452	0.511892	-0.274757	0.783503	1	PHLPP1
ENSG00000081923	386.048	0.0347792	0.502179	0.0698063	0.944348	1	ATP8B1
ENSG00000081985	0						IL12RB2
ENSG00000082014	272.014	-0.523505	0.358798	-1.4621	0.143713	1	SMARCD3
ENSG00000082068	168.034	0.106978	0.307173	0.348455	0.727498	1	WDR70
ENSG00000082074	0.709881	0.334797	0.273426	0.803267	0.42182		FYB1
ENSG00000082126	2.55183	0.10327	0.437284	0.468372	0.639518		MPP4
ENSG00000082146	135.914	-0.144396	0.418233	-0.346167	0.729217	1	STRADB
ENSG00000082153	779.711	-0.169533	0.345007	-0.491779	0.622875	1	BZW1
ENSG00000082175	0.110946	0.0774209	0.26957	0.274537	0.783672		PGR
ENSG00000082196	9.91271	-0.0107327	0.580033	-0.0192353	0.984653	1	C1QTNF3
ENSG00000082212	271.43	-0.477667	0.278187	-1.71678	0.0860196	0.893932	ME2
ENSG00000082213	224.517	-0.928795	0.316126	-2.93958	0.00328653	0.12263	C5orf22
ENSG00000082258	309.216	0.290412	0.430975	0.673686	0.500511	1	CCNT2
ENSG00000082269	161.48	0.265885	0.520977	0.507187	0.612024	1	FAM135A
ENSG00000082293	0						COL19A1
ENSG00000082397	674.202	-0.00180884	0.437712	-0.00414255	0.996695	1	EPB41L3
ENSG00000082438	631.131	0.461322	0.364623	1.26733	0.205038	1	COBLL1
ENSG00000082458	975.848	0.991073	0.354947	2.78464	0.00535871	0.170374	DLG3
ENSG00000082482	0						KCNK2
ENSG00000082497	2.76365	-0.198621	0.541243	-0.403607	0.686502		SERTAD4
ENSG00000082512	113.151	0.753402	0.44941	1.69533	0.090012	0.914562	TRAF5
ENSG00000082515	203.969	-0.205679	0.546278	-0.376307	0.706689	1	MRPL22
ENSG00000082516	148.977	0.0417782	0.434608	0.0961861	0.923373	1	GEMIN5
ENSG00000082556	81.5055	-0.0121476	0.593316	-0.0582353	0.953561	1	OPRK1
ENSG00000082641	1340.83	-0.0448622	0.406716	-0.110666	0.911881	1	NFE2L1
ENSG00000082684	4.99209	0.579361	0.505934	0.894862	0.370861	1	SEMA5B
ENSG00000082701	427.944	0.112358	0.362428	0.313439	0.753947	1	GSK3B
ENSG00000082781	558.101	0.419833	0.517467	0.813853	0.415729	1	ITGB5
ENSG00000082805	400.085	-0.0189482	0.501674	-0.0378312	0.969822	1	ERC1
ENSG00000082898	878.597	-0.0675026	0.365675	-0.184659	0.853496	1	XPO1
ENSG00000082929	0.108572	0	0.26957	0	1		LINC01587
ENSG00000082996	444.958	-0.260152	0.301305	-0.864079	0.387545	1	RNF13
ENSG00000083067	0.738945	-0.0335509	0.299768	-0.0879828	0.92989		TRPM3
ENSG00000083093	139.377	0.0580426	0.351348	0.165105	0.868861	1	PALB2
ENSG00000083097	187.223	-0.0550896	0.537659	-0.102511	0.918351	1	DOP1A
ENSG00000083099	492.019	0.0112036	0.350671	0.0319124	0.974542	1	LYRM2
ENSG00000083123	285.348	0.18978	0.324153	0.585569	0.558165	1	BCKDHB
ENSG00000083168	428.778	-0.265455	0.455774	-0.583249	0.559726	1	KAT6A
ENSG00000083223	304.549	-0.128528	0.48873	-0.263814	0.791923	1	TUT7
ENSG00000083290	200.892	-0.479965	0.528098	-0.917854	0.358695	1	ULK2
ENSG00000083307	385.039	-0.15875	0.531387	-0.298383	0.765411	1	GRHL2
ENSG00000083312	849.146	-0.0951855	0.375806	-0.253987	0.799505	1	TNPO1
ENSG00000083444	1585.84	0.158375	0.427239	0.370524	0.710992	1	PLOD1
ENSG00000083454	0.266096	0.155239	0.26957	0.501161	0.616258		P2RX5
ENSG00000083457	93.3654	0.0071795	0.4848	0.0148184	0.988177	1	ITGAE
ENSG00000083520	631.958	-0.431442	0.283929	-1.5203	0.128436	1	DIS3
ENSG00000083535	216.537	-0.475428	0.355935	-1.33743	0.181082	1	PIBF1
ENSG00000083544	132.906	0.413462	0.320335	1.28958	0.197196	1	TDRD3
ENSG00000083622	0
ENSG00000083635	87.026	0.0679723	0.464471	0.14565	0.884198	1	NUFIP1
ENSG00000083642	272.849	-0.0909483	0.302843	-0.300414	0.763861	1	PDS5B
ENSG00000083720	173.603	-0.241309	0.378633	-0.638295	0.523281	1	OXCT1
ENSG00000083750	106.742	0.286678	0.420313	0.680306	0.496311	1	RRAGB
ENSG00000083782	0						EPYC
ENSG00000083799	425.729	-0.261729	0.298301	-0.878092	0.379894	1	CYLD
ENSG00000083807	34.9165	-0.00441956	0.590864	-0.00722683	0.994234	1	SLC27A5
ENSG00000083812	81.4835	0.204078	0.403879	0.504119	0.614177	1	ZNF324
ENSG00000083814	74.1186	0.445931	0.460279	0.96616	0.333964	1	ZNF671
ENSG00000083817	32.7075	0.416983	0.487241	0.857473	0.391184	1	ZNF416
ENSG00000083828	60.4591	0.537383	0.461986	1.16406	0.244399	1	ZNF586
ENSG00000083838	125.219	-0.105526	0.367282	-0.2868	0.774265	1	ZNF446
ENSG00000083844	203.251	0.102364	0.358049	0.285579	0.775201	1	ZNF264
ENSG00000083845	5832.2	0.634466	0.431189	1.46474	0.142992	1	RPS5
ENSG00000083857	752.68	0.260283	0.568913	0.443675	0.657278	1	FAT1
ENSG00000083896	154.8	-0.0548887	0.570685	-0.0972024	0.922566	1	YTHDC1
ENSG00000083937	599.156	0.0524559	0.296846	0.176697	0.859746	1	CHMP2B
ENSG00000084070	317.138	-0.0533521	0.325826	-0.163707	0.869962	1	SMAP2
ENSG00000084072	344.694	0.130893	0.308208	0.424616	0.671117	1	PPIE
ENSG00000084073	458.226	-0.328015	0.340598	-0.964295	0.334898	1	ZMPSTE24
ENSG00000084090	1338.79	-0.455527	0.23302	-1.95527	0.0505511	0.677698	STARD7
ENSG00000084092	289.677	0.425695	0.315459	1.3486	0.177465	1	NOA1
ENSG00000084093	338.393	-0.16616	0.393201	-0.423825	0.671693	1	REST
ENSG00000084110	60.3709	-0.309269	0.574269	-0.539706	0.589399	1	HAL
ENSG00000084112	503.119	-0.107222	0.46549	-0.231996	0.816541	1	SSH1
ENSG00000084207	9308.3	-0.385831	0.518488	-0.740004	0.459298	1	GSTP1
ENSG00000084234	21355.9	-0.595856	0.421028	-1.4137	0.157451	1	APLP2
ENSG00000084444	53.166	0.193486	0.465523	0.412881	0.679694	1	FAM234B
ENSG00000084453	2.30216	0.0341225	0.365399	0.222177	0.824176		SLCO1A2
ENSG00000084463	469.397	-0.117573	0.308036	-0.381816	0.702598	1	WBP11
ENSG00000084623	1271.17	0.0539743	0.343707	0.157071	0.875189	1	EIF3I
ENSG00000084628	138.402	4.76287	0.594383	6.21389	5.16884e-10	3.03391e-07	NKAIN1
ENSG00000084636	15.1267	0.438963	0.596598	0.7771	0.4371	1	COL16A1
ENSG00000084652	781.313	0.150989	0.340256	0.443577	0.657348	1	TXLNA
ENSG00000084674	0						APOB
ENSG00000084676	382.729	-0.485151	0.368509	-1.31899	0.187174	1	NCOA1
ENSG00000084693	192.312	0.11892	0.341162	0.348851	0.727201	1	AGBL5
ENSG00000084710	41.4009	-0.844611	0.551188	-1.52353	0.127626	1	EFR3B
ENSG00000084731	90.1935	0.273486	0.511948	0.548776	0.583159	1	KIF3C
ENSG00000084733	1096.06	0.319685	0.224385	1.42443	0.154322	1	RAB10
ENSG00000084734	0.825537	-0.00435276	0.405912	-0.00644223	0.99486		GCKR
ENSG00000084754	2117.29	-0.00544824	0.272483	-0.0200114	0.984034	1	HADHA
ENSG00000084764	350.712	-0.136063	0.291612	-0.466308	0.640995	1	MAPRE3
ENSG00000084774	353.137	0.191217	0.344109	0.555561	0.578511	1	CAD
ENSG00000085063	5125.42	0.353245	0.481901	0.731403	0.464533	1	CD59
ENSG00000085117	226.589	-0.149082	0.492257	-0.303767	0.761305	1	CD82
ENSG00000085185	108.84	-0.479729	0.529972	-0.91072	0.362443	1	BCORL1
ENSG00000085224	1047.97	0.107412	0.283642	0.378632	0.704961	1	ATRX
ENSG00000085231	27.4	-0.230389	0.531072	-0.431808	0.665881	1	AK6
ENSG00000085265	0						FCN1
ENSG00000085274	175.892	0.0809104	0.33156	0.244009	0.807224	1	MYNN
ENSG00000085276	898.524	-0.395619	0.449667	-0.877109	0.380428	1	MECOM
ENSG00000085365	174.106	-0.119244	0.36292	-0.329752	0.741587	1	SCAMP1
ENSG00000085377	749.995	-1.47733	0.308715	-4.78632	1.69864e-06	0.000349626	PREP
ENSG00000085382	89.2076	-0.0734689	0.489089	-0.150279	0.880544	1	HACE1
ENSG00000085415	310.492	-0.0984238	0.300039	-0.32815	0.742798	1	SEH1L
ENSG00000085433	124.115	-0.388774	0.481989	-0.814421	0.415404	1	WDR47
ENSG00000085449	292.708	0.352275	0.457495	0.771801	0.440232	1	WDFY1
ENSG00000085465	220.634	-0.3034	0.347566	-0.871537	0.383461	1	OVGP1
ENSG00000085491	58.4447	-0.24365	0.596463	-0.444026	0.657024	1	SLC25A24
ENSG00000085511	172.702	0.250911	0.382192	0.657288	0.510996	1	MAP3K4
ENSG00000085514	6.01274	0.169013	0.596639	0.272658	0.785116	1	PILRA
ENSG00000085552	79.5805	0.622921	0.560248	1.07493	0.282406	1	IGSF9
ENSG00000085563	16.9801	0.453945	0.527758	1.27164	0.203502	1	ABCB1
ENSG00000085644	106.482	-0.0867556	0.424425	-0.205035	0.837544	1	ZNF213
ENSG00000085662	631.326	0.187693	0.549247	0.33837	0.735084	1	AKR1B1
ENSG00000085719	927.604	-0.0110748	0.36743	-0.0301584	0.975941	1	CPNE3
ENSG00000085721	34.0862	-0.0269174	0.581093	-0.0492201	0.960744	1	RRN3
ENSG00000085733	675.393	-0.122642	0.548661	-0.226652	0.820694	1	CTTN
ENSG00000085741	74.7922	3.34741	0.596496	4.6368	3.5385e-06	0.000620701	WNT11
ENSG00000085760	244.438	0.0898113	0.314237	0.28586	0.774986	1	MTIF2
ENSG00000085788	328.063	0.0696338	0.397209	0.175439	0.860735	1	DDHD2
ENSG00000085831	462.485	0.192761	0.318477	0.605696	0.544717	1	TTC39A
ENSG00000085832	442.733	-0.154385	0.339437	-0.455225	0.648947	1	EPS15
ENSG00000085840	22.4875	0.385306	0.571518	0.647772	0.517133	1	ORC1
ENSG00000085871	495.905	-0.0388068	0.553866	-0.0700446	0.944158	1	MGST2
ENSG00000085872	414.803	0.0288588	0.275727	0.104681	0.916629	1	CHERP
ENSG00000085978	64.6796	-0.200615	0.596498	-0.353605	0.723635	1	ATG16L1
ENSG00000085982	461.1	-0.308286	0.32957	-0.936042	0.349251	1	USP40
ENSG00000085998	645.152	0.0708426	0.326584	0.216866	0.828312	1	POMGNT1
ENSG00000085999	30.4105	0.724984	0.544092	1.27961	0.200682	1	RAD54L
ENSG00000086015	365.45	0.118407	0.474482	0.249821	0.802726	1	MAST2
ENSG00000086061	2334.31	-0.523056	0.457399	-1.14416	0.252556	1	DNAJA1
ENSG00000086062	824.744	0.572571	0.380017	1.50588	0.132097	1	B4GALT1
ENSG00000086065	740.508	-0.431302	0.388699	-1.11118	0.266493	1	CHMP5
ENSG00000086102	402.232	0.185187	0.36534	0.506618	0.612423	1	NFX1
ENSG00000086159	5.57748	0.1785	0.562811	0.24123	0.809377	1	AQP6
ENSG00000086189	165.164	-0.249701	0.366678	-0.682308	0.495044	1	DIMT1
ENSG00000086200	186.795	-0.293764	0.323566	-0.909189	0.363251	1	IPO11
ENSG00000086200	186.795	-0.293764	0.323566	-0.909189	0.363251	1	IPO11-LRRC70
ENSG00000086205	0.286347	0.0774209	0.26957	0.324657	0.745441		FOLH1
ENSG00000086232	1315.51	-0.304672	0.39045	-0.7808	0.43492	1	EIF2AK1
ENSG00000086288	0.108572	0	0.26957	0	1		NME8
ENSG00000086289	1401.46	1.21122	0.339947	3.56671	0.000361489	0.023803	EPDR1
ENSG00000086300	2.50563	0.204318	0.506928	0.31502	0.752747		SNX10
ENSG00000086475	328.181	-0.405519	0.263592	-1.53891	0.123826	1	SEPHS1
ENSG00000086504	525.801	-0.292257	0.497252	-0.588872	0.555947	1	MRPL28
ENSG00000086506	0.602528	-0.155566	0.292106	-0.360649	0.718362		HBQ1
ENSG00000086544	481.2	-0.449079	0.367894	-1.22239	0.221559	1	ITPKC
ENSG00000086548	4131.51	-1.8519	0.525609	-3.62308	0.000291117	0.0205355	CEACAM6
ENSG00000086570	0.15515	0.0774209	0.26957	0.324657	0.745441		FAT2
ENSG00000086589	417.16	-0.405183	0.33563	-1.20666	0.227562	1	RBM22
ENSG00000086598	2238.83	0.250622	0.33008	0.759083	0.447803	1	TMED2
ENSG00000086619	67.8417	-0.442785	0.401776	-1.1068	0.268381	1	ERO1B
ENSG00000086666	586.194	0.208017	0.246147	0.845138	0.398034	1	ZFAND6
ENSG00000086696	2939.86	-2.38689	0.558278	-4.78402	1.71823e-06	0.000349626	HSD17B2
ENSG00000086712	257.417	-0.150187	0.4323	-0.348033	0.727815	1	TXLNG
ENSG00000086717	2.05131	0.135412	0.509581	0.414974	0.678161		PPEF1
ENSG00000086730	3.1531	-0.066682	0.558505	-0.120937	0.903741		LAT2
ENSG00000086758	1497.75	-0.0959465	0.521081	-0.185671	0.852703	1	HUWE1
ENSG00000086827	153.16	-0.126057	0.313963	-0.402052	0.687646	1	ZW10
ENSG00000086848	49.9594	0.0731115	0.400814	0.182127	0.855483	1	ALG9
ENSG00000086967	0.504537	0.0738336	0.270145	0.274537	0.783672		MYBPC2
ENSG00000086991	24.5877	0.0282434	0.291544	0.416433	0.677093	1	NOX4
ENSG00000087008	217.93	0.647498	0.345195	1.87588	0.0606721	0.748518	ACOX3
ENSG00000087053	251.496	-0.203	0.403394	-0.505076	0.613505	1	MTMR2
ENSG00000087074	633.551	-0.791834	0.423493	-1.8645	0.0622521	0.760023	PPP1R15A
ENSG00000087076	147	1.14924	0.46266	2.45718	0.0140033	0.321844	HSD17B14
ENSG00000087077	1048.2	0.129868	0.320639	0.404581	0.685786	1	TRIP6
ENSG00000087085	4.48146	-0.393797	0.446384	-0.863926	0.387628	1	ACHE
ENSG00000087086	26792.2	0.620995	0.505902	1.2175	0.223414	1	FTL
ENSG00000087087	1024.03	0.0897607	0.289979	0.309395	0.757021	1	SRRT
ENSG00000087088	1753.81	0.326793	0.492928	0.65516	0.512365	1	BAX
ENSG00000087095	178.688	0.0643371	0.362818	0.1776	0.859037	1	NLK
ENSG00000087111	635.164	-0.0169253	0.374368	-0.0452032	0.963945	1	PIGS
ENSG00000087116	2.50857	0	0.286218	0	1		ADAMTS2
ENSG00000087128	1.14546	0.0222163	0.388139	0.0462766	0.96309		TMPRSS11E
ENSG00000087152	622.241	-0.158139	0.38953	-0.406107	0.684664	1	ATXN7L3
ENSG00000087157	466.21	0.113696	0.358109	0.317829	0.750615	1	PGS1
ENSG00000087191	868.064	0.034284	0.421747	0.0812367	0.935254	1	PSMC5
ENSG00000087206	187.216	-0.148534	0.372467	-0.398823	0.690024	1	UIMC1
ENSG00000087237	3.96942	-0.0929691	0.380287	-0.468532	0.639404		CETP
ENSG00000087245	180.235	0.0159842	0.333668	0.185831	0.852577	1	MMP2
ENSG00000087250	2.32987	0.374312	0.28578	1.16493	0.244049		MT3
ENSG00000087253	300.282	0.00368073	0.297382	0.0124071	0.990101	1	LPCAT2
ENSG00000087258	2.58764	-0.499919	0.451789	-1.55524	0.119888		GNAO1
ENSG00000087263	221.639	-0.274809	0.298004	-0.922834	0.356094	1	OGFOD1
ENSG00000087266	241.256	-0.111451	0.297984	-0.374017	0.708391	1	SH3BP2
ENSG00000087269	696.901	-0.242055	0.24594	-0.983995	0.325118	1	NOP14
ENSG00000087274	1771.79	-0.312234	0.319537	-0.977279	0.328431	1	ADD1
ENSG00000087299	110.084	0.416401	0.444739	0.937878	0.348307	1	L2HGDH
ENSG00000087301	69.8829	0.424204	0.554023	0.775932	0.437789	1	TXNDC16
ENSG00000087302	958.401	-0.224339	0.473129	-0.473786	0.635652	1	RTRAF
ENSG00000087303	9.85609	0.21982	0.446821	0.837953	0.402057	1	NID2
ENSG00000087338	377.098	-0.166789	0.408213	-0.408351	0.683016	1	GMCL1
ENSG00000087365	1881.58	-0.145425	0.280493	-0.518553	0.604072	1	SF3B2
ENSG00000087448	299.301	0.0590965	0.35655	0.166146	0.868042	1	KLHL42
ENSG00000087460	9155.99	-0.41149	0.32307	-1.27364	0.202791	1	GNAS
ENSG00000087470	341.525	-0.0383213	0.284774	-0.134687	0.89286	1	DNM1L
ENSG00000087494	7.09637	0.0500981	0.406358	0.539826	0.589317	1	PTHLH
ENSG00000087495	4.37419	-0.411521	0.561649	-1.17062	0.241752	1	PHACTR3
ENSG00000087502	309.512	-0.143975	0.30518	-0.472167	0.636807	1	ERGIC2
ENSG00000087510	114.407	-0.0502621	0.40379	-0.124678	0.900779	1	TFAP2C
ENSG00000087586	81.715	0.839686	0.430479	1.93475	0.0530211	0.693957	AURKA
ENSG00000087589	0.249063	0	0.26957	0	1		CASS4
ENSG00000087842	175.575	0.188854	0.593606	0.351268	0.725387	1	PIR
ENSG00000087884	70.741	-0.184854	0.573173	-0.318675	0.749973	1	AAMDC
ENSG00000087903	47.4362	-0.432641	0.500791	-0.878027	0.379929	1	RFX2
ENSG00000087995	162.881	-0.295328	0.388871	-0.75877	0.44799	1	METTL2A
ENSG00000088002	52.0918	-1.53204	0.485144	-3.17405	0.00150329	0.0686879	SULT2B1
ENSG00000088035	113.001	-0.127164	0.401252	-0.317329	0.750994	1	ALG6
ENSG00000088038	187.166	-0.0359637	0.476229	-0.0756815	0.939672	1	CNOT3
ENSG00000088053	0						GP6
ENSG00000088179	441.181	-0.202096	0.501142	-0.40455	0.685808	1	PTPN4
ENSG00000088205	648.183	0.0158742	0.358463	0.0442362	0.964716	1	DDX18
ENSG00000088247	1284.51	0.0611623	0.366361	0.166821	0.867511	1	KHSRP
ENSG00000088256	806.297	-0.305424	0.321981	-0.94919	0.342524	1	GNA11
ENSG00000088280	51.5875	-0.173151	0.586987	-0.346322	0.7291	1	ASAP3
ENSG00000088298	388.135	-0.0628069	0.405561	-0.154776	0.876998	1	EDEM2
ENSG00000088298	388.135	-0.0628069	0.405561	-0.154776	0.876998	1	MMP24-AS1-EDEM2
ENSG00000088305	9.54626	-0.234235	0.591128	-0.408733	0.682736	1	DNMT3B
ENSG00000088320	0.10945	0	0.26957	0	1		REM1
ENSG00000088325	88.9675	0.540169	0.496726	1.08377	0.278466	1	TPX2
ENSG00000088340	46.7459	1.49842	0.568849	2.71638	0.00659996	0.199845	FER1L4
ENSG00000088356	243.107	-0.0975115	0.505088	-0.192621	0.847256	1	PDRG1
ENSG00000088367	316.898	0.19494	0.370681	0.524706	0.599788	1	EPB41L1
ENSG00000088386	1.55113	-0.143471	0.287979	-0.757507	0.448746		SLC15A1
ENSG00000088387	1346.49	-0.397061	0.53894	-0.740903	0.458752	1	DOCK9
ENSG00000088448	561.251	0.368538	0.306953	1.20035	0.230002	1	ANKRD10
ENSG00000088451	147.852	0.14192	0.394821	0.359386	0.719306	1	TGDS
ENSG00000088538	1.27369	-0.298376	0.416548	-0.976823	0.328657		DOCK3
ENSG00000088543	78.0994	-0.171503	0.415346	-0.412612	0.679891	1	C3orf18
ENSG00000088682	279.484	-0.142522	0.281324	-0.506936	0.6122	1	COQ9
ENSG00000088726	0.352041	-0.0782152	0.26957	-0.2805	0.779094		TMEM40
ENSG00000088727	58.4844	0.45623	0.535244	0.850046	0.3953	1	KIF9
ENSG00000088756	4.39155	0.0100606	0.567446	0.018283	0.985413	1	ARHGAP28
ENSG00000088766	34.8624	-0.244304	0.47697	-0.514511	0.606895	1	CRLS1
ENSG00000088782	0						DEFB127
ENSG00000088808	558.453	0.232097	0.475848	0.48796	0.625578	1	PPP1R13B
ENSG00000088812	760.035	-0.100091	0.503392	-0.1993	0.842028	1	ATRN
ENSG00000088826	34.8882	-0.0620703	0.532994	-0.18057	0.856705	1	SMOX
ENSG00000088827	0						SIGLEC1
ENSG00000088832	1748.39	0.126604	0.550013	0.230359	0.817813	1	FKBP1A
ENSG00000088833	462.936	-0.0414821	0.394939	-0.104974	0.916396	1	NSFL1C
ENSG00000088836	34.3932	-1.32911	0.564107	-2.42351	0.0153715	0.34047	SLC4A11
ENSG00000088854	310.119	-0.297358	0.497527	-0.602527	0.546823	1	C20orf194
ENSG00000088876	65.2454	-0.203424	0.499632	-0.407615	0.683556	1	ZNF343
ENSG00000088881	81.4933	-1.1857	0.384351	-3.09624	0.00195991	0.0837819	EBF4
ENSG00000088882	1.42444	0.115486	0.28345	0.6631	0.507267		CPXM1
ENSG00000088888	1301.88	0.0700322	0.335605	0.208882	0.83454	1	MAVS
ENSG00000088899	851.205	-0.496363	0.381825	-1.30045	0.193446	1	LZTS3
ENSG00000088926	300.254	0.889772	0.435723	2.04966	0.040398	0.600306	F11
ENSG00000088930	842.16	-0.198618	0.343472	-0.57867	0.562812	1	XRN2
ENSG00000088970	64.909	0.0842233	0.443615	0.190596	0.848842	1	KIZ
ENSG00000088986	1089.83	-0.17649	0.504911	-0.349229	0.726917	1	DYNLL1
ENSG00000088992	1166.6	2.18569	0.584171	3.324	0.000887366	0.0460615	TESC
ENSG00000089006	1072.01	0.181568	0.260376	0.697146	0.485711	1	SNX5
ENSG00000089009	5263.25	0.552096	0.488073	1.11864	0.263295	1	RPL6
ENSG00000089012	0						SIRPG
ENSG00000089022	261.424	-0.250921	0.322726	-0.776921	0.437205	1	MAPKAPK5
ENSG00000089041	31.5342	0.905545	0.536866	1.70098	0.0889467	0.909796	P2RX7
ENSG00000089048	298.578	0.458008	0.535054	0.841249	0.400208	1	ESF1
ENSG00000089050	243.326	0.018278	0.31005	0.058883	0.953045	1	RBBP9
ENSG00000089053	784.63	-0.203369	0.29952	-0.679387	0.496893	1	ANAPC5
ENSG00000089057	307.116	0.181068	0.546849	0.331319	0.740403	1	SLC23A2
ENSG00000089060	224.266	-0.0643806	0.350909	-0.184148	0.853897	1	SLC8B1
ENSG00000089063	611.087	0.0625047	0.321605	0.194375	0.845882	1	TMEM230
ENSG00000089091	18.4395	0.295131	0.578169	0.495782	0.620048	1	DZANK1
ENSG00000089094	224.187	0.142419	0.397672	0.358543	0.719937	1	KDM2B
ENSG00000089101	0.483238	-0.0741164	0.270203	-0.2805	0.779094		CFAP61
ENSG00000089116	0						LHX5
ENSG00000089123	92.7464	-0.233299	0.379643	-0.616335	0.537673	1	TASP1
ENSG00000089127	40.3469	0.854656	0.493496	1.70673	0.0878714	0.903893	OAS1
ENSG00000089154	984.625	-0.0978099	0.491944	-0.199595	0.841797	1	GCN1
ENSG00000089157	11934.1	0.697508	0.3809	1.82627	0.0678099	0.796149	RPLP0
ENSG00000089159	1073.19	-0.0728952	0.30123	-0.24219	0.808633	1	PXN
ENSG00000089163	40.7192	-0.268426	0.477676	-0.561284	0.574604	1	SIRT4
ENSG00000089169	0						RPH3A
ENSG00000089177	159.149	0.16823	0.546438	0.308923	0.75738	1	KIF16B
ENSG00000089195	168.318	-0.12174	0.376243	-0.323098	0.746621	1	TRMT6
ENSG00000089199	33.2388	1.45287	0.589533	2.05887	0.039507	0.59322	CHGB
ENSG00000089220	2861.76	-0.288946	0.489529	-0.589219	0.555715	1	PEBP1
ENSG00000089225	0						TBX5
ENSG00000089234	186.666	-0.19712	0.323585	-0.609682	0.542073	1	BRAP
ENSG00000089248	4037.82	-0.0252587	0.357574	-0.0704839	0.943809	1	ERP29
ENSG00000089250	0.382405	0.0774209	0.26957	0.217063	0.828159		NOS1
ENSG00000089280	2607.28	0.276477	0.289259	0.955287	0.339433	1	FUS
ENSG00000089289	627.698	0.648402	0.254149	2.55039	0.0107603	0.269202	IGBP1
ENSG00000089327	397.244	0.136071	0.561639	0.225847	0.821321	1	FXYD5
ENSG00000089335	293.336	0.726331	0.31502	2.30438	0.0212012	0.411643	ZNF302
ENSG00000089351	1072	1.41835	0.316309	4.48144	7.41408e-06	0.00121663	GRAMD1A
ENSG00000089356	11.4903	-0.688105	0.571565	-1.19799	0.230922	1	FXYD3
ENSG00000089472	1.41738	0.0908481	0.391163	0.248677	0.803611		HEPH
ENSG00000089486	25.9973	-0.433573	0.583762	-0.755389	0.450016	1	CDIP1
ENSG00000089505	4.39159	-0.0440465	0.5429	-0.0805762	0.935779	1	CMTM1
ENSG00000089558	0.460613	-0.075382	0.270008	-0.2805	0.779094		KCNH4
ENSG00000089597	3695.36	0.451956	0.37132	1.21669	0.223723	1	GANAB
ENSG00000089639	160.467	0.15025	0.371175	0.404641	0.685742	1	GMIP
ENSG00000089682	114.003	0.0405663	0.513008	0.0793354	0.936766	1	RBM41
ENSG00000089685	75.9528	0.701989	0.459836	1.51863	0.128856	1	BIRC5
ENSG00000089692	4.1764	-0.330415	0.573851	-0.515459	0.606232	1	LAG3
ENSG00000089693	2286.64	-0.085129	0.404786	-0.210062	0.833619	1	MLF2
ENSG00000089723	2.63037	0.00464611	0.510304	0.00951769	0.992406		OTUB2
ENSG00000089737	208.123	-0.210883	0.37636	-0.561762	0.574279	1	DDX24
ENSG00000089775	124.338	0.532327	0.385279	1.382	0.166973	1	ZBTB25
ENSG00000089818	305.555	-0.217029	0.274618	-0.790208	0.429406	1	NECAP1
ENSG00000089820	29.8561	-0.275423	0.595165	-0.527788	0.597647	1	ARHGAP4
ENSG00000089847	23.6953	0.576989	0.507544	1.12152	0.262067	1	ANKRD24
ENSG00000089876	390.56	0.138795	0.253343	0.54787	0.583781	1	DHX32
ENSG00000089902	574.352	-0.045663	0.414896	-0.110021	0.912393	1	RCOR1
ENSG00000089916	292.538	0.108453	0.521274	0.208794	0.834609	1	GPATCH2L
ENSG00000090006	506.224	0.407841	0.353304	1.1537	0.248625	1	LTBP4
ENSG00000090013	661.809	0.4109	0.510345	0.804759	0.420959	1	BLVRB
ENSG00000090020	523.797	1.05328	0.313255	3.35779	0.000785691	0.0416334	SLC9A1
ENSG00000090054	648.496	0.100803	0.27142	0.371392	0.710345	1	SPTLC1
ENSG00000090060	1512.71	-0.318852	0.325985	-0.978702	0.327727	1	PAPOLA
ENSG00000090061	448.46	-0.238351	0.33954	-0.702695	0.482246	1	CCNK
ENSG00000090097	221.006	-0.228589	0.285297	-0.800753	0.423275	1	PCBP4
ENSG00000090104	23.8811	0.390152	0.291496	1.86716	0.0618792	0.757381	RGS1
ENSG00000090238	725.83	-0.542074	0.272779	-1.98903	0.0466979	0.644355	YPEL3
ENSG00000090263	431.782	0.0151267	0.467374	0.0322881	0.974242	1	MRPS33
ENSG00000090266	630.656	-0.143454	0.547759	-0.260926	0.79415	1	NDUFB2
ENSG00000090273	989.507	-0.299938	0.425634	-0.704266	0.481267	1	NUDC
ENSG00000090316	474.083	-0.0481376	0.371199	-0.129648	0.896845	1	MAEA
ENSG00000090339	4506.17	-1.15303	0.467176	-2.47639	0.0132717	0.309694	ICAM1
ENSG00000090372	862.21	0.036724	0.271243	0.135432	0.89227	1	STRN4
ENSG00000090376	88.5054	-0.140965	0.595415	-0.291309	0.770815	1	IRAK3
ENSG00000090382	96.0943	3.45206	0.592631	4.96081	7.02005e-07	0.000172795	LYZ
ENSG00000090402	0						SI
ENSG00000090432	375.903	-0.117291	0.390012	-0.301175	0.763281	1	MUL1
ENSG00000090447	48.7993	-0.356558	0.476356	-0.749554	0.453523	1	TFAP4
ENSG00000090470	295.004	0.28228	0.369377	0.762951	0.445493	1	PDCD7
ENSG00000090487	1472.83	0.519875	0.307464	1.6897	0.0910851	0.916919	SPG21
ENSG00000090512	0						FETUB
ENSG00000090520	445.647	-0.0305295	0.383707	-0.0794334	0.936688	1	DNAJB11
ENSG00000090530	1204.88	1.06125	0.311879	3.40615	0.000658848	0.03643	P3H2
ENSG00000090534	0.108572	0	0.26957	0	1		THPO
ENSG00000090539	1.97993	0.47261	0.49037	1.40682	0.159481		CHRD
ENSG00000090554	0.694263	0.271756	0.273288	0.737145	0.461034		FLT3LG
ENSG00000090565	159.378	-0.134716	0.553053	-0.254105	0.799415	1	RAB11FIP3
ENSG00000090581	804.299	0.345213	0.466738	0.734462	0.462667	1	GNPTG
ENSG00000090612	166.848	0.0872683	0.314735	0.27718	0.781642	1	ZNF268
ENSG00000090615	905.046	-0.199166	0.247522	-0.8048	0.420935	1	GOLGA3
ENSG00000090621	1105.81	0.520043	0.285044	1.82369	0.0681983	0.797834	PABPC4
ENSG00000090659	0.110946	0.0774209	0.26957	0.274537	0.783672		CD209
ENSG00000090661	289.528	0.60752	0.318282	1.9085	0.0563263	0.719326	CERS4
ENSG00000090674	174.874	0.236161	0.420838	0.562291	0.573918	1	MCOLN1
ENSG00000090686	529.159	-0.00399211	0.358269	-0.0111784	0.991081	1	USP48
ENSG00000090776	90.2018	-0.0224515	0.595021	-0.0451608	0.963979	1	EFNB1
ENSG00000090857	289.557	-0.255027	0.458496	-0.556628	0.577781	1	PDPR
ENSG00000090861	1174.9	0.00130628	0.407583	0.0032047	0.997443	1	AARS1
ENSG00000090863	1384.7	0.366262	0.444222	0.823978	0.409952	1	GLG1
ENSG00000090889	33.9833	0.751449	0.482006	1.55447	0.120073	1	KIF4A
ENSG00000090905	64.456	-0.132278	0.545444	-0.244858	0.806567	1	TNRC6A
ENSG00000090924	324.15	-0.337496	0.420028	-0.805053	0.420789	1	PLEKHG2
ENSG00000090932	12.3675	-0.647239	0.580261	-1.01843	0.308476	1	DLL3
ENSG00000090971	447.461	0.0143132	0.519841	0.0271439	0.978345	1	NAT14
ENSG00000090975	193.723	-0.0700449	0.481838	-0.149323	0.881299	1	PITPNM2
ENSG00000090989	236.964	0.0100334	0.358144	0.0279997	0.977662	1	EXOC1
ENSG00000091009	144.464	-0.0929821	0.46281	-0.20035	0.841207	1	RBM27
ENSG00000091010	1.12029	0.278546	0.387528	0.638628	0.523065		POU4F3
ENSG00000091039	368.034	-0.0448103	0.430001	-0.104167	0.917037	1	OSBPL8
ENSG00000091073	47.3116	-0.214259	0.446525	-0.478862	0.632037	1	DTX2
ENSG00000091106	0						NLRC4
ENSG00000091127	101.223	0.267422	0.353975	0.755564	0.449911	1	PUS7
ENSG00000091128	0						LAMB4
ENSG00000091129	34.8907	0.0359384	0.313867	0.304185	0.760987	1	NRCAM
ENSG00000091136	840.458	0.0214142	0.462096	0.188945	0.850136	1	LAMB1
ENSG00000091137	3.55722	0.00246443	0.51479	0.00936406	0.992529		SLC26A4
ENSG00000091138	0						SLC26A3
ENSG00000091140	504.682	-0.15697	0.247495	-0.634342	0.525858	1	DLD
ENSG00000091157	180.987	-0.121792	0.433284	-0.281778	0.778113	1	WDR7
ENSG00000091164	652.793	-0.136842	0.250118	-0.547012	0.58437	1	TXNL1
ENSG00000091181	0.218022	0	0.26957	0	1		IL5RA
ENSG00000091262	231.443	0.400482	0.557746	0.717181	0.473262	1	ABCC6
ENSG00000091317	1159.23	0.166543	0.237316	0.701737	0.482843	1	CMTM6
ENSG00000091409	429.187	0.875471	0.59126	1.93481	0.0530138	0.693957	ITGA6
ENSG00000091428	19.8913	0.106382	0.552357	0.317445	0.750906	1	RAPGEF4
ENSG00000091436	415.793	0.700689	0.392537	1.78202	0.0747452	0.833835	MAP3K20
ENSG00000091482	2.34954	-0.26135	0.450431	-1.13977	0.254382		SMPX
ENSG00000091483	461.945	-0.320666	0.381974	-0.841465	0.400087	1	FH
ENSG00000091490	1793.38	-0.200128	0.488759	-0.404377	0.685936	1	SEL1L3
ENSG00000091513	23.5075	0.59507	0.535298	2.17077	0.0299488	0.512203	TF
ENSG00000091527	1075.83	-0.0736983	0.27957	-0.263698	0.792013	1	CDV3
ENSG00000091536	37.9413	-0.000353405	0.586396	-0.000620645	0.999505	1	MYO15A
ENSG00000091542	1011.64	0.0245595	0.264477	0.092861	0.926014	1	ALKBH5
ENSG00000091583	864.962	-0.0364103	0.570133	-0.0682429	0.945592	1	APOH
ENSG00000091592	46.8269	0.0677142	0.510172	0.481032	0.630494	1	NLRP1
ENSG00000091622	346.862	-0.14313	0.574534	-0.249356	0.803085	1	PITPNM3
ENSG00000091640	677.123	0.000899978	0.461308	0.00192936	0.998461	1	SPAG7
ENSG00000091651	47.8316	0.446448	0.465281	0.951226	0.34149	1	ORC6
ENSG00000091656	20.0413	-0.207097	0.51263	-0.620641	0.534836	1	ZFHX4
ENSG00000091664	0						SLC17A6
ENSG00000091704	0						CPA1
ENSG00000091732	140.422	-0.153953	0.430298	-0.357804	0.72049	1	ZC3HC1
ENSG00000091831	0.15515	0.0774209	0.26957	0.324657	0.745441		ESR1
ENSG00000091844	2.09149	0.0996946	0.523745	0.245925	0.80574		RGS17
ENSG00000091879	211.968	0.0097734	0.292076	0.174373	0.861572	1	ANGPT2
ENSG00000091947	399.458	0.101191	0.469441	0.21455	0.830118	1	TMEM101
ENSG00000091972	1.85363	0	0.284255	0	1		CD200
ENSG00000091986	51.1197	0.232286	0.596024	0.493999	0.621307	1	CCDC80
ENSG00000092009	0						CMA1
ENSG00000092010	683.754	-0.363324	0.357178	-1.01814	0.30861	1	PSME1
ENSG00000092020	156.363	0.0190916	0.331736	0.0576269	0.954046	1	PPP2R3C
ENSG00000092036	116.881	0.241974	0.522061	0.466747	0.640681	1	HAUS4
ENSG00000092051	0.131197	0	0.26957	0	1		JPH4
ENSG00000092054	0						MYH7
ENSG00000092067	0.117866	0	0.26957	0	1		CEBPE
ENSG00000092068	691.795	0.429609	0.329955	1.30111	0.193221	1	SLC7A8
ENSG00000092094	181.334	0.341376	0.373323	0.914362	0.360526	1	OSGEP
ENSG00000092096	41.0235	-0.481068	0.588283	-0.829643	0.40674	1	SLC22A17
ENSG00000092098	0.10945	0	0.26957	0	1		RNF31
ENSG00000092108	390.943	-0.0124497	0.267259	-0.0465593	0.962864	1	SCFD1
ENSG00000092140	108.707	0.0375921	0.434827	0.0865598	0.931021	1	G2E3
ENSG00000092148	1085.6	-0.278687	0.536147	-0.52632	0.598666	1	HECTD1
ENSG00000092199	1824.23	-0.184216	0.293833	-0.627021	0.530645	1	HNRNPC
ENSG00000092200	11.8595	0.444759	0.594152	0.720208	0.471397	1	RPGRIP1
ENSG00000092201	723.768	0.0139954	0.39945	0.035041	0.972047	1	SUPT16H
ENSG00000092203	679.972	-0.243022	0.30781	-0.789717	0.429693	1	TOX4
ENSG00000092208	55.5474	-0.0751422	0.508556	-0.14756	0.88269	1	GEMIN2
ENSG00000092295	10.2053	-0.366816	0.593687	-0.599898	0.548574	1	TGM1
ENSG00000092330	42.4336	0.00472441	0.456274	0.0103485	0.991743	1	TINF2
ENSG00000092345	0						DAZL
ENSG00000092377	14.5147	0.390224	0.596453	0.670565	0.502498	1	TBL1Y
ENSG00000092421	4.25899	0.0528586	0.346392	0.69677	0.485947	1	SEMA6A
ENSG00000092439	456.93	-0.171764	0.497357	-0.347212	0.728432	1	TRPM7
ENSG00000092445	84.9285	-1.62754	0.471683	-3.4674	0.000525527	0.0307537	TYRO3
ENSG00000092470	49.381	0.275064	0.433956	0.627424	0.530381	1	WDR76
ENSG00000092529	108.764	-0.0137466	0.540087	-0.0288076	0.977018	1	CAPN3
ENSG00000092531	519.1	-0.297674	0.333805	-0.891772	0.372515	1	SNAP23
ENSG00000092607	2.23067	0.125488	0.368688	0.80378	0.421524		TBX15
ENSG00000092621	978.065	-1.57251	0.366527	-4.29952	1.71166e-05	0.0023533	PHGDH
ENSG00000092758	15.5618	1.15611	0.565488	2.03668	0.0416823	0.610652	COL9A3
ENSG00000092820	4151.08	-0.723259	0.279107	-2.58996	0.00959866	0.251261	EZR
ENSG00000092841	9221.45	-0.609138	0.572324	-1.04745	0.294893	1	MYL6
ENSG00000092847	391.346	-0.169746	0.460441	-0.368108	0.712793	1	AGO1
ENSG00000092850	4.03988	-0.755701	0.541443	-1.11623	0.264326	1	TEKT2
ENSG00000092853	48.2744	0.738333	0.50827	1.41981	0.155663	1	CLSPN
ENSG00000092871	157.897	0.829111	0.335095	2.47101	0.0134733	0.313563	RFFL
ENSG00000092929	57.3663	0.255057	0.581943	0.456942	0.647712	1	UNC13D
ENSG00000092931	187.717	0.216216	0.297333	0.726619	0.46746	1	MFSD11
ENSG00000092964	6653.08	0.226201	0.34737	0.64907	0.516293	1	DPYSL2
ENSG00000092969	534.289	-0.422273	0.502987	-0.825206	0.409255	1	TGFB2
ENSG00000092978	118.896	-0.0123833	0.352153	-0.0350141	0.972069	1	GPATCH2
ENSG00000093000	472.031	-0.0584216	0.45826	-0.127732	0.898361	1	NUP50
[truncated: 58,824 more rows]

## Sheet: DEGs IAV vs. control
gene_name	baseMean	log2FoldChange	lfcSE	pvalue	padj	cluster
ISG15	8893.99	1.79022	0.187647	3.13213e-34	2.99181e-31	all
AL034417.4	58.3364	0.799727	0.188075	1.78654e-05	0.00216562	all
FBXO6	116.648	0.733934	0.186711	7.62001e-05	0.00777631	all
LINC02574	6.65073	0.77471	0.162303	1.85962e-07	3.31401e-05	all
IFI6	2969.17	2.35418	0.188026	2.14288e-43	2.84289e-40	all
THEMIS2	68.1444	1.11128	0.187218	9.27612e-10	2.1717e-07	all
PHACTR4	818.899	0.479143	0.111805	1.76686e-05	0.00215268	all
BEND5	88.4832	-0.485433	0.138827	0.000465101	0.0385646	all
MSH4	5.70674	0.534021	0.151738	0.000185052	0.0176057	all
IFI44L	1840.16	2.9622	0.187512	1.5565e-76	1.23897e-72	all
IFI44	1469.63	2.57144	0.160887	8.06858e-58	1.60565e-54	all
AC104837.2	38.5448	2.0331	0.188967	1.29366e-19	7.02102e-17	all
AC104837.1	26.139	0.29654	0.122819	3.70115e-05	0.00411086	all
GBP3	436.765	0.709465	0.171637	2.93342e-05	0.00336297	all
GBP1	789.902	0.935358	0.188264	1.6951e-07	3.04353e-05	all
GBP4	157.31	1.12333	0.18408	2.14983e-12	6.49849e-10	all
GBP5	13.4979	0.607215	0.167879	0.000114322	0.0112346	all
GBP1P1	41.2469	0.96547	0.186475	1.63695e-07	2.96139e-05	all
CSF1	193.016	0.58224	0.167403	0.000458679	0.0382046	all
LINC01138	59.0891	0.60054	0.17045	0.000425942	0.0359417	all
AC245297.4	188.742	0.689605	0.157073	1.11351e-05	0.00142195	all
ADAMTSL4-AS1	50.2257	0.648852	0.148517	1.30965e-05	0.00164603	all
RN7SL600P	30.6975	0.623848	0.179244	0.000534773	0.0434366	all
AL592078.2	8.76507	0.533179	0.153939	0.000273914	0.0249659	all
ADAR	1565.99	1.01731	0.160432	1.82752e-10	4.69259e-08	all
IFI16	3135.59	0.643092	0.18869	0.000567004	0.0454335	all
HSPA6	22.1951	0.585202	0.157488	3.1689e-05	0.0036035	all
RABGAP1L	790.17	0.777308	0.163356	1.75718e-06	0.00027072	all
CMPK2	418.649	1.4336	0.183395	1.10771e-24	8.53292e-22	all
RSAD2	865.358	2.21882	0.188552	4.49129e-52	6.70324e-49	all
RASGRP3	44.7206	0.861013	0.188788	1.6027e-06	0.000248522	all
GPATCH11	246.972	-0.442116	0.121069	0.000263273	0.0241807	all
EIF2AK2	3081.6	1.31038	0.178199	6.50461e-14	2.38969e-11	all
PNPT1	1174.61	1.05209	0.187318	4.0176e-09	8.20003e-07	all
LINC00309	16.4036	0.646426	0.188194	0.000533823	0.0434366	all
RBM43	220.361	0.786149	0.160242	9.39139e-07	0.000153607	all
NMI	806.385	0.816976	0.187409	9.33929e-06	0.0012254	all
AC074099.1	9.4764	0.544478	0.158544	0.00013942	0.0134792	all
FAP	53.4761	0.245108	0.105653	2.90162e-06	0.000430377	all
IFIH1	844.772	1.29619	0.188613	1.00052e-14	3.98206e-12	all
GCA	796.815	0.442379	0.118337	0.000187665	0.0177835	all
CHROMR	144.513	0.786626	0.176729	7.35869e-06	0.000987222	all
STAT1	2497.01	1.39735	0.184933	4.70738e-15	1.9362e-12	all
CFLAR	1993.79	0.548617	0.137462	5.9457e-05	0.00628245	all
AC009950.1	152.954	1.37439	0.188943	2.60373e-14	9.71517e-12	all
SP110	822.418	1.40149	0.188539	2.63666e-15	1.10462e-12	all
SP140L	468.304	0.701645	0.151819	3.91257e-06	0.000556144	all
SP100	1779.53	1.28794	0.175966	1.09095e-13	3.77565e-11	all
HMGB1P3	14.7967	0.844889	0.186867	5.862e-06	0.000813864	all
LHFPL4	22.5089	0.754315	0.187772	4.36619e-05	0.00476094	all
AZI2	675.188	0.53084	0.124743	2.1046e-05	0.00253827	all
AC105749.1	34.551	1.26084	0.188945	3.02815e-11	8.40841e-09	all
TRANK1	247.034	1.0689	0.188194	3.26778e-09	6.90571e-07	all
MYD88	347.841	0.803978	0.181789	8.7169e-06	0.00115005	all
SHISA5	913.617	0.596526	0.173502	0.000559763	0.0450072	all
LMOD3	40.2749	0.72333	0.181077	1.49768e-05	0.00186274	all
AC020651.2	11.5507	0.533653	0.159571	0.000308651	0.0272984	all
AC012020.1	43.1808	0.870992	0.177989	1.16898e-06	0.00018735	all
PARP9	1281.8	1.32839	0.183883	1.14427e-13	3.90361e-11	all
DTX3L	935.03	1.15078	0.163129	1.27194e-12	3.94466e-10	all
PARP14	2768.21	1.48816	0.181835	3.81046e-17	1.81988e-14	all
AC069528.2	35.0792	1.40569	0.188336	8.99081e-14	3.15736e-11	all
PLSCR1	2710.26	1.49402	0.182474	4.25742e-17	1.99348e-14	all
TM4SF18	17.3637	0.484894	0.142306	1.01033e-05	0.00130415	all
TNFSF10	2758.62	0.817468	0.188887	5.76555e-06	0.000805154	all
GNB4	36.2028	0.744718	0.188467	4.68706e-05	0.00501914	all
RTP4	427.2	1.22077	0.187343	3.47277e-13	1.12067e-10	all
LAP3	1472.37	0.80604	0.180351	6.59382e-06	0.000900081	all
AC093677.1	48.7665	0.225167	0.101163	3.90875e-06	0.000556144	all
BTC	148.405	0.824409	0.175195	2.31655e-06	0.000350121	all
CXCL10	1250.23	1.45941	0.179053	1.68978e-41	2.12379e-38	all
SCARB2	1162.58	0.456965	0.128307	0.000370444	0.0320326	all
PPM1K	508.159	1.22301	0.18765	8.85083e-12	2.60936e-09	all
HERC6	469.36	1.93594	0.186019	1.40032e-27	1.11466e-24	all
HERC5	532.591	1.64574	0.185857	9.14812e-31	8.091e-28	all
SYNPO2	35.5032	0.666444	0.186627	0.000220512	0.0204896	all
C4orf33	370.939	0.621121	0.147693	2.80082e-05	0.00323109	all
AC068989.1	12.026	1.40714	0.188289	5.90045e-11	1.58318e-08	all
DDX60	777.741	1.6242	0.188792	5.68476e-20	3.23219e-17	all
DDX60L	680.872	1.38681	0.188245	3.75644e-17	1.81988e-14	all
AC099343.4	144.65	0.59438	0.168124	0.00039028	0.0334046	all
SCAMP1-AS1	173.145	0.931712	0.174705	7.71107e-08	1.4386e-05	all
ERAP2	156.196	0.61648	0.172726	0.00026455	0.0242048	all
IRF1-AS1	301.344	1.1627	0.186399	2.00834e-10	5.10204e-08	all
IRF1	1497.01	1.04005	0.163209	1.41498e-10	3.71314e-08	all
MYOZ3	10.2265	0.574024	0.158588	8.39405e-05	0.00849364	all
GMPR	135.051	0.710911	0.178678	8.40157e-06	0.00111461	all
AL031775.1	25.0218	0.687219	0.183757	0.000197019	0.0185961	all
TRIM38	1139.74	0.841723	0.145076	5.96236e-09	1.20662e-06	all
HLA-F	255.865	0.666093	0.186612	0.00036803	0.0319584	all
HLA-J	16.2931	0.651765	0.188978	0.000525915	0.0430098	all
TAP2	103.688	0.636167	0.183838	0.000400473	0.0341546	all
PSMB8	2171.26	0.629459	0.177205	0.000364271	0.0317474	all
PSMB8-AS1	82.4062	0.945572	0.186035	2.47503e-07	4.37806e-05	all
PSMB9	1145.77	0.828584	0.188434	6.98564e-06	0.000947824	all
TAP1	423.68	0.875876	0.188555	2.09725e-06	0.000318996	all
ETV7	224.694	1.20163	0.187579	3.84963e-11	1.04465e-08	all
CMTR1	187.716	0.722046	0.180834	6.28749e-05	0.00658532	all
RPS6P8	8.13007	0.526489	0.156659	0.000329712	0.0288407	all
RN7SL827P	63.3541	0.858326	0.179095	2.52826e-07	4.43933e-05	all
RN7SL336P	19.7413	0.742018	0.17842	2.15472e-05	0.00258566	all
AL353135.2	72.7036	0.725271	0.175326	3.69355e-06	0.000537817	all
TNFAIP3	623.859	0.628113	0.176274	0.000304735	0.0271355	all
NT5C3A	1125.79	0.871534	0.178462	7.66216e-07	0.000127953	all
SAMD9	1674.08	1.12744	0.187228	1.20045e-10	3.1852e-08	all
SAMD9L	554.078	1.94901	0.188531	4.44939e-29	3.79469e-26	all
TRIM56	990.094	0.659	0.164292	5.2065e-05	0.00552583	all
TMEM140	42.8592	1.0498	0.186153	1.60677e-09	3.61978e-07	all
TMEM213	36.4938	0.78706	0.188976	3.66969e-05	0.00409496	all
ZC3HAV1	1521.69	1.27872	0.160662	1.16845e-15	5.07319e-13	all
AC018644.1	12.6155	0.771085	0.182148	2.53293e-05	0.00298039	all
PARP12	297.129	1.3493	0.187658	7.92479e-14	2.82454e-11	all
IDO1	71.9274	0.810699	0.1821	1.02699e-06	0.000166834	all
AC022730.1	6.91951	0.607633	0.160697	9.52209e-05	0.00951412	all
LINC02605	43.503	0.852979	0.17707	1.52044e-06	0.000237307	all
PARP10	209.178	0.840152	0.186885	3.85462e-06	0.000556144	all
MTCO1P11	11.3841	0.672223	0.188743	0.000435847	0.036648	all
CD274	54.5573	0.779691	0.188407	2.30244e-05	0.00274911	all
DDX58	1268.54	2.33044	0.185639	6.92118e-41	8.26389e-38	all
CHMP5	2176.05	0.599764	0.143937	3.20826e-05	0.00363096	all
TDRD7	187.789	1.18016	0.179806	2.80566e-11	7.88226e-09	all
TRIM14	549.303	1.01841	0.179382	8.17109e-09	1.63971e-06	all
AL137073.1	10.2845	0.766277	0.186523	4.47244e-05	0.00485463	all
TOR1B	139.925	0.658258	0.183083	0.000305281	0.0271355	all
OPTN	993.107	0.668841	0.153693	1.35757e-05	0.00169732	all
AL356056.2	15.6075	0.864421	0.187861	5.46232e-06	0.000767296	all
IFIT2	3405.9	1.69305	0.185222	7.7749e-38	8.07238e-35	all
IFIT3	4755.04	1.74077	0.186851	1.65639e-34	1.64811e-31	all
IFIT1	3985.23	2.20362	0.188354	9.91031e-60	2.2131e-56	all
IFIT5	593.952	1.59565	0.170608	3.71377e-21	2.33381e-18	all
SLC25A28	491.336	0.712246	0.180787	7.31134e-05	0.00752564	all
IFITM2	2012.32	0.672738	0.18142	0.000170942	0.016394	all
IFITM1	174.568	1.2477	0.18509	7.73574e-14	2.79893e-11	all
IFITM3	12051.9	0.99758	0.186222	3.63477e-08	6.94387e-06	all
IRF7	1005.83	1.6365	0.188016	3.39059e-20	2.02418e-17	all
TRIM21	275.169	1.0692	0.181754	2.25181e-09	4.91381e-07	all
AC104389.5	24.5771	0.695856	0.182441	0.00015549	0.0149722	all
UBQLNL	8.78178	0.682765	0.187879	0.000291911	0.0264047	all
TRIM5	678.882	0.771245	0.166788	3.31556e-06	0.000488739	all
TRIM22	1332.6	0.914038	0.183142	4.27115e-07	7.28536e-05	all
RPL23AP65	26.1533	0.548858	0.17342	0.000201765	0.0189691	all
UBE2L6	1607.52	1.1148	0.185178	8.282e-10	2.01571e-07	all
SLC15A3	126.678	0.98547	0.188227	2.91891e-08	5.71341e-06	all
PLAAT2	149.818	0.735338	0.188105	7.05673e-05	0.00729501	all
BATF2	77.6132	1.25614	0.187201	6.44073e-13	2.05073e-10	all
CLEC7A	347.444	0.734366	0.184897	3.7559e-05	0.00415235	all
STAT2	807.716	1.00378	0.183232	2.9732e-08	5.77237e-06	all
USP30-AS1	39.449	0.858506	0.188972	5.41711e-06	0.000765448	all
OAS1	1708.06	1.58076	0.18853	7.76179e-21	4.7526e-18	all
OAS3	673.666	1.52777	0.188692	4.81298e-20	2.80327e-17	all
OAS2	711.365	2.10986	0.188882	1.31453e-38	1.42686e-35	all
OASL	761.003	1.66424	0.187351	8.6999e-28	7.16392e-25	all
EPSTI1	780.684	1.65446	0.185581	2.25047e-31	2.06697e-28	all
PHF11	614.691	0.935332	0.157545	2.7035e-09	5.76424e-07	all
TNFSF13B	60.0506	1.31124	0.186958	1.77775e-14	6.84719e-12	all
IRF9	551.753	1.69862	0.16628	1.44201e-24	1.0761e-21	all
AL136295.17	17.8073	0.654411	0.182896	0.000390188	0.0334046	all
NFKBIA	3621	0.573168	0.143478	6.23657e-05	0.00656076	all
IFI27	4990.53	3.25141	0.180483	7.05823e-81	1.68551e-76	all
WARS1	995.869	1.10035	0.184931	7.81739e-10	1.92453e-07	all
AL157871.3	14.9987	0.892133	0.186435	1.20922e-06	0.000192508	all
RPL21P12	10.7341	1.16315	0.18042	7.44294e-10	1.85143e-07	all
EHD4	1162.03	0.494588	0.143313	0.000511406	0.0421116	all
PATL2	18.3579	0.797721	0.182167	6.59607e-06	0.000900081	all
B2M	39468.9	0.525484	0.111711	2.62074e-06	0.0003913	all
TRIM69	324.982	1.18048	0.174951	9.46479e-12	2.72312e-09	all
PML	457.091	1.0383	0.175022	2.26348e-09	4.91381e-07	all
AC103858.1	9.39426	0.548893	0.162234	0.000313784	0.02765	all
STARD5	161.157	0.71032	0.188325	0.000135292	0.0131332	all
ISG20	1109.06	1.06488	0.188807	1.41578e-09	3.25085e-07	all
AC108134.2	148.168	0.589769	0.171306	8.47939e-05	0.00854379	all
CLUHP3	156.564	0.509955	0.147487	0.000517687	0.0424824	all
AC002519.1	10.741	0.573641	0.169352	0.000547253	0.0442997	all
N4BP1	900.249	0.663627	0.158481	2.72983e-05	0.00318811	all
MT2A	8686.61	0.737817	0.186123	6.64992e-05	0.0069345	all
NLRC5	58.3793	1.22604	0.188433	3.47272e-11	9.53203e-09	all
XAF1	1083.41	2.13361	0.188994	7.97674e-39	9.07069e-36	all
LGALS9	517.213	0.883063	0.181624	1.06036e-06	0.000171091	all
AC116407.2	82.378	1.78919	0.182543	1.23149e-22	8.40229e-20	all
AC005899.8	20.9264	0.693683	0.179722	4.63935e-05	0.00499043	all
AC015849.6	15.3799	0.391771	0.140021	0.000371568	0.0320326	all
CCL5	443.46	0.716767	0.152861	5.85609e-17	2.63855e-14	all
KRT36	9.2777	1.10931	0.179677	3.46065e-09	7.18611e-07	all
DHX58	116.87	1.55508	0.182106	8.94691e-18	4.54579e-15	all
IFI35	683.914	1.21464	0.189016	5.70696e-12	1.70353e-09	all
TRIM25	768.193	0.88456	0.162473	4.30308e-08	8.15535e-06	all
RNFT1-DT	10.26	0.524228	0.15712	0.000422498	0.0357775	all
TLK2	313.739	0.470811	0.130438	0.000299556	0.0268924	all
RNF213	1601.68	1.14647	0.173035	1.89016e-11	5.37344e-09	all
AC124319.1	71.3682	0.953693	0.188743	1.26592e-07	2.32541e-05	all
AC124319.3	30.3956	0.791758	0.183745	3.68774e-06	0.000537817	all
ZCCHC2	299.089	0.696949	0.1797	9.30684e-05	0.00933812	all
GADD45B	676.627	0.462887	0.109789	2.51874e-05	0.00298039	all
TNFSF14	34.3106	0.800013	0.188065	1.02504e-05	0.00131602	all
SHFL	546.196	1.478	0.177285	2.84783e-17	1.4168e-14	all
HSH2D	238.233	1.79198	0.184323	2.2078e-23	1.55066e-20	all
BST2	1511.52	0.727359	0.183775	7.16484e-06	0.000966646	all
BISPR	63.4458	1.11251	0.188812	1.81545e-09	4.01416e-07	all
KCNN1	16.748	0.757183	0.186146	3.90144e-05	0.00429338	all
IFNL1	95.6837	2.52828	0.188862	1.86105e-23	1.34672e-20	all
CEACAM1	78.5902	0.688668	0.188675	0.00017905	0.0171029	all
AC092066.1	13.3395	0.706309	0.169021	9.57156e-06	0.00124901	all
PLEKHA4	125.968	0.726951	0.187713	5.07312e-05	0.00540831	all
RBCK1	1104.06	0.618729	0.159208	0.000100655	0.00997365	all
SAMHD1	850.746	1.37162	0.18659	1.31227e-14	5.13721e-12	all
ZNFX1	519.138	1.33184	0.17197	4.78375e-15	1.9362e-12	all
RNF114	766.003	0.502153	0.142748	0.000437854	0.0366875	all
ZBP1	57.0052	1.18883	0.177036	1.26141e-15	5.379e-13	all
OGFR	375.552	0.707202	0.172193	3.6362e-05	0.00407665	all
HELZ2	504.135	1.62412	0.186425	1.43378e-19	7.60857e-17	all
RBM11	83.1088	0.801562	0.187131	1.64402e-05	0.00202367	all
MIR155HG	26.6719	1.10193	0.188355	8.91246e-09	1.77358e-06	all
MX2	1213.56	2.69534	0.187192	7.81404e-57	1.43538e-53	all
MX1	4007.06	2.6408	0.188665	1.80028e-63	4.77673e-60	all
AC008079.1	39.3545	1.057	0.178161	3.93077e-09	8.09197e-07	all
USP18	387.704	1.4576	0.188991	9.25409e-17	4.09237e-14	all
APOL6	919.136	1.06226	0.175776	9.20285e-10	2.1717e-07	all
APOL2	247.994	0.769261	0.17915	1.54813e-05	0.00191551	all
AL021707.6	39.1271	0.73166	0.186721	7.36468e-05	0.00754801	all
ODF3B	267.645	0.817924	0.164573	6.63866e-07	0.000112433	all
U62317.4	30.6143	0.797837	0.188955	1.28976e-05	0.00162961	all
U62317.1	20.544	0.923453	0.18585	3.62407e-07	6.31699e-05	all
HDX	175.175	0.78404	0.166648	2.62178e-06	0.0003913	all
LINC01285	9.75201	0.681354	0.182261	0.000108347	0.0106914	all
GBP7	9.4367	0.4572	0.145661	0.000226296	0.0209456	all
PDZK1	4.69614	0.638926	0.156435	4.35756e-05	0.00476094	all
RN7SL44P	3.74662	0.439952	0.135263	0.000552059	0.0445377	all
KCNT2	15.8696	0.693858	0.186292	0.000132829	0.0129468	all
AL590648.1	23.0291	0.971645	0.17121	1.12315e-09	2.60396e-07	all
NRIR	4.28232	0.619738	0.153428	2.9433e-05	0.00336297	all
RMDN2-AS1	9.52366	0.505095	0.1476	0.000283119	0.0257068	all
AC067945.1	14.2196	1.15129	0.186264	1.77588e-09	3.96338e-07	all
AC020550.2	4.28962	0.379134	0.123819	0.000293251	0.0264258	all
RN7SL834P	11.8808	0.777355	0.18625	2.77594e-05	0.00321793	all
MOBP	22.5418	1.36647	0.181355	2.62306e-13	8.58063e-11	all
PLSCR2	13.5882	1.25583	0.185919	2.97318e-10	7.47364e-08	all
GHSR	11.7077	1.2752	0.180078	9.06136e-12	2.63885e-09	all
LINC02068	5.62274	0.554481	0.162889	0.000568871	0.0454335	all
RN7SL215P	11.3665	0.930658	0.172666	3.47726e-08	6.69654e-06	all
TMPRSS11B	14.3515	0.691497	0.152831	1.45979e-07	2.66105e-05	all
PPEF2	9.89838	1.21862	0.181095	8.3566e-10	2.01571e-07	all
CXCL9	37.8136	2.42132	0.188579	3.10121e-21	2.00154e-18	all
CXCL11	119.004	1.18154	0.172616	4.86491e-22	3.22706e-19	all
RN7SL382P	5.26374	0.56629	0.152772	9.7754e-05	0.00972653	all
RPL7P4	20.7188	1.34629	0.185412	1.29142e-12	3.95373e-10	all
AMZ2P2	16.8976	0.91689	0.181864	3.76991e-07	6.52359e-05	all
AL078604.2	10.3385	0.800589	0.161771	1.2519e-07	2.31747e-05	all
AL359552.1	6.1972	0.421283	0.128792	0.000132808	0.0129468	all
IFIT6P	40.5843	1.22904	0.178459	6.92962e-13	2.17736e-10	all
SLC16A12-AS1	6.95164	0.459353	0.137914	0.000205405	0.0192356	all
OR52K3P	4.33685	0.467514	0.140324	0.000214555	0.0200139	all
OR52P1P	9.26767	0.759796	0.16433	6.78795e-07	0.000114152	all
OR56B1	7.71487	0.630104	0.158252	2.73687e-05	0.00318811	all
OR52N2	5.54379	0.531394	0.148925	6.96985e-05	0.00723652	all
CENPUP1	5.47683	0.456735	0.140518	0.000485088	0.0400827	all
AP000879.1	4.24487	0.647877	0.160212	3.48498e-05	0.00392553	all
AP000648.9	7.75128	0.295477	0.110905	0.000317993	0.0279179	all
HNF1A-AS1	44.3377	0.628003	0.166465	1.00952e-05	0.00130415	all
LINC00370	6.49502	0.468478	0.133741	6.0858e-06	0.000840051	all
CKAP2P1	37.1291	1.31964	0.179535	1.48902e-13	5.00814e-11	all
OR5AU1	47.9268	1.19188	0.178898	1.62187e-13	5.37921e-11	all
AL133163.2	26.1803	0.724223	0.164596	3.89165e-07	6.6858e-05	all
NDUFB4P11	5.11595	0.805713	0.167243	1.2594e-06	0.000197858	all
EXOC3L1	27.9176	0.91547	0.179063	2.14326e-08	4.22985e-06	all
PRAL	21.1563	1.47849	0.185092	2.31005e-14	8.75619e-12	all
AC099791.4	4.0544	0.434497	0.134012	0.000459159	0.0382046	all
GCG	13.1425	0.864237	0.163697	3.29961e-09	6.91181e-07	all
AC069431.2	7.32272	0.413455	0.127989	0.000305672	0.0271355	all
TMPRSS11BNL	4.93078	0.419805	0.131533	0.000229199	0.0211324	all
PPBPP2	15.526	0.596412	0.146336	1.98978e-06	0.00030459	all
AC106800.3	3.66758	0.526325	0.140736	1.71156e-05	0.00209601	all
LST1	6.39442	0.681835	0.157054	8.59267e-07	0.000141512	all
AL157687.1	22.0256	0.873352	0.164314	1.45213e-09	3.30255e-07	all
HMGB1P14	5.68327	0.556645	0.161727	0.000404796	0.0344005	all
CCDC194	3.65881	0.629864	0.15723	4.52043e-05	0.00488452	all
AL049748.1	9.98769	0.609108	0.153494	2.53358e-05	0.00298039	all
AIM2	8.44552	0.557277	0.143025	8.57335e-07	0.000141512	all
SETP16	5.46738	0.47248	0.140845	7.8727e-05	0.008	all
IMMP1LP2	5.99162	0.587878	0.151861	7.86959e-06	0.00104986	all
AC005515.1	7.14136	0.764043	0.159125	6.34499e-08	1.19306e-05	all
AL591468.1	10.3152	0.932273	0.168638	2.35746e-09	5.07172e-07	all
AIFM1P1	9.23878	0.507554	0.137502	3.91026e-06	0.000556144	all
IFNB1	83.8827	1.60328	0.183599	5.18426e-18	2.69131e-15	all
IFIT1B	18.7893	1.05686	0.172301	1.49314e-10	3.87567e-08	all
OR56B2P	9.24258	0.624935	0.148889	1.25397e-06	0.000197858	all
AP000648.3	4.06967	0.536574	0.141819	1.23321e-05	0.00156644	all
HEATR9	17.2213	0.877799	0.163978	8.51215e-10	2.0327e-07	all
IFNL3	33.8003	1.84017	0.187419	5.52988e-17	2.53949e-14	all
IFNL2	52.4311	2.1695	0.188781	1.1382e-19	6.32098e-17	all
H3N2-PB1	33813.6	0.710497	0.150527	3.30522e-53	5.63776e-50	all
H3N2-PB2	27361.6	0.7281	0.151638	3.11769e-52	4.96336e-49	all
H3N2-PA	13395.5	0.716493	0.150912	1.69045e-45	2.37459e-42	all
H3N2-NS1	48851.8	0.775317	0.154459	1.01944e-59	2.2131e-56	all
H3N2-NS2	105192	0.74389	0.152605	4.47337e-68	1.7804e-64	all
H3N2-NA	99602.2	0.779014	0.15467	1.34748e-66	4.02224e-63	all
H3N2-M2	469852	0.672057	0.147979	1.56241e-78	1.86551e-74	all
H3N2-M1	177004	0.690628	0.149231	9.29703e-67	3.17161e-63	all
H3N2-NP	376543	0.694659	0.149497	1.38082e-74	8.24348e-71	all
H3N2-HA	249816	0.732666	0.151919	6.95899e-73	3.32361e-69	all
ISG15	2558.15	1.21645	0.156027	8.63133e-27	6.72418e-24	secretory
IFI6	734.868	2.56768	0.160104	1.7539e-61	6.28529e-58	secretory
THEMIS2	25.3834	0.914028	0.163341	2.66524e-08	5.4268e-06	secretory
IFI44L	529.942	3.86595	0.151231	1.72891e-129	3.09787e-125	secretory
IFI44	423.64	2.00139	0.159738	4.60929e-37	7.50812e-34	secretory
AC104837.2	6.34707	0.77882	0.144006	4.68268e-08	9.22024e-06	secretory
GBP1	202.365	0.847823	0.165278	7.69785e-08	1.4519e-05	secretory
GBP4	50.9704	0.390758	0.12166	8.57129e-05	0.0105917	secretory
GBP1P1	10.5216	0.577156	0.142988	5.35392e-05	0.00705378	secretory
ADAR	475.384	1.05259	0.133073	2.37151e-15	8.85263e-13	secretory
IFI16	754.626	0.930895	0.157358	2.55742e-09	5.72798e-07	secretory
RABGAP1L	266.442	0.681118	0.158056	1.53614e-05	0.00220196	secretory
CMPK2	133.12	0.751334	0.138436	1.24807e-15	4.86151e-13	secretory
RSAD2	224.299	2.08716	0.165049	1.57979e-45	4.04382e-42	secretory
GPATCH11	61.1969	-0.4801	0.135542	0.000406059	0.0454735	secretory
EIF2AK2	798.983	1.34747	0.153227	4.81848e-19	2.39827e-16	secretory
PNPT1	290.928	1.11382	0.163443	1.98561e-12	5.9297e-10	secretory
RBM43	59.8484	0.744099	0.155844	2.1101e-06	0.000337579	secretory
NMI	228.274	0.864124	0.161055	6.56073e-08	1.25059e-05	secretory
IFIH1	220.893	1.11633	0.164186	8.701e-14	2.94159e-11	secretory
CHROMR	30.6176	0.660557	0.163842	5.72823e-05	0.00749186	secretory
STAT1	639.841	1.60084	0.154886	9.0623e-26	6.49513e-23	secretory
SPATS2L	1377.08	0.493846	0.124602	7.47015e-05	0.00936016	secretory
AC009950.1	35.3954	0.813137	0.156583	4.27823e-08	8.51749e-06	secretory
SP110	201.854	1.41878	0.164752	1.90166e-19	9.7354e-17	secretory
SP140L	146.102	0.620441	0.15556	6.50779e-05	0.00826997	secretory
SP100	480.006	1.22132	0.156817	2.32613e-15	8.85263e-13	secretory
AZI2	174.857	0.53854	0.126029	1.94086e-05	0.00267511	secretory
TRANK1	67.3792	0.797791	0.163668	3.58697e-07	6.42713e-05	secretory
MYD88	105.128	0.709675	0.159708	8.9286e-06	0.00133319	secretory
SHISA5	236.359	0.790662	0.141877	2.46753e-08	5.08198e-06	secretory
PARP9	385.657	1.51883	0.146625	2.57997e-25	1.778e-22	secretory
DTX3L	287.286	1.0136	0.147792	5.91563e-12	1.70962e-09	secretory
PARP14	909.803	1.51059	0.157388	1.36567e-22	7.89358e-20	secretory
PLSCR1	769.004	1.3538	0.156379	1.65392e-18	7.95279e-16	secretory
TNFSF10	1180.53	0.628129	0.16427	3.98418e-05	0.0053275	secretory
LAMP3	86.3018	0.443572	0.150971	0.000174266	0.0212415	secretory
RTP4	134.615	1.14762	0.163315	3.26181e-14	1.12394e-11	secretory
LAP3	376.474	0.968617	0.152853	1.82004e-10	4.40695e-08	secretory
BTC	38.3306	0.61458	0.164469	0.000191848	0.0230707	secretory
SCARB2	359.485	0.458606	0.130231	0.000437549	0.048395	secretory
PPM1K	189.673	1.11371	0.165224	1.55536e-12	4.72356e-10	secretory
HERC6	148.414	1.44815	0.165168	5.51786e-20	2.90791e-17	secretory
HERC5	112.652	1.60091	0.161637	7.1676e-30	6.42146e-27	secretory
C4orf33	99.2365	0.611503	0.152654	6.67697e-05	0.00842521	secretory
DDX60	235.916	1.3626	0.165026	2.02556e-18	9.30614e-16	secretory
DDX60L	202.397	1.30828	0.164509	2.59817e-18	1.16385e-15	secretory
SCAMP1-AS1	47.5234	0.721139	0.165256	9.84084e-06	0.00145726	secretory
IRF1-AS1	84.208	0.728304	0.161347	3.65439e-06	0.000569386	secretory
IRF1	498.11	0.633285	0.158693	5.87947e-05	0.00757901	secretory
GMPR	36.7418	0.658606	0.147832	5.56255e-07	9.58363e-05	secretory
TRIM38	346.115	0.696165	0.141482	8.0795e-07	0.000136574	secretory
PSMB8	605.89	0.641414	0.156925	3.53246e-05	0.004759	secretory
PSMB8-AS1	20.5505	0.5555	0.15924	0.000342214	0.039319	secretory
PSMB9	338.58	0.795048	0.165277	4.34857e-07	7.71462e-05	secretory
TAP1	113.929	0.946412	0.162485	5.06719e-09	1.12091e-06	secretory
ETV7	76.8066	1.1247	0.164474	4.12699e-12	1.21225e-09	secretory
CMTR1	52.6258	0.763059	0.163387	3.35161e-06	0.000527273	secretory
[truncated: 490 more rows]

## Sheet: donor nomencl. and seq summary
Donor number	Internal nomenclature	scRNA-seq	bulk RNA-seq and lentiviral trunsduction
[truncated: 21 more rows]
