# Supplementary material for: Human alveolar progenitors generate dual lineage bronchioalveolar organoids
Source: Commun Biol. 2022 Aug 25;5:875. doi: 10.1038/s42003-022-03828-5 (PMC9409623; doi:10.1038/s42003-022-03828-5)
Supplement: Supplementary file 6 — Supplementary Data 3 [file 42003_2022_3828_MOESM6_ESM.xlsx]

## Sheet: fig2d
Figure 2D
AOM+CHIR	Section1	Section2	Section3	Section4	Sum	% organoid forming eficiency
D23 p0 d08	227	233	253	153	866	3.464
D25 p0 d23	85	57	54	57	253	1.012
D8 p0	159	113	87	90	449	1.796
D10 p0	147	198	170	122	637	2.548
D5 p0	133	77	84	121	415	1.66			T-TEST
					MW	2.096			AOM+CHIR	AOM
					STABW	0.939532			3.464	0.276
					SE	0.542439			1.012	0.36
									1.796	0.348
AOM	Section1	Section2	Section3	Section4	Sum	% organoid forming efficiency			2.548
D23 p0 d08	23	21	16	9	69	0.276			1.66
D25 p0 d23	48	17	13	12	90	0.36			p-value	0.0197141
D10 p0	15	27	17	28	87	0.348
					MW	0.328
					STABW	0.0454313
					SE	0.0262298
D	Donor
p	Passage
d	days

## Sheet: fig3h
Figure 3h
SFTPC expression
		GAPDH	Mean	Target	Mean			fold
Donor	Medium	CT	CT	CT	CT	ΔCT	ΔΔCT	change
								change
D24	AOM	17.013	17.0575	33.807	33.7485	16.691	0	1
		17.102		33.69
	AOM+CHIR	16.108	16.1205	16.873	16.87	0.7495	-15.9415	62931.7
		16.133		16.867
	AOM+CHIR+EGF	18.288	18.288	16.609	16.609	-1.679	-18.37	338783
		18.294		16.679
D23	AOM	17.515	17.431	30.513	30.855	13.424	0	1
		17.347		31.197
	AOM+CHIR	19.197	18.961	26.892	26.839	7.878	-5.546	46.721
		18.725		26.786
	AOM+CHIR+EGF	20.251	20.2305	18.802	18.731	-1.4995	-14.9235	31075.7
		20.21		18.66

## Sheet: fig4b 
Figure 4B
Gene	Medium	Donor	ΔCT	ΔΔCT	rel Expr./fold change	STDEV	SEM	T-test (p-value)
SFTPC	AOM+CHIR	D2	-1.24	1.52683
		D7	-4.4385	-1.67167
		D5	-2.622	0.144833
		mean	-2.76683	1.4803e-16	1
	AOM	D2	5.3	6.54	0.0107464
		D7	-4.389	0.0495	0.966271
		D5	2.4585	5.0805	0.0295541
		mean	1.12317	3.89	0.335524	0.546324	0.273162	0.186432
FOXJ1	AOM+CHIR	D2	10.56	3.822
		D7	4.5735	-2.1645
		D5	5.0805	-1.6575
		mean	6.738	5.92119e-16	1
	AOM	D2	4.03	-6.53	92.4115
		D7	2.4265	-2.147	4.42906
		D5	3.5195	-1.561	2.95058
		mean	3.32533	-3.41267	33.2637	51.2288	25.6144	0.161444
TP63	AOM+CHIR	D2	4.45	-1.0455
		D7	5.924	0.4285
		D5	6.1125	0.617
		mean	5.4955	2.96059e-16	1
	AOM	D2	3.58	-0.87	1.82766
		D7	3.829	-2.095	4.27226
		D5	4.0875	-2.025	4.06992
		mean	3.83217	-1.66333	3.38995	1.35676	0.678378	0.038082	*
SCGB1A1	AOM+CHIR	D2	-1.52	-1.3025
		D7	1.1365	1.354
		D5	-0.269	-0.0515
		mean	-0.2175	-4.62593e-17	1
	AOM	D2	-6.16	-4.64	24.9333
		D7	-4.8475	-5.984	63.2941
		D5	-7.1235	-6.8545	115.72
		mean	-6.04367	-5.82617	67.9826	45.5748	22.7874	0.0120032	*

## Sheet: fig4e
Figure 4E
Gene	Medium	Donor	ΔCT	ΔΔCT	rel Expr./fold change	STDEV	SEM	T-test (p-value)
TCF4	AOM	D2	6.2245	0.07
		D7	6.8255	0.671
		D5	5.4135	-0.741
		D24	5.5005	-0.654
		mean	6.1545	-0.1635	1.12
	AOM+CHIR	D2	7.967	1.7425	0.298851
		D7	7.3275	0.502	0.706127
		D5	6.7695	1.356	0.390664
		D24	6.3325	0.832	0.56175
		mean	7.35467	1.20017	0.489348	0.180981	0.0904907	0.0274739	*
LEF1	AOM	D2	8.6755	-1.43217
		D7	12.17	2.06233
		D5	9.4775	-0.630167
		D24	11.339	1.23133
		mean	10.1077	0.307833	0.807854
	AOM+CHIR	D2	7.074	-1.6015	3.03459
		D7	11.887	-0.283	1.21672
		D5	8.971	-0.5065	1.4206
		D24	7.8565	-3.4825	11.1773
		mean	8.94712	-1.46838	4.2123	4.714	2.357	0.137995
AXIN2	AOM	D2	4.635	-0.658625
		D7	5.139	-0.154625
		D5	5.1455	-0.148125
		D24	6.255	0.961375
		mean	5.29362	0	1
	AOM+CHIR	D2	5.602	0.967	0.511569
		D7	4.8	-0.339	1.26488
		D5	4.8065	-0.339	1.26488
		D24	5.748	-0.507	1.42109
		mean	5.23912	-0.0545	1.1156	0.409369	0.204684	0.90231
TGFb1	AOM	D2	4.6795	0.1825
		D7	3.805	-0.692
		D5	5.1215	0.6245
		D24	4.382	-0.115
		mean	4.497	0	1
	AOM+CHIR	D2	5.9295	1.25	0.420448
		D7	6.8195	3.0145	0.12375
		D5	7.245	2.1235	0.229489
		D24	4.911	0.529	0.693035
		mean	6.22625	1.72925	0.366681	0.249823	0.124912	0.0488721	*

## Sheet: fig5c
*
Gene	Organoid line	Donor	ΔCT	ΔΔCT	rel Expr./fold change	STDEV	SEM	T-test (p-value)
GSK3β	Control	D26	4.3065	0.3535
		D5	4.352	0.399
		D24	3.2005	-0.7525
		mean	3.953	0	1
	shGSK-3β	D26	7.271	2.9645	0.128114
		D5	6.6505	2.2985	0.203274
		D24	6.044	2.8435	0.139322
		mean	6.65517	2.70217	0.156904	0.0405474	0.0202737	0.0056971	**
SFTPC	Control	D26	-2.944	-3.15933
		D5	2.85	2.63467
		D24	0.74	0.524667
		mean	0.215333	0	1
	shGSK-3β	D26	-0.521	2.423	0.186468
		D5	2.0035	-0.8465	1.79813
		D24	-0.751	-1.491	2.81084
		mean	0.243833	0.0285	1.59848	1.32353	0.661764	0.491685
FOXJ1	Control	D26	7.6055	-0.816167
		D5	9.4245	1.00283
		D24	8.235	-0.186667
		mean	8.42167	5.92119e-16	1
	shGSK-3β	D26	11.6455	4.04	0.0607909
		D5	10.5945	1.17	0.444421
		D24	9.9475	1.7125	0.305131
		mean	10.7292	2.3075	0.270114	0.194198	0.0970988	0.119915
SCGB1A1	Control	D26	6.7235	6.10317
		D5	-2.396	-3.01633
		D24	-2.4665	-3.08683
		mean	0.620333	0	1
	shGSK-3β	D26	21.4825	14.759	3.6066e-05
		D5	2.063	4.459	0.0454681
		D24	2.852	5.3185	0.0250595
		mean	8.79917	8.17883	0.0235212	0.0227551	0.0113775	0.131413
P63	Control	D26	10.2655	4.734
		D5	2.907	-2.6245
		D24	3.422	-2.1095
		mean	5.5315	0	1
	shGSK-3β	D26	14.896	4.6305	0.040372
		D5	7.308	4.401	0.0473333
		D24	6.668	3.246	0.105404
		mean	9.624	4.0925	0.0643697	0.0357067	0.0178533	0.0107811	*
KRT5	Control	D26	11.91	7.863
		D5	-0.7255	-4.7725
		D24	0.9565	-3.0905
		mean	4.047	0	1
	shGSK-3β	D26	16.712	4.802	0.0358471
		D5	3.1025	3.828	0.0704137
		D24	3.275	2.3185	0.200476
		mean	7.6965	3.6495	0.102246	0.0868078	0.0434039	0.0370258	*
SOX2	Control	D26	6.573	3.17483
		D5	0.6805	-2.71767
		D24	2.941	-0.457167
		mean	3.39817	0	1
	shGSK-3β	D26	6.0335	-0.5395	1.45347
		D5	3.4335	2.753	0.148342
		D24	4.731	1.79	0.289172
		mean	4.73267	1.3345	0.630328	0.71633	0.358165	0.305418

## Sheet: fig6a
Figure 6A
Gene	Passage/Medium	Donor	ΔCT	ΔΔCT	rel Expr./fold change	STDEV	SEM	T-test (p-value)
SFTPC	P1 AOM	D3	6.654	1.30983
		D7	6.367	1.02283
		D5	3.0115	-2.33267
		mean	5.34417	0	1
	P1 AOM+CHIR	D3	1.2865	-5.3675	41.2837
		D7	-2.6995	-9.0665	536.153
		D5	-2.867	-5.8785	58.8308
		mean	-1.42667	-6.77083	109.2	280.784	140.392	0.0279929	*
	P3 AOM+CHIR	D3	4.9035	-1.7505	3.36475
		D7	1.8075	-4.5595	23.5801
		D5	2.963	-0.0485	1.03419
		mean	3.22467	-2.1195	4.34543	12.399	6.19951	0.24838

## Sheet: fig6c
Figure 6C
Gene	Passage	Donor	ΔCT	ΔΔCT	rel Expr./fold change	STDEV	SEM	T-test (p-value)
SFTPC	P1	D21	6.654	1.30983
		D1	6.367	1.02283
		D4	3.0115	-2.33267
		mean	5.34417	0	1
	P3	D21	12.439	5.785	0.018136
		D5	14.051	7.684	0.00486279
		D24	6.499	3.4875	0.0891575
		mean	10.9963	5.65217	0.0198851	0.0453244	0.0226622	0.0431171	*
	P5	D21	undet.
		D5	undet.
		D24	undet.
		mean
FOXJ1	P1	D21	5.9745	-0.948833
		D1	8.0615	1.13817
		D4	6.734	-0.189333
		mean	6.92333	2.96059e-16	1
	P3	D21	7.0435	1.069	0.476649
		D1	4.768	-3.2935	9.80488
		D4	4.7485	-1.9855	3.96
		mean	5.52	-1.40333	2.64512	4.71367	2.35684	0.195523
	P5	D21	5.788	-0.1865	1.138
		D1	3.7775	-4.284	19.4811
		D24	7.743	1.009	0.496891
		mean	5.7695	-1.15383	2.22504	10.7802	5.3901	0.436351
TP63	P1	D21	5.0025	1.14467
		D1	3.982	0.124167
		D4	2.589	-1.26883
		mean	3.85783	0	1
	P3	D21	3.834	-1.1685	2.24778
		D1	4.605	0.623	0.649319
		D24	4.026	1.437	0.369335
		mean	4.155	0.297167	1.08881	1.01341	0.506706	0.736601
	P5	D21	3.702	-1.3005	2.46314
		D1	4.5525	0.5705	0.673383
		D4	4.0335	1.4445	0.367419
		mean	4.096	0.238167	1.16798	1.13203	0.566013	0.281635
SCGB1A1	P1	D21	0.525	1.59933
		D1	-1.1755	-0.101167
		D4	-2.5725	-1.49817
		mean	-1.07433	0	1
	P3	D21	-0.8345	-1.3595	2.56596
		D1	-0.7385	0.437	0.738669
		D4	-3.547	-0.9745	1.96496
		mean	-1.70667	-0.632333	1.75653	0.931307	0.465653	0.366489
	P5	D21	-1.947	-1.1125	2.1622
		D1	-1.1025	-0.364	1.28699
		D4	-3.953	-0.406	1.32501
		mean	-2.33417	-0.6275	1.5914	0.494694	0.247347	0.122753

## Sheet: fig7b
Figure 7B
PFU/ml derived from plaque assay
		1h	16h	5d
AO	D7	66.6667	1.26667e+06	2000000
	D5	66.6667	400000	4000000
	D8	466.667	466667	1.33333e+06
	mean	200	711111	2.44444e+06
	STDEV	230.94	482279	1.38778e+06
AvO	D7	66.6667	1700000	6000000
	D5	266.667	1e+06	12000000
	D8	200	2.66667e+06	3.33333e+06
	mean	177.778	1.78889e+06	7.11111e+06
	STDEV	101.835	836881	4.43889e+06
